# Supplementary material for: Nucleotide Composition of Ultra-Conserved Elements Shows Excess of GpC and Depletion of GG and CC Dinucleotides
Source: Genes (Basel). 2022 Nov 7;13(11):2053. doi: 10.3390/genes13112053 (PMC9690913; doi:10.3390/genes13112053)
Supplement: Supplementary file 1 [file genes-13-02053-s001.zip]

Archive with 12 entries (11 files):
- Figure S1.pdf
- Figure S2.pdf
- File S1/
- File S1/.DS_Store
- File S1/blast.tar.gz
- File S1/NTcomposition.tar.gz
- File S1/SNPsUCNEvcf2.tar.gz
- File S1/UCNEfasta_sorted.txt
- File S1/UCNEids.txt
- File S1/UCNEperlPrograms.tar
- Table S1.pdf
- Table S2.pdf
