# Supplementary material for: Nucleotide Composition of Ultra-Conserved Elements Shows Excess of GpC and Depletion of GG and CC Dinucleotides
Source: Genes (Basel). 2022 Nov 7;13(11):2053. doi: 10.3390/genes13112053 (PMC9690913; doi:10.3390/genes13112053)
Supplement: Supplementary file 1 [file genes-13-02053-s001.zip › File S1/UCNEfasta_sorted.txt]

>chrY_Theodore id=36493 pos=chrY:15031692-15031971
TAGTTGAGAAGAAAACTATTTGCACACAACAGATTTTAGATACTTTTTGC
TGCTAGTTGTGTAATATTTATTGAACATTTTGACAAATATTTATTTTTGT
AAGCCTAAAAATGATTCTTTGAAAGTTTAAAGAAACTTGACCAAAAGACA
GTACAAAAAACACTGGCACTTGAATGTTGAATGTCACCGTATGTGAAATA
ATATATTTTGGGGTAGTGTGAGCTTTTAATGTTAAGTCTGTTAAACTTGA
GTCAAATTAAGCAGACCCGGCATTGGCAAT
>chrY_Zana id=36502 pos=chrY:15470923-15471175
AACCCTTAAAGCTGGGCACCTACAGAACATAACCCAACTTCTCACCTGCT
GTGCTGTGTTCATGGCACCCTGCCTGGAGGTAAGCTCTGCGGGGATTGGT
AGGCTCCATGCCTCCTCAATACTAGGAAGTAATTTAGTTTTATTCTGTAG
ACTACTTTGTGGAAGGTTACACAACTGAGCCTAGGAAAAATTATGTAAAA
AGCAAATTTAACACAAGCCTACTTGAGTAAGAGCAAGTCCACTAAATCTT
CCT
>chrX_Amanda id=35632 pos=chrX:17753770-17754119
AAGAAGGTTACAGTGTAACTATTTTGGTACTAGAACCAGTTCATGCTGGC
CGAAACGACAATGGTTTATGGACTTGCATCCATTTTGTATTTTTGTAATA
TTTGTAAATATGAACTTTTTAAATTGCTGCAAAGATGGTTTCTTTTGTAA
GATGTTTTCAACGTTTACATTCAATCCAAGCCTTTGTATATTTTAGAGCT
GTGCAACACTTTAAGTCTTGTATTTATTTTTAGTAAAAATGGTGACAGTT
TCATTGTGAACCCCTCTCAAAAAAAATGTATCAGAAAAGTTTGATTACCT
AGAAAGTGTGTATAGAAACTGCAAATAAACGTGACTGCAATTAAACAACC

>ARX_Alexander id=35672 pos=chrX:24823349-24823926
AAAAAAAAGTCATTTTTGTTCTAGTTATTTTAATAGAGTCCCATTAAAGA
TGTATTGCTGACTGAAATATCGGCGTGAAGGGCTCTCACTGAGCTGAGCC
CAGGAATTAAGAAGTCAGGAAATCGGCTGCTGCATTGCAAGAGAGCCTTG
TGTGACACCGAGTCTCCTGATTGGGGAGATCATTACTGCTATTATGACTC
GACTTGCGTAGGAATTTTAAATTCCATCTGAATGTCAGTAATAACCCTCT
TAGCAAATTATCCTGAATAAAATCACGAAGGCATTTTATATAATAGGTGT
TGAATTACTGGATAGATTTGCTAATTAAATACTCTTTGTTCTGCTGCAGT
TGACATTACAGGGTAAGATCTTGAACAATTATTCTCAACAGCTGTACTTT
GTTAAGGGAAAAATTAACCACAAAGTTTATTTTTTTATACTTGAAGTTGG
CAGATTTTTGAAATGTGCTTGAAAAAATTCCATCATCCAATTGGTAATGA
GTAGATAAATATGCAGGTGTTGCTGTGAAATCAGATAACTGCAGACTGCC
TTATTAATGAATTTAGCAAGCCTTTATA
>ARX_Amadeus id=35674 pos=chrX:24864783-24865249
AAAAGGGAGAGAAACACTAGCTAATCTAAATTGGGAAATGAAGAGGGCTT
TTTTTAAGCATGAAAATTTCATCATCTTGTCAGCTGGCAGAATGCCTGCT
GTGTGGATTCACAAAGGCTAAGAATTACACTTTCATGAAATTTTCCTCAC
TAACTGCCCTGGTTAATTTGAAAGATAACCCACTGTTCTAATTCATTCCT
CAATTGGGCGGTGCAGGTTTTATCTTTGATCTGACAAAGCATTTGTGTTA
ATCGTTTTGGCCCTCCACTAGACACTCTTGGGATTGTGCTTTTACAATAA
ATGTGTCTGTGATAGCTCTTTAGTCTATTATACTTACAATAGATCCATAG
AACTGGTAATTAATTCTCCACTGCTTTGGAAATGGGAAGAATAGGTGTAG
CTCTGTCAAGTGCTGCTGGGAAGTTTGTTTAGCTGGTTCATTTTTGAAGT
GTTCCCCTCAGCCATCC
>ARX_Ava id=35676 pos=chrX:24884208-24884424
TCTGAATTTTTACTATTATTGATTGAAGATTCAATTGAGAAATGTGTTTA
GAACCCTGCTTTCCGTGGTAATCACAGGAGTCAGTGGGAAGACAAGAAAA
TTGTATTGAAAGAAATTGTGTGCGTGTGTGTTTTGTGTTTCAGCATAGAT
TATCTCTGCCAAAATAATAGCTGTCATTTTGTTTTTGTTATATTAGTGGC
CCGTAGCTTACCACTAC
>ARX_Chao id=35677 pos=chrX:24884656-24884921
GGGGGAAAAGATGGAAAATGTATATGCTGAGCCTATAGGACCTCCTGCAG
TGCTTATTAATCCTTTGTGGATCATTTGAAATGTTTCTAGTTTATTTAAG
CTTTGCTGCTTGTATCAGATTGTTCCTACGAAAAAAGAAAAAGTGATCAT
GCTTTGAATTTTTAAAAATGATCTCACTTTCAAGCAAAAGCACTTTTATG
CTCCATTAAAGTTGAATTTGCCAAACTCTTATGTCGCATTAACACAAGCT
TTACTGGATAGATAAA
>ARX_Clara id=35678 pos=chrX:24894826-24895492
GAGAGAGGTGGGTGGAGAGACGAAGTCAGGGCTGTTTGTTGAATATACTG
TTAAGGACTGTTACCATCCTAATTAATCAAGTTAGAAATTACAGCTGTAG
TCGGTTTCCCCCCAATTCTTGTTATCAATTTTCTTCTCTTTTGAGACAAA
GCAAATATAAATTTTGTGTTCATTTGTCATTCGTTCTTTGACTTCAGCAT
CTCTGAAAATAACAATGTAGCACAAAAGCCCAGTATTTACCTAGTTGTAA
TGTGGGTTGCCATGGTGTTTTGCAAATTATTGCAATTATGTTCACCATGC
GAGTCGCCCTTGGTAACTGGCGAAAAAACTGATAATCCTGTTTTGAACAA
AAGGTCAAATTGCTGAATAGAAAGTCTTGATTAACTAAAAGATGTACAAA
GTGGAATTATTTCCTACCATTCAGAAATAGTTCTTGATCGGGTTTGGGGG
AGGGGGTGAGTAAGTACATCTGATTACTGAAGTACAAAGCATTGAAAGGA
TGTTGTCTTGAGCCTTTCATGTAGTCTTAATGGTGGCTTTTTTGTCAAAT
TTACCCATTTGCGGCATTGAAAGAGGCAGCTGCATTTAAGCTGGAGAGAC
GGTGCTTTTTCAAGAGTTCAGTGCATGGAAAGTTCTCAGCAGTATCTGCA
GTTTACTAGTAGCCCCT
>ARX_Eden id=35682 pos=chrX:24915877-24916940
CACAGTATTTGTTTGGCAAGTGCCTTGGGAACTAGCAAAACCATGAGGAC
ATTTTCCTGTCACCGATACCCTCTAATGTGTCCCTTTTGAGTTGGCAGCT
TAAACTGCTTGCTGAATAAAACATTAACTTCTTCACCCCAACCTTGTCCT
TACTCAATTCTGGCTTCACAGCTTTATTGACAGCAATGCTTATCAACCCA
CTTTTATGGTGGGCTGAAAGAGATTGACTATTATTGTGCCCAGATTAAAT
GGGGGAGTAATGCCACCCCTGTCTGATTGTGTTGTAATTGGTCAGAGTTA
TATACAGGTGCAATTTGTAATATTTTCAGTAAATTAAATTTTTTTCTCTT
TGGCTTTTATTGATGTATGTTCAGATGCCCATTAGGGCTTCCTTTTTTCC
AGTGGAAATTGCAGCATGTTAATTTTCACACAAATTACAGCAATAGCAGG
TATCTCTATTTGATACATTATAACAGGAGCAATCAAGGATAATTGAGTGC
CTTTCAGATGGAAACGGGTGCATTCACTTCAATTCAAAGCGAGTCCATTT
ATCGCCTAATCGGTCTTTAAACACTAAATTTCTGGAACAAAAATTCTTGT
CATAATTTTGCTTAAGTGTATTTGGAAATCACAGTCCTTTGAGCAAGGAT
AATTGAAATCAAATCCCTTTCAATGGAGGTGACATTTCTACATTTTCCCA
ATTGAAATTAATTTCAAAAATTGAGCATGAATATCTTCAAATGGCAGGCA
ATTATAGCTTTCAATGGGAAGAAATTATGCGCACAAAAAAGTGGAGACAT
CAAATACCGCTTCAGCTAAATGTCTTTGTTTCCAACTGTGTTTGCCTTGT
AAAGATTTACATATATTGACTTATTATGCAACCTTGAGATGCAGATCGCC
TTCCTTTTTCATCTGAGCCCATTAAAATTAACTAAAATTGGAACGTTCTT
GTTAAGCTTCATCAAAACTGTTTGGAATTTACTGCAGCTGCAGAAATGTG
TTCATAATAGAACTTAACCCTTCAAAGACTTGAATTCTACCCCCATTTTT
TTTAAATCTGGAAT
>ARX_Felix id=35683 pos=chrX:24917465-24917896
GCAATTGTTTCAACAACCCCAAAAAAATTGCATTACTGAAATATATTTCA
TGGGTGCAATTGGCCAGGGACAGGGAGGGCAGCAGGCCATTTCTTTTATT
AAGGTCTTGCGCAAATGTTATGAAGAGGGCAGTATCTCAAGAAACAATTT
CACAGCTGGTTTGCTCCTAAGCCACTCAAGCCTAAAAATGCACCGAATTC
CTGGTGGAAAAAAAAGAAATAGATGTCACTCCCAAACAAAGACAGGTGCT
AAGCTGCGGGAGATGAGAGAAGGGGTGAAAACAGTATCCAGCTTTAATAG
CAAAAGCAAATGCTAGCTAATGGCCCATTCTCAGGAACTCGTTAAGTCAT
CTCTAAGCAACCACAGGATAATACACTCGTTATTTCTGCTGGTATGTTTC
CTAAAAGTGAGGCGTATTGCTTTGAGCCCAGA
>ARX_Figaro id=35686 pos=chrX:24946385-24946893
GCTTTATTCCTTCATGTGGGTTGTCACTCGTTTGCTTCAGTTGGCTGGCA
AAGGTTGTTGTATATCCATTACTAGCAACACAGCACTTTGCATTTCTGAA
TTGACAAGCAGCTATATTGACCCAGCGCTTATTATGGGTCAACAGCTGCG
TTAACCAACGGAAGGACTGAGGGGCAATTAAAATGAATTGGCAAAAATAT
ATCTTCCTAATTTACTCCAATTTGTTATTTATGCTAACATTGTATGGCTT
CTATGGTGACACTAAACAGAATGGACCCAATAATGGCAATTAACATAAAA
ATATAATGGCTAATCAAATTGACAGCAACTGTTTCTCATCATCTCGACAC
ACAATACATTATCAAAACAAACTATTATGAAGGAGGTAATTTCAGTGTTC
TATTCAACCTGCAGCATGTGTGCAGTCAGGGAGATGTGTACCAGCAATTA
CTGCTGAATCTAAAAAACTAAACAAATAACTTAATCGCTGTCGTCCTCCT
TTTTTTTCC
>ARX_Griselda id=35690 pos=chrX:24984854-24985103
TTTAATTTGTTTGATATGTGCAATCATGGTCCGTGTTAAATTCAAAATGC
TTGTCCAATCAAGGATTCAATATAGAAAAGAGGCAGTAACAAGCATGCTG
CACACTGTAATAAAGAAATCTGTTGATTGAAAACAGTTTGTATATTTTGG
AAATGATAGGGAATGTAATTGGTAAGAAAGAAAAGGATAGGGCTTCATAA
ATAATGGGAAATAGAGCATATTTTTTACTGATAATACTAACTCAATTTAA

>ARX_Harper id=35691 pos=chrX:24998587-24998786
AAGGAGAGGGATGTTTCCTTCTTTGTGTAATGTGCAGTAGTTACAATAAA
CACAAGATTTCCAAATCTCAGAGGACTCTTCTTGACAGTTGCTTGATAAC
AGCTTTTTTCATTCCATAGTTTTGACAGTTTGTGTGTGTTGCCATATCTA
GTGTAAACTAAAACATCACTGTCATTCTGTTTTTCTTTTGTATGTGGCTT

>ARX_Jun id=35692 pos=chrX:24999585-24999825
CAGACAAATTCCAATTACTTTTCTACTTCGAGCTATTGTTAAACACTACA
AGCTAGCTGACAGTAAAATTATAAATACAGGTGTTGTCACACTACACTAT
AATCAGAATTTTAATTTGAATTTTCATTTGTAAAGCCTTTTTTTCAGATG
AAAATGGGAATAGAATTAGTTTTATTGACAGTAAAAAGACATTTTGAAAG
CTTCCTAAATCATTACCTGTATTTAGCAGGAGGAAAAATTG
>ARX_Napoleon id=35699 pos=chrX:25008264-25009281
GCAATTTCAAACACAGTTTGATATTTCCtataataaaatataatgtaaaa
aattaaatatCCAATATCAATGGATTCTAAATGGTTTTGATATTTCTTTT
TGTCCTTTCCCATGAAGAGTAATTTATTTCCCTTTTTAAAGTGTGGGCAG
AATGATTACTAGCGCACTGTAATGTAATTGTGTTGCATTGATAAAATAAA
AATTGTCCTTTATCTGTGTCCTGATAATGTTCAATTTACAGGCTGGCTTC
TCTGCCACCTCTTCAGTGCTTTGAGTATTCCAGTTCTCCTCCCTTCCTGC
TCTGAGAGCGCACAGAACTGTTTGAAATCCACTGGTACAATTGTCAAATC
AATTATTCATTCTCTGCAATTATGCTCGCACAAAGAACATTTTGCTGGTC
TGAATGATGATTAAATTAACAGCTATTCCAGCTGCCTGATAACATCTAAT
AGAATATTCATAAGCCCAAAATGGAATGAATTATCTCCATTAACTTCATC
ATGCTCACTTAATTACATGCTTGTTATTGTATTTACACCTTGTTAGATAC
CGCTGAAGCTGATCCAGTGGCTGGCCGGGAATTGGAAGCGTCTGTCATGG
GGCAGTTGGAGCGCGTTTTGTAGGAAATGCTATTTATTTTAAATGCTCCA
CCTGCTGGGAGCCGAGGTTAGTCAGCAGCACTGAGATGAATTGGGAAACG
GGGTGTAAAAAGAAATAATGTGCTTCTGACAGGCTCCGTGGCTTTTAAGT
TGCTCTCATTCAGCCACTTCACAAAAAATTATTTTATTCCATCTCTCAGT
GATGATGACATGATTGCTTTTTGGTAATCATTTACCATTCTGATTTTATT
TTTTGAAGTAAATTGTCTGAAGTAATAGGTTCTTGGAATTACAGCGTGCC
TTGCTTTTTTCTTAGAACTTTATTTAAGCTTGTCTTCCAGCATTTAACCC
GAGTCCCCTCTTTCGTTTGATCTTCTAACTTTATTTATACAACAGTGCTT
AATGATCCTGCACAATGT
>ARX_Nemo id=35702 pos=chrX:25017644-25017964
GGTTTTGAATAGCAGCGGCTCTGCATTAATTTAACCACTAAGCTAATAAG
TAGGTTTCGTTTTGTTATGCTAAGCTTTATTGCTTTTCTTTTGATCAGAA
TGGTGTTGTTGAGCAAAGCAGCAGACAAGGCATTCTTTGATGAGGGAATT
AGCGCTCCATTCTTCCTCTATTATTCATAGCGCAGTGGAATATGTAAGTA
CCTGAGGGTGTCAAAGGAGCGCAGGTTCTATTGCAAAGTGCTCGCCTTGT
TTCTCTCAATAGCTGACTATGAGATGATAAACCGCTTAATACACTGTGCT
AATTGGATGAGAGCAAAAAGA
>ARX_Nick id=35703 pos=chrX:25068256-25068681
AGATTTCTCTTTCAACCATGGCTATTGTTTGTCACTAACAGCTAGCTTTT
GTGAAGTTAATAAATGTGCATAATAAGGACATAAAGGTATGGAGAAGTAA
TACTGTAATCCTTTTGTTTGGATAATCAGTCTAATGTATGCAAATTAAAC
CTTATTAGTACTAGGGTTTTGTGTCTGCTTATCAAAATGTGCCATTTTCA
TGAAAATTGGAAGTCCATTATATAAAGTTATTATTAACAGTCATTTAGGA
ATTATATACGGTATGCAAATTAAAGTTGATTACAACTAATTAAGGGCTTT
CTTTGTTATTTGACCTTGTCTGCTTTTTATGTAAATATGTTTCTTTTGGT
CTGGCATATTTTTAGACTCAGAAAAGTATATTAAGACAAGTTACATTATG
TAGTTTTTAATATATCTTTGTGTTGC
>ARX_Scheherazade id=35706 pos=chrX:25401312-25401711
CTCAGTCTGTATTGCACACTTCTGATTAGGTTATTTCAAATTAACATAAG
TTTTTGGAGACTTCGCTGAAGTCAGTGGTGTTAAACACCAGCTGTGCTGG
CAGAGAAGCGTGGGATATGAGAAGGAGATAGCATTCACATTGAAATTAGC
ACTTGGCACAATATAATTCTCTGATTGCAAACTATGTGGAGTTGCCTGTG
CTAATTGGTTGATTTTATTTGAAGCAGATGTTGTTAGCTTTCCCAATAAT
GATCTGGAGAGAAATTCTTTTGAAAGACATGCCATGTTAGGATCTCTGCA
GTATAATAAGCTAATTACAACTTTAAGTACTTGCAGTAATTAGCACAATG
TGTATAAAGTGTTCCTGATCTTTTCACCCTGCCGCATTATTGTCAGGGCA

>ARX_Tarzan id=35708 pos=chrX:25668567-25668782
TCTCTGTGTCAGATGCACAGCAGTAAGTCTGCTTCTCTGTACGAGGGAAA
TTGTTTTCTACTAACTGATGACCTCAGTTTAGCAGTTTCTTTTCCAGCAC
ATCAAAGCTCACAGTCAGACTTGCTGCAGCAAGTACACTTTTGAGTAGCT
TGATGACATATAAAGACCCTCTTTGGCATTCATACTGTGCTGCTCTATTG
TTTATAGGCTAGCAGT
>chrX_Andrew id=35728 pos=chrX:31139585-31139931
TTTTTAGGGGTTTTTATAAACAACTTTTTTTTATAAAGCACACTTTAGTT
TACAATCTTTCTTTATAACTGTTATAAATTTTTAAACAACCCAAAATGCG
TTCCATATAAAGAAATGGCAAGTTATTTAGCTATCAAGATTTTACATGTA
GTTTTCTTATAACTTTTTTGTACAATTGCATAGACGTGTAAAACCTGCCA
TTGTTAACAAAACAATAACAGACTTAGAAACTACTGAAATCTACAGTATA
ATACCACTACCCTTCACAAAAATATAGATTTATTTCTTGTAAACTCTTAC
TGTCTAATCCTCTTTGTTGTATGAATATTATAAAAACCATGCGGGAA
>chrX_Aphrodite id=35751 pos=chrX:33357366-33357668
ATAATCCTACCTTCCATGCCAGCTGTTTTTCCTGTCACTCCATCATGCCA
ATAAGTTGGCTGCTGTAACAAATCAAGATAGTGCAAAACAGCATCTTTCT
CCTGATTCTGTCATCTTCCTGAAAGCATTCTATTACTGCCGACTGCTGGG
AACCAGAAAGTCTATTTGAATTCCAACAGCTCCCCTTTCGCATGATTCAA
GTTAGGTTAGGTGGGCATGCCTAACATGATTCTTTCAGTCATTTATTATG
CAGCTGCTACAACGTCGGTGTGGTAACCACTCTGACTATCTGATACGTCA
GTC
>chrX_Atsuko id=35752 pos=chrX:34645473-34645704
AAATTTCTAGGCACAGCTTTAGGCATTAAAGAGGACACAGAGGCATAGGT
TAGAGTGCACTGCTCTGTACAAAAATACAGTCTGAATAAATTACATTGCT
AGCCATACAATTAGACGTCACTTACCAGTCAGTTCATTGCATGTTTAATA
ATATACAGGTACATGCTAATCCATATATATCATTTATATTCAAACACATA
AGTCTCTCTATATTTATGTCTTTAAAATTTAC
>DDX3X_Alice id=35802 pos=chrX:41091773-41092093
AATGAAATGCACATAATTAACTGGTTCCATCAAGACTGTGCACCCAGGCC
TTACAGTCCAACCTTTTTCTGTGTCTGGCTAATATTTAAAACTAGAAAAA
CTATTCCTAATCAACATGGAGTGGAGAGTTTATTCACTGTCTTATCTGCA
GAAATTTGCTGTCAATATATAACCCGCCTGCAGTGGAAAGTGTATAGTGT
TTTGTAATAAATGGCCTGATGCTAATGTGTAAATGGCAAAGGTGTATATA
GTATATTAATGTTGACTGTTAATTCTTAAGCAAGAAACTTTTTTCTTGAT
GAGACTCACAGATCTACACAA
>DDX3X_Antonio id=35803 pos=chrX:41092240-41092467
AATAGTTTCATGTTAATTCTTTGCCACTGGAGTCAATTTTGCTATGAGCA
ATGTAAGGCTGGTAACCTTTAAATTATTTGGTTGATGTGGAAAATTGGTG
ATGTAACACTGTTTCTAGATTTTTTTCATTGCCTTTTTATTCTGATATTA
GGTTAATCACTTTGAAGCTATAGTTATGCTGTAACATTTAGCATGGCTTC
ACACCAAGTTAGTGTAGCCAATGAGGAA
>DDX3X_Atsuko id=35805 pos=chrX:41093067-41093276
CATACTGTATTTAAAAGAGAATTGGTAACTTGAATGTGTGTAATTTTTTG
GAACCTGTCTAAAAACCAAATACCCCTGCAAACAGATACAGCCCACCCTA
TTCTATTTAAATATTTTGCTGTTTTATTTTATAGAAATTATTTTGCTGAA
TTCACAAATAGAATTTGATTTAAGAAGAACTTTTTGTCCTGTGGTGTGTT
TTTGGttttt
>DDX3X_Hector id=35808 pos=chrX:41207219-41207447
ACCCCCATCCCAAACTGCATTTATAATTTTGTGACTGAGGATCATTTGTT
TGTTAATGTACTGTGCCTTTAACTTTAGACAACTTTTTATTTTGATGTCC
TGTTGGCTCAGTAATGCTCAAGATATCAATTGTTTTGACAAAATAAATTT
ACTGAACTTGGGCTAAAATCAAACCTTGGCACACAGGTGTGATACAACTT
AACAGGAATCATCGATTCATCCATAAATA
>DDX3X_Lincoln id=35809 pos=chrX:41207523-41207725
TCTTGAAGCATATTAATGGAATTAGTTTCTAATGTGGCAAACTGTATTAA
GTTAAAGTTCTGATTTGCTCACTCTATCCTGGATAGGTATTTAGAACCTG
ATAGTCTTTAAGCCATTCCAGTCATGATGAGGTGATGTATGAATACATGC
ATACATTCAAAGCACTGTTTTCAAAGTTAATGCAAGTAAATACAGCAATT
CCT
>DDX3X_Sherlock id=35813 pos=chrX:41208369-41208591
ACGGCAAAAATTTCCTAAAGTGCAATAGATTTTCAAGTGTATTGTGCCTT
GTTCTAAAACTTTTATTAAGTAGGTGCACTTGACAGTATTGAGGTCATTT
GTTATGGTGCTATTTCAATTAGTCTAGGTTTAGGCCCTTGTACATTTTGC
CCATAACTTTTTACAAAGTACTTCTTTTATTGCACATTCAGAGAATTTTA
TATATATGTCTTGTGTGCGTGTC
>DDX3X_Theodore id=35814 pos=chrX:41208660-41209003
ACTAGATTCTAAAATTTATTTGGGACCATGGGAATGATAGTTGGGAAGAA
AACTATTTGCACACGACAGATTTCTAGATACTTTTTGCTGCTAGTTTTAT
GTAATATTTATTGAACATTTTGACAAATATTTATTTTTGTAAGCCTAAAA
GTGATTCTTTGAAAGTTTAAAGAAACTTGACCAAAAGACAGTACAAAAAC
ACTGGCACTTGAATGTTGAATGTCACCGTATGCGTGAAATTATATATTTC
GGGGTAGTGTGAGCTTTTAATGTTTAAGTCATATTAAACTCTTAAGTCAA
ATTAAGCAGACCCGGCGTTGGCAGTGTAGCCATAACTTTCTGAT
>DDX3X_Zhong id=35821 pos=chrX:41379235-41379583
TATTCCAATCCATAAAATCAGACTCTAAAAAGAATGTAGTGTTCCACCCC
CAGTCAAGGTAACAGAATCATTGTTTATTATTATTAAAATAGATTATAGA
AAGCAGCATCTATTTTGTGCAGTTTTTAGGGGCCTTGGAAATAAAAAGCT
ATGATTTCCAAAAATATAACATTCCAAAGGATTGAATAATACATACATTT
AAAGATACATTTTATTAAAGTTTAGGAGAACTGATTAAAAAAGATACTGT
CTCTTTAAATTAGTGTGTAATTGTTTTTCTCCTCCTATCTATTCGGACAT
GACAATAATTATAAATGTAGGTCACACTACAACTAGGTAGTCTCTAGGG
>chrX_Beata id=35867 pos=chrX:44971125-44971560
TTTTTTACTGCTTTTATGTTTTTCTGTCTTGTTTTGAGACCATGATGGTT
ACACTTTTGGTTCCtaaataaaatttaaaaaattaaCAGCCAAGTCACAA
AGGTAATGGATTGCACATAGACTAAGGAATAAACTTCAGATTTGTGATTT
TTGTTTCTAATCTTGATGTAAATTTACACTATTTATAAATACATATTTAT
TGCTTGAAAATATTTGTGAATGGAATGCTGTTATTTTTTCCAGATTTACC
TGCCATTGAAATTTTAAGGAGTTCTGTAATTTCAAACACTACTCCTATTA
CATTTTCTATGTGTAAATAAAACTGCTTAGCATTGTACAGAAACTTTTAT
TAAAATTGTTTAATGTTTAAAGAGTTTTCTATTGTTTGAGTTTTAAAAAA
GACTTTATGTACAGTGCCCAGTTTTTGTTCATTTTT
>chrX_Bryan id=35951 pos=chrX:70766096-70766436
ATCCAAAGAATTTCAATTGCTTTGTTGAACTTTTACTAATGATCTTGTTT
TTATTTTCTCTCTTGTTTTTGGTTTTTCACCATTGATATTGTATTTAGAA
GGTTTCAGGTGGGTGAAACCTCCTATTCCATGCGTAAGGTGCCTCGCTGA
AGGGAGCTCGAGGCCTGGATCTAGGGCAGACACACAACCTCCTCCTCCTC
TTCCAGCAAGGAACGCACCGAAAAGTCACATGATGAGAAATATGGTAACG
GGTTTGTAACTGCCACAGCAAAACAATTTGCCTCCATGCCTGAATCTTCT
GTCTTGTGGCTTCAGAAACAGCTTAAAATAATTTTATTTAC
>chrX_Lukas id=35985 pos=chrX:76761391-76761620
AATACAGAACTGAAAAGCAGTCTAACAGAAACAAAGGCAAGTCTTCACAG
CTGTATGATTTCAGCAGCCAAAGCTGGATGATGGACTGAAACATTACTAT
ACAACTGGGACAAAACATATACAATATCACAATACTAAGCAAAAACGCTT
TACACCCAAAGAAATAAAACAGGTTACAAAATGTGGAGAATTTAGCAGGC
AAAACTGTATTACAAGCAACATTTTAAATC
>POU3F4_Aurore id=36000 pos=chrX:81464503-81464841
AGCAGTTCAAACTGTAACATCATGCCAGCCGTGATTAAGAATGATACAGC
ACATCATCATTGTCAACACTATTCAGCCAATGTAAACGTTAGTTAGAAAT
GCACTTGTCAGAGAAAAATGTGCCTTTGATTTCTATTACGCTTTCCCAGT
AATTGCTGTCATCAGTGGCAGGTTATTATTACAGTTGAATAGAGTTTCAG
TAATTACTTTTGCACAGATTCTAACAGCTTTTAGATTGAAGGATATTCTG
ACAATTTGAATACTCTTGACAACAATTACCTTTTTCCTGGTTAACACTGA
TTCAGTAAAATTAAAAATTAATTCTGTTCACAGGAAACA
>POU3F4_Benjamin id=36002 pos=chrX:81697749-81698113
GAAGACAAATCTAACCGACATTTAGATCTAAGAAAAAAATATTTGCCTGA
AGGGAAAATATTAATTAGTTTGTCTACATGCAAGATAAAAGTCTGGAAGA
CGTATCTATCAAAAGGCAGTGGAATAAACAGCAAAATGGAAATTATTTGT
AAACTGACAGTAAACTTGGCAAACATTAAGGGGGTAAACAAGTTATTTGG
CATGCAAAGCATTTTGAAATCACAGCCTCTGTCAGGAGGCATCTGTGCCT
AGATTCACTTATTTGACAGAAATTAACATTTTGCAGAAATCTTTGTTGCA
TGCTAAAGATTTCTTCACCCTCCTTAATTATTTTAATTGCTGCTTCAGAA
TGTTCCAAATAAACA
>POU3F4_Griselda id=36005 pos=chrX:81789604-81789840
CTATAAATTACAACTGATGACAAAAGTGGAAGCTAACAGTGGCAAAATTA
GGCCCAAAGGCAAAATAATTATATATACAGCCTTCAGCAGTGAGGGAGAG
AGCCATCAATCAGCCCCCAATTATTCACTAGTTAATCAGCTCTGCCCTTC
CTTTATTGAAGGGTTACAGTGTAATTAAGTTGGCAGCATCCTTTTAATTC
ATCAAACATACAACACATGGCGGTGTTTGCTGCGTTG
>POU3F4_Helen id=36009 pos=chrX:81979173-81979745
GCAGAGATGTGATGACCCTTGCAGGAAAAATTAAAGAAGATGTAAACAGT
AAATGCAGACATTTTGCAACATAGCTAAAAATAAATTGCACTACAGGCAA
TTATGCAAGTTTTACTGGATACATTAAAAAGACATTAAATTCACAGCTGT
TTTAAGTGTCTTTTAAGTTGATAAATTAACTGTCTAATAAATTGTAAGAT
TTGTCAGCTAATAATGCTATTTTATCTGGTTTAACATATGCCTTCCTAGT
TCATGAAGCATTATTGTAAGTGCCAAAAGGAGATAATGTGCATTTTACAG
TGTTATGTCTTAAGTGGAATGGATCATTGGCCATGAAGAAGTGTGTTAAT
AAATCTCCTAGGCTTTGTTAATTGCACTCAATGAAGTGTCACTGTTAAAA
CACAAAAGATGTGATAGAGAAATCTGAACATAATGTCTTTCAGTTTTACA
ATTAACAGTTCACTAGGCAAATCGACCAAAAAGACCATAATTTGTTGAAG
CCTTATTAACTTACATTTTCCTAGTCAAGGTCATAATTGTGGATGGCTTA
AAGCTATCTTTTAATGCTCATTG
>POU3F4_Nagasawa id=36010 pos=chrX:82082717-82082988
GCAAAATATTGCCAATTATGGTAGCTGTCAATTTAACAATAGGCTTATTC
ACTATGGTGTTTGATTAACGTGAAATTATTCAGTTGGCTACCTTGTAGTT
GGCCTATTTTTGTGTCCAATTAGTATGCTAATAATGGTAATTATGTTCTA
TACTGCATGTCTCATCACCTAGAGGGTTTTTAAAATGATAAAATAATGAG
AATAAACAAGCTGATGCTGATATTCAGTGGGCCATTCTAATTACTTACTG
AGAGCACGCTGGGGAATCAACA
>POU3F4_Poseidon id=36011 pos=chrX:82400995-82401211
ATTCAAATACCAGTGTGACCACATTTGAAAAGCCATCCTGTACCACTTCA
TTGCCGCAGATGTCTTTTACATCTGGCAAGGGCCGTTTCTCTGCATGTCA
ACAGTAATTCAGTTTAACAGCTGTCTCTTTTGACAAGCTTAGTGTCAGAC
TCTAAAATGACAGGGTGACAGTTTTTCTTTTCTTTAACAGAACATAGTGC
AAATTAACTATTTGAAT
>POU3F4_Roman id=36013 pos=chrX:82591525-82591724
TATAGCTAGTCATACAATTTAAAGCTTTTCAAGTTGCTATCTTGGGAAAT
TTCTTTCAAGGAAATTACATAAAGCCTTGTTTTAGTAAGTTCCCCTACTG
TGCTTCCCACTGTGTTTTTTTAATAAGGAAATCTATCCATCCATAGAGGT
GTATCCTGTTCTCCATGCTTCAGTGTCTAGCAGCAGGCAGATACAGTAGA

>POU3F4_Santiago id=36016 pos=chrX:82751000-82751365
CAACAAAAACTAAGATAGAGGTCAATGAATAAGTATGTGCAGACTGGAAC
TTGAATCCTCTAGGGTGACTGTAGGCTAATTAATAATTAATGCCAGAGCC
ACGGTGTTTGAAATGCAGATGTGATAACTAGAGGCCTGGCAGAGCTGTTC
AGAGGAAGCAGATTTAGATGCTATAGGGAATAGGCACTCCCTTGCCGGCT
GGCTCAGAGAGCCAGCCTGGGTGCAAAGCAGGGCCTATGGTTTAGATTAT
ATTCCCCTCAGCTGTTAATTACCTGAACCTACTTTGAAGTTCTTCTCTTT
TTATCCTTGCATGAAAAGAGATTGGTTCAGCCAAGGGACTTGAAGAGATG
ATCAAATACATGGGGT
>POU3F4_Vincent id=36017 pos=chrX:82754222-82754433
GAAGTGAATGTGAGGAAACATTAAAAGGGAATTGAATTTGCATTCCTTAT
GCTACAGGCACATGTTTACATGACCTTTAAAACAGAATTAAAGCTGTATC
ATCAGCAGCTGTAGGCAATTCACATTACTAAGGCAATCAAATCAGAATGC
TAAACTAACTATAAAACATAAATTAAACTGATAGAGAATCATCTTAATTC
ACTAGGTTTACT
>POU3F4_Zeus id=36020 pos=chrX:82766765-82766968
AATATTTCTGCCGACTTTATAACTGTACAGTTTTGTATATTAAACGTTTT
TGAAGTTATTAATTTAAAGAAAGATCATTTAGTTTATTCATTTAGTAACT
GATGTATAATAAACGCTATTTTCATTAAGAGTTGCTTTTTCAACTATTTT
ATTCAAATTGCCTATTGCAGTTGCCAACAATTATTTATTTTCAATAAATT
CTGC
>DACH2_Wei id=36035 pos=chrX:85131497-85131736
CTTCTTCCTCATTTAGGCAGGAAAATGAATTGAGTTCTCTTCTCCAGGTG
ACTTTGCCTTTTTGACCTGCTATGGCCCAGTGCTCACTTTATCTGGTGAT
TCATTTTCAATAACTCCAACAGTATTTGTTCTGACATTTTAATTAAAATA
TGACCACTACCTCATCCTGATGATAAAAAGGCCTATGTGTCAGTGAAAAC
TAGCTTTTCAGTGCCTCAGTGCACCTGAGGACCCTTCTGA
>DACH2_Virginia id=36036 pos=chrX:85156846-85157060
TCTCTGTCATCTGATATGTGTTGGAACAATGAATCATATAGAACCCTCCA
TTGACCTTCTTTCAATGTGTCTAGATAAAAGGATGAAAATTAGAATCCAT
CTCCTTGCAGTGCCACAAGTTATAAATGTACTTTATAGGGCTCATTATCC
AAACTAATGGACTAAGGGCAACATCCTTGAAATGGACTTACCAGCATTGA
CAAAGCCAGTATGCA
>DACH2_Vincent id=36037 pos=chrX:85165668-85165924
AGATAAGAGGGCAGCATGGTTTATGACAACAATCTACCTAAAAACTCATT
AAAGTCTTTTCTCTTGGAGTGACATGCATTATCAGCAGAGATTAATCTGA
TGAGTCTTTAGGTGAATTCCATTTTTAAAAATGCAATAACAGAGGGCTTT
GTTGTCATCTGATGAAAATCAATTAGAGGAGGTAAGGCCACAAGGAAAAC
TAACATCACTCATCACCCACCCCCTGGCAGCTGAAATGATTTGTCTTCCA
AGCTTGG
>DACH2_Ruby id=36047 pos=chrX:85409544-85409871
CGGGAAATTGAGCATTTGTACCCAATAAGCCTGATTGTGGAACTGCATGC
AAATTGTGTTTTGATTTATCTCTTTTACACTTTTTTCCATTTGAATTGAT
CTTGCATTAATTTCACCAAGCGGCTCTGTGAGGCTGCAGATGTTGCCCTG
TGTTTAATAAATCAATGAGACAGATCTGAATGAATCACTTCAGATGGATT
CTCTGCTCGGTTTGATGTCTAGATGTTATTCTTAGCTTGTTATCATGACA
GATGCATTAATGTTCCCATACACTGCCAGCAATGTCAAAGAGATTGAAGC
TTTTAAAGTGGCGGCATCCCTTTTTCCA
>DACH2_Patricia id=36048 pos=chrX:85412425-85412697
GGCAACAGCCTGAACACAAAAGCCTTTTTTTTATGATTTCTCAGCTTGCC
ATTGATCTAGTTTTATTGCATTCATTATTTATTAAAAGAATTTGCAAGCT
AAACATAACGTTAAGCTAGTTTGCACACAGGGACCGCACTTAGGAAATTG
AATGGAAATTGCATTAGAGATGAACATCTGTGCTATTTTTCCACTCATGT
GTTTATGGGTTTGTATAAAAGGTGTATTGGATTAACAGTTATAACCATTA
TAGCTTACAGCAATATGTTAGTT
>DACH2_Oskar id=36054 pos=chrX:85465778-85466134
AAGATATGCCCCACAATGGGATTTGGTAAAGCCATTACAAGTTGCCGTAT
GAGTTCCATTTGCCTATAGTAAATAGAATGTCAGACGTGTCAGGGGGAAA
TAAATATTGGGCTGGTTAAAAGGGAGCAGAGATGGTTCAAAGCATCATTG
AGAGGATTGATTTATCTGGCGTGCTGTAATGACTGCAGATGTGGATCTGT
TATTCTAGATGAGCAATGCATTTGATGAGCTGATAACACAGGGCCAGAGA
GGCCTGGTTTTAATTACTGATGAGGAATTTATTTGTGAAGCACTGTGATT
TACTGAGGGTTTGTTCTGTTATTGATAGGTGACCTTGGGGCTTTTCTTTT
CTGATGA
>DACH2_Napoleon id=36056 pos=chrX:85514063-85514423
CATGAATAAATGGAAACAGATTTGCCTGTCAAAAATTAAATAGCAATATT
CTTTGATTAATATCAAAATCTAATCTAAAATAGTTTTAGCCATTTCATGC
AGGTGACATCTGTGCTTAAATATAATTTTCTCTCCCTGTTCTGGCATGAC
TGTTAATTACTTACTCAATGTAGTTCAACATTTAGTTAATAAATATGTCA
AGCTTTTTCCTTAGTGTTCTTTTTGCAGAGTTGTGAATTTGCAATTAGTT
TTAGATTTACAACATGGTGACAGACAGTGCTGTATAAATAGAGGTTAAAC
ACACAATTTACATATTAATTCCATGATTCGTTTATTCAATGATTTATGGG
GATATAGATTG
>DACH2_Mignon id=36066 pos=chrX:85638655-85638911
TTGAACCTTGAGCAAGTCATTTACATGCTGTTTCTTTGGGATTACCTACA
TTCTTGTCCACTCTGACCTTGTAATATTTCTCACAGTTGGAAATGTAATG
CAGAGTGACTAAGATAATGTTGTTTACACAGACTCTAAGTGGAGTGACAT
TATAGTCAAGCAAGTGTCACATCACCCAATGTGAAGGAAGACTTAATTAC
CATAATCCTGTGAATACTAAAATTTCTTAGCCACGTGTAGCATAATAATG
TAATGTT
>DACH2_Midori id=36072 pos=chrX:85716526-85716738
TGTTTTAGAAGTGATATTACACCTCAGAAAAGGGGTAATGCATCTTTAAA
AGCTAAACTACACCTTCTTTACTTTTATCAAATTCTCTATAAATCTTTCA
GACAGTTTATTTAACAAAGTGTCATTGAAACTGTATAGATGATTGATATG
ACCCATGTAAAATCAACATGAAATGTTTGTAAATGTCAGCAAAATGTGAC
CATCTAAAAGCAT
>DACH2_Frodo id=36076 pos=chrX:85802940-85803174
GCAATTGCTGAGCAGGTGACTTGATTATACTGAAATCAGGCAGAAAATGT
CCTCTTCTGGCCACTCGAGTGAATCAGTCAAATTATTGAGTGGCAAAACT
AATTCTATGCCTTGGGCCATCAGAACTGCCACTTCCTATAAGTCAAGCCT
TCACTTAGTGTGAAATTGTTTTTTATTTTATTCTCTTTCATTTATTATGC
TTATTTCAGCTAATCTACTTAGTGGATGTGAATTA
>DACH2_Flora id=36079 pos=chrX:85819320-85819609
CAAACTGTTTACCCTTCCCCAAAACAATTTATGTTCACTAATACAATTTT
CCATTAAAACTGCTGCCAGGTACATTAAAAACTCTGGAAATAGTAAGTAA
GTGGGAAATTAATTCAACAGTTTAATCTAGACCTAATAACACTTGCAAGT
GCAGAAAAAGATTGCTACAGTGGGGAGTTAATTAACAGCTTATTCCCCAT
TTGATAAAAGTAATCCACTTTAATTCCAGTGTAATTTACCTCAATGTAAT
ATAAAACCACAAGCTGCCTCTGGTGCTGGTAATTATTAGC
>DACH2_Figaro id=36086 pos=chrX:85923430-85923684
AAGTACAGAGGTCTAAATCTTCAAAGCTTGAAAAGCAGAGGTGCAGCATG
AACTAATCTTCATTTTTCCCCTATCTTCTTACAGCAGCATTAATGGAAAT
GTATTTTGTTTAATGACTCTGAAATCCTGTTTGTAATTAGATGTGGGAAT
TGGTCTTACTTTGTAACAGATGATACTGGAATAATAATATGAGAGATGCT
ACACTGAGACCACTATCCTCCTAAATCTATATCATTTTTCATTTTATTGA
CAAGA
>DACH2_Hana id=36087 pos=chrX:85932736-85933047
TTTGTCATTATGGTTAATTTGCACATACCTCACTGAAGAAAAGGCCAGGG
GAGCTAGGCCGAGAACACAGCTGTACAGGCAGCTCAACTAATTGCCTATC
CATCCTCAACCTCATTTATCTTCATTTCTTCCCAATTATACCAAATTATC
AATAGTCTCTGTTGCATCAGAGTCTTAATCCCCTTTATTCAGGCAGCATT
AGATAGTGGCAGATGAATACTTGGAGGGAGTCAGGGTAAACAGCCATGAA
TGCCACCTCTGGCAGATGGCATTGCTCAGAAGAAATGTGACAAAACATTT
GGAGTTTGTAAC
>DACH2_Clara id=36092 pos=chrX:86064605-86065182
TTAACATGCAATGTGACCTTGGTGTGAAAAGCATGTTTGGTTAGCACAGA
AACTTAATCATAAGAAGTCATAAGTAGAATCCTTCTTCTTTATGGCCCTT
TTTCTAGGACTAGGAAATTTATTGCTTGTGGGACAGGTAGGATATGAACA
ATGGGCCAAATAGAGTCCAGGGTTATCTCATCCATGTTAAAACTGCTGCT
GAAAATCGATGTGACCTCTGCTACACTGTCATCCCAGTTCCCACCCTCTG
TGTCCTATTTGTCTTTTGATAGAAGCTTAGATCCGTGTGCTGTCTCTATG
TGTCTCTCTTGAGCCACATTATCAAAATGAATCATTGCCTGCATACCTCT
TATATTTCTATTTATTCTCCTGGTGTTGACTAGGTCTGATGAAATATGAT
TCTTTTTGTATTTGATCCTCACTGCAGCAAGCAACACCTAATTCAGCTGT
GTCTATCTCTTTAAAGAAGAGTAATACTATTTTGAAACTCCAATTTACTG
TACAGCAACATTACAAACCATAGACCATGCAACCTGTCTTCATCGTCAAT
ATAATTTTCCTTTCAGCCAATTTAATGG
>DACH2_Ariane id=36093 pos=chrX:86074479-86074940
ATAGTGCATTTTTGCTGATAAAAGCAAATTAAATTAGCACAACTACAAGT
GTGCTGATAAAAACTAAAACTGAACAGCAGTACCATTAGCTAACAAAGTA
ATATTTCTTTTTACTGCATTCTGCCATTTAGTTATTATCCTATTGGAAAT
CTAATTATAATCCTTTTACTCCCCAGTCAAACTTCACAGTTTTTGCAAGC
TTAGCACTGACAAGTGATTTCATTACATTTGATTGCCTGCGCCCAGATTG
ACTTAACTTCACTTGGAGACCTAAAAACCCTCTCAGTTTCTCAGATTCCC
TGTTTGCACATTACTGCAACAGCTCCTTTAATTAATTAGCATGAACAGCA
GTAACATGAACTGCTGAACAGAAAATAACATCATTTTATGATCTCAGGGA
GACTTCTCCTTTTGCATGTTTATACCTTAGTTAACTTGTGTATGGCTATA
TTTCATTGTTAG
>chrX_Mateo id=36118 pos=chrX:96737676-96737919
aTTTGCATTACCAATGACAAATCAAAGTTGAAAGTTTGCCTTTCCTGTTG
TCATTCATTGCCATTCATATTTAGAAAGCAGACTGCTGTGATAATTGATT
TGATGGTCCAGCTTGAGTGGAAGCACTTCTGGGCATAGCAGCCTCAGAGA
TGCCAAAAAAGAAGAAAAGGTGGGAATGAAATAATGCACTACTTTCTCCT
CAGAGGCATGTGGCCCAGTTTTTAAGAGCAGAAAAACATGCTCT
>chrX_Maxwell id=36217 pos=chrX:122599250-122599677
TGCCATATGTGACGAATGTTAATTGCATGGATGTGGTGTTCTTGTTACTT
TTTTTCTCAAAGACAATTTCCCCATCCCGCACACTTCAGTTTTGAGCAAA
TGTTATCCTCCATGCCACCTTCCAATATTTAACCCTGTATTTGCTGTACA
GACATTTTTATAGCTCCACGTTCTGTGAAATTTAGCCAATTTGTCCTCTT
GTGCTCCTTTTTATACGTTAACGATTTCCTAAGCATTTGTGCATTTTCTT
ACAAGTTATGTTTTATCGTTTCAAGAAATGCTGTTAACCTGGCAGTATTA
AAACTGAATGAGCAAGGCCTCTTGGACAAATTGAAAAACAAATGGTGGTA
CGACAAAGGAGAGTGCGGCAGCGGGGGCGGTGACTCCAAGGTCAGCCTCA
ATGTCACCACAACCGGGTACCCTTAGTG
>chrX_Nora id=36238 pos=chrX:123235351-123235698
GGTGCTGATTTTATAATTGCGCAGTTTGTTTAGTTTTTTCTTACTTTTAA
ATTCCAACTTAAAATTATGAGGTTTCAGAAATATATTGAAAGTTTAACAA
TGTTTAAAAATAGAAAAGCATGAGTGTTCATGCTTTAAAATGATTTTTAA
ATTTGTATTTTATATTGTTTTATCTATCTGTCTTTGCAAGCAGTCTTCAG
GTTAAAGATACTTCTAACAGGTTACAGTACATTTCCTCTGTATGTAAATT
AGATGGGATAATAGAATTCATAACCCATAATATTCTTTGAAAGCTAAGCT
TTAAACTTCATTTTATGTCCTTTCACAAATAAATTAGTTTAAAACAGA
>chrX_Prometheus id=36241 pos=chrX:123236165-123236369
ACTCTTGAAAGGAGTACTTCTTTGTGAAAGCAGTTCTTACAGCTTTGTTT
TCAACCAGCTAAAAATGTTTTATATATTACTCTAACCTGTTGTCCTCCAC
ATTCTATTGTCCTAATTGTACTGTTTTCTGATTTGTATTTATGTCTTGAG
ACAGTAACTTTTTGAATAAAAATAAACCTACAGTATGTTGTATGTTTTCT
CTTGT
>DCAF12L2_Aurore id=36248 pos=chrX:123903067-123903386
ATAATTATTATTCATTTTCTAGAATTGTTTCACCATGAAGCTTTATGCTT
CTATGGGGACTTTAATGTTTATGTTTTGTGATGGCTACATTGACTATTAA
AAAGCAATTTGGCTGACATTTTAGGTCTTTTGTTGCCAGTTTTAATTGGA
TTGTTCATCAAGCATCAACTCCCCCGTTAACTGCAAAAATTTCAGGCCAA
CGTCAGTTTACAGTAATGACTGTTTAATGATTTTATCCTGTCAGTATACA
AGCTTCGTATGGATATATGCATGATTAGTTTCATATCAAGACCTGTAATT
AAATAATTGAAGCCTAAACA
>DCAF12L2_Emi id=36251 pos=chrX:124260030-124260253
TGTGTCACATTTAATTGCCTTTGAAGCTCCTGCCATTTGAATCTGTCTTC
TGGAACATGCATTTCATCATTATTTTTTAGCCTTGTTACATCAATCACCA
CAACTGCTATAGAAGATTTCTGGGCTGTGAAGTGATAATTTGTTCCAGTG
GTATTAATGAGGCAAGCAGTGGTCTTGAGGGAGGTGACAGCCCATTGCTT
TACAGACAGCATCAGATTAAGGTG
>DCAF12L2_Larisa id=36255 pos=chrX:124512709-124512942
TTTTGCCTGTAGCTAAGTGAAGGCCAGGCCTCTAAAGTGTTTCAAGTATA
ATGCACAGTGAATATAAAACAGTCCATTAATTGGGATAATAGGTCCCAGC
ATGTAATTGCATTTCTTAGGTACTATGGATAGCAACTGAGTGAAGTGGTA
TTTATTCAAGGTTGTTAGTCACCCGTGGATAACTTTATTTGTCCACTGAT
GCTTAAATAAATGCATCATCCATCAGTAAGAATA
>DCAF12L2_Mauritius id=36256 pos=chrX:124653780-124654156
TGATCTTTTATAGGGTGATCAAGAGGCTTTCATTTAGTGAATACATTTGC
TCACTCAGTTTTGGAGAGTCGCCCTTCATTTATTCTTTCCCTTTGGAAGT
ACTTTCGAGTGCAAATTACTGCTATCAGAAGCCTTGAACTGAGAGGCTAT
TATTCTCCTTGCTCAGATTAAATTAATTTTGAACAGTTTAATGCAGCATG
TCCAAGCTGCAAGTCCAAGTGGTGTCAAATCTATTTCTCTGCTTTTTTTA
AGCTGCACCTTCAAGGGCAGTATGATTCATGGTGAATGTGTTCTTCTAAT
GTCTTGCTAAGTGTTATTATTTTCTTTCATTTGCAAGTCATGAGGCTACA
AATGTTAACCATTCTCCTCCTAACATT
>ZIC3_Beatrice id=36330 pos=chrX:136317153-136317665
CTTGATTTATGGCAGGTTGCTGTCATTTAAATAGATGTGCATTTTGAAAT
TCCTCCTTTCTTTGCCAATGCAAAGAAAAAAATAACCCATGCAAGTCATG
CTCAAAGAGTTGGTTATTGTTGCTTGCTGGATTTCGACTCTCTGTGGTTG
TCGGGCCTAATTCAAAGTAATTCAGGCTCCACAGTGGGGGCAGTGCATAG
CTCCACAGGAAATTATGATAGCAAAAGTCTTCCTGTCGAGCTCTGCACTT
GGCACTACAAAGTGCCTCAGGCTGCAGCTACCTGAATAGGGTTGAATTAG
ACCAGACAACCGCATCATCCCACTTCTTAATCTATTAGAGCGATATACAA
GTGGCAATTGTTGATTGCAAAAATGGGATTAAGAGGCTCTTCAAGTGAAT
TGATTTTCTTGTGAGAACAAAAAGAGGAAAGAGAAGCCTTCGTTTGAATC
ACACAGCCAGAAATTTTCATGAATGGGTTCCACTCCAAATGTTAGAATTA
AAGCAATCAGTGA
>ZIC3_Frederica id=36334 pos=chrX:136353629-136353907
AACTTAATTTTGCCTCAAATTTTGGCTATACTGTTTCTATAGAGACCAAA
GGGAAGCTTTGGCTCCCCCACTCAGCTATTAAAGTTTAGTGCATTGAAAA
CTGTCTTCATGCTGTGATACCCTTTCAGGGAGGAGAATAGGGTCTGAACT
AATCCATGAAAGTTGTCATGCTATGAACTAGTAGTCAAGCTTTTTCCTTT
CAATTGAATCTAAAACTATACTGTACTTCACACTTGATTGGTCCTTCAGA
TGGAAGGATTCAATATCCCTGCTGGAAAT
>ZIC3_Hana id=36342 pos=chrX:136652754-136652976
TGAGGATGTGATGTTACTCTACACATTGTGACGTTTAGTATACAGTTGCC
TTTTGTAATAACTTTTTTTTTGTAAATACATATCCATTGATGCCATATTT
ATCGTTTGTAATTTAATTATTGCTACAAGTGCCGGGAACTGAACAATATT
TATGGATAAATGTTTTCTAACAAATTCTGTACAGCTTTTGATTATAACTG
CTTTAGCATTAAAAATTGTTTTG
>ZIC3_Jacob id=36347 pos=chrX:136829401-136829639
CATTGTGCCAGATAATTAAAATGTAAATTTCAGTATCTATGCTTGCTTTG
TGATTTTTTTAATACATTTAAGTTAGTTGTCTTTTAAAACATGTGGTCAG
CTGTTGTATTCACATATGGTCAAATGATCAAAGTCTGAACTCCTCTCTAA
TTGTCCCCCCGCTGCTCGTCTGCTCTGTCCGTGATCAAGGCCTCAGCAGG
TGATGAGAAAGGCATGAGAACAAGCTGGAAGGAGAATGA
>ZIC3_Lincoln id=36354 pos=chrX:137064672-137065062
CTGCTTCTATTTTTTTTTTTCTTTCATGCTGTGGCATTTCCTTTTCCCTG
AAAACACTCTTTCACTCAGTCTAGCAATTAACTGCTTGAACAGTATAATA
AGGAAGCAATTAAGAGGTGACAGAGAAAAATTAACACTCCATTTCACATT
AAAGACTAAGTGAGTATCCTTGCCATTGTGAGTTAAATGTGTCTTTGAAA
ACCTGTAGTTTGGATGTATTTTCCTTTTGAATAAGGAGCCTAGCTCCATG
TTTTTTGTCTAGCATCCCAATCTGAAAATGGATGATAACTAATTGGGTGC
TGTCTGCTTAAACAGGCTATATTAATTGCAGTTTGTTCTCCTGTAAGTGT
CAAGGAAAACAAAATCTTTGTAATGTGTAGGCATAATGTAC
>SOX3_Adela id=36373 pos=chrX:139381246-139381510
TCTCATAAGCAGCACAGCTTCTTCCTCTAACTCATCTCCCCGTGAAATTG
GTTTAATGAAGCAGAAAGGTATGAAGCATTAGCAACAGTGGAATCCATGT
GGTAGCACTTCATTTTTCAGAGGCACTCACATTTCCACCCTAATTTATAA
AATCAGCACACAAATGATTTTTATCACGGCCATTACATCAGTATAAATTA
CTGCCTTTTCTATAACACGGCAGTTAGTCAAACTGTTGAAATGATATCTA
TTAGTCAAAGAACGG
>SOX3_Scout id=36376 pos=chrX:139594110-139594310
TTCAGCCAAATGAATAGTCATTACTACCTTTTCAACGACGTGGGCCTTTT
GATCAGAAAAGAAATTAGCTCTAAAAAACAGACAATGGAAGCCTGCCCTG
CAATAGGAAGAAAATTAGACGGCCAAGGCTCTTCACAACACCTATTTCTA
TAAACCATAGAGCTCCTTGCTTTTCAATTACAGCTGTTCATTTCATATAA
G
>SOX3_Vanessa id=36378 pos=chrX:139614652-139614913
AAAAAAGAAACAAACAAGTATAATTTGCCAGATTAATTTTATGGTCTGTT
CTATTTAATCAAACTATACCTTTTAGTGAAAATGACAAATCTGAGTTGTC
AGAAGGTGGTAGATAAGGAAGATAAAGGTCATATATTTTAATGTCACAGA
AGGTCTTATTAAAGGAACCTTAATTACATTAGGTACCCATGAAACATTAA
TTAAATACTGTCTGAAATAATTAGATCCACGTTACTGATGGTTTAATTAA
ACTCAGTTTCTT
>SOX3_Zoltan id=36381 pos=chrX:139674962-139675267
TTCTAAAATAATTGAATTTTCATATCAGAACGAACCAGGATTACTCAGAC
AATAAAATTGCTGAGTCCTGTACTGTTACCGGCAAATACCTTTTGCTTTG
CTCATGAAATCAGTATGTAAATGTTCAGGGTTTGTATTTAAGGCATCTTA
GGCATTTGGAGTTGTAGTACTAGCAATAATTTCAAATGGTGCCGGTGATA
AGTAGCTGGTTTTTTATAATGTTCAAAGTGTAATTTGTTTGGTGAATCAG
GATAAGCATTTGGTTTATATTTTATATAAATGTTAATGCACTTGCAGTTT
AATTAT
>chrX_Vera id=36395 pos=chrX:147031884-147032193
TTAATGTTGATTTCTAGTTATTTATTCTGGGAATGTATAGTATTTGAAAA
CAGAAATTGGTACCTTGCACACATCATCTGTAAGCTGTTTGGTTTTAAAA
TACTGTAGATAATTAACCAAGGTAGAATGACCTTGTAATGTAACTGCTCT
TGGGCAATATTCTCTGTACATATTAGCGACAACAGATTGGATTTTATGTT
GACATTTGTTTGGTTATAGTGCAATATATTTTGTATGCAAGCAGTTTCAA
TAAAGTTTGATCTTCCTCTGCTAAATTGATGTTGATGCAATCCTTACAAA
TGATTGCTTT
>chrX_Violet id=36415 pos=chrX:147829436-147829728
TCATAGATTTATTAAATTTCTATCAAACAGTGCAACAAAAAAAAATCTGC
TTAAGTTAGAAATGGGCTCAAATTTTTTAATCAAAATTCATGAGTCCTGA
TGCTTGGTTCAGTAGGTCCAAGGAAGGTTTGAATTGAAGACTGATTAAAG
AAAATAAAAGGCTTATTTGAAGTAATTTTTCAATGACGGCTTTTAATTGG
ATGTTAAATCAAATTCTTATCTGCCTTTCTGCAGATAGCACATTATATAA
AATACAGTTAGCGGCACTACCACTGTAACGGATACACTGAATA
>chrX_Whitney id=36421 pos=chrX:147881083-147881365
ATCACATAAAAGCTATCAAGAAACACATTTCACAGCAGGCAAATTAATTG
GTTTTACAGTATTTGAATGGAGGGTTTGTCAAATAAAACATGCCATGACA
GTTAATAGTGTCATTTAGAGCCAGAAAATTATTGGCTTATTTGTTATTGG
ATAAAAGGAAGGCAAACATTTTGTATTAGAAAGTTTTAATGTGTTTAAAA
TCCTCATTAGGGATTAATGGACATGCTTGCTTAGCATAGCGCCTCATTAA
TTTGAGGCTAAACAGTTACTTCTGTGTTTCAAT
>chrX_Yves id=36439 pos=chrX:148395153-148395547
TACTCTGAGGAATCTTTGATAATTCACATGTGAAATTAAAGGCATCTTAT
TCATTCAGTTATTTATTATTCTCTGTAAAATGAGTTAGGAATTTGTCCCC
GTGAATAATGTTAGCCATAATAGTTAATTTACTCCTATTCATTGGCAGTA
ATAAAAATGTACAAGGGGAGGCAGAAACATTATTATTTCTTGCTTGAAGT
GCAATTTCATGTGGTGAGAAAAACATGTTAATATGCTGCAAAGTGCTACA
GGAATTTAGTTCTCAAAGGAATGGCGGTATTAAATGTATTCTGACAAGAA
GGAGCCTCGGAAGGGAAACATTTATCTTCATAAAGTCATTAAATTTACTG
AGCAGCATCACATTCTTCCTGCAATCTGCTCACTCCATTAAAGGC
>chr1_Abraham id=3232 pos=chr1:3190804-3191011
GTACCTAAATGAATTAGCAATAAAATGGACTTAGGCCGAGCAGTGGGGGC
CTCCATTAATCTTGGGTTAATCACTAAAGAGGTGCCATTCACTTTTCTTA
AGAAGTCACATTTCTCTCCCCTTGCTGGCGACCAGATTTCATAAAGTAAC
ATATTTCTAATGAAAGGTCTCTGCTTGAATTAAACCCTGAAGGTTTATGC
AGATTTTG
>CASZ1_Benjamin id=3304 pos=chr1:10573940-10574151
TACCAGTGCACTGGGATCTCCCAGGCAGGATATTAATGCTAATTCATCCG
CTCACCCCCTGCTGTGAGTGTTATTTGTTTAAATCTGTAGATTCCCACAG
CGCGTTTATATCCTCACTAGAGTGAGCTCCGCTCCCTGTAATTATTTAAC
ATTATATGCTGATATAAATTGTAACAGTTAAAGAATGGTAATGAGTAGCC
aaaaaagaaaaa
>CASZ1_Cameron id=3305 pos=chr1:10575142-10575471
AGCAGCATGGATCTGTGCCAGGCTTCACCACAATTCATACTGTGTCAGTT
TAATAAATGCACTACTTAAATTATGAAATTACAAAAGAAAAAAGAGAATG
CACTTATTCAGACTCTTAATACATTAAAAATAAGGCATTAAAACTCTGAC
TTTTTTTTTTTTCTTCCAGAATCAATAATGAACAGGAAGGGTTGTAGACA
TTAACAGTCATGGACATTCAAACTCTTATACATAAATTATCTTAGAAAAA
TGCACATAAGACTTGAATAATGTAAATACATTAATGCATTTAATAATTTA
AACATTAAAGCGCAAGCAGGAATTTGAGGC
>CASZ1_Eden id=3315 pos=chr1:10593672-10593919
CCCTCTCTGCAGCCACTTTAAGGAAAGCATGGTGATCTAAACCTTTTAAC
CTATTAAAGATGATTTTTCCCAATTGAATCAGACCCACCACAGGTGTAAT
AACTAATCATTTAAACTACACCTGCTATTATGTATTTTTAAGCCATTATG
CATGTTGGATAGATGATAATTCATGTTTATTGCATTGTCCGATGGATCCG
TTTTGCCTACACTAGGCTGATTAATGTATTTAAAGAAATAAGAGATGC
>CASZ1_Eduardo id=3317 pos=chr1:10597703-10597909
GACAATGACCAGTTAGTCCTCATTTTCTCTCAAACGCAGCTGGGTTAGAA
TTTCATTTGCAGAAGGTATTTAGAGCAATTTAGAGACAAATGTCTCTGGT
GTTTGCTCGGCACTTCCCCACCGCAGGCTTTGCTGAGCAGTTTTAGTATC
AGGAGCTCCATCTAATCTGTTTAATTTTAATAAATCCCTGACTGGGAGAG
GGAGTGA
>CASZ1_Eros id=3318 pos=chr1:10600391-10600616
ATTTACGTCTATTTCATGAGGTAGTTTGCATGTCCTTGAATGGAATCTCG
TTACCATGAAAGCTTTTTTAGCATTGATTTCATAACAGTCTTAATTTAAT
AGCTCCGTCATTACTGAGAAGCTCTGGGAGTGGGGCCCTGGCTTTCCAGG
TCACTGACCTTTTAATTACAAACCTTGTTCTGATGGCCAGGTTATCGACT
GGACAGCTCCCAGCTTGTGCCCCCAG
>CASZ1_Hana id=3321 pos=chr1:10653779-10654169
GGCCCCATAAACAAGGTGATATATAATATTTTTTTTGTTCTCCTTTTAAA
TAAATACCGATCAGCTTTATGTTCAGAGACAATAGAAGCCGTTGGCTTAA
ATTTGCAGTTTACTGTATTTATGGCTGTAATATCAAGGTGCTGCCGTCGT
AATTTCATGCCCCAATGAGAAGAGCAAGGTCGAAGCAAATGCTTCCATCG
GCATCTGCTAACACACTAACTCATAAACAAGGCCCGGCTGGATCAGGTGG
CACGGAATAATACAGGCTAATGAAATACAGCACAGCTTTCCATTACTGTT
AGTTTTTACAGTGTCGTCATTACGTGTAATTTATGTTTAAAAAATTCAAT
TTTATACAAGGCACTGGGAAATAGGGGTCTCCAGGTCATCC
>CASZ1_Jan id=3324 pos=chr1:10658746-10659025
TTACATTCTATATCCCATTCATACTAATCACAGTCAGTCCTGATTTTTCT
TTTTATTTCTGCATTTGTCATAAAATAAAGCAAATTATTCCCGTCTTCAG
AAACGATCTAGACTAATTAGTCGTCTCACCCAATAATTAGTTTTTTGTTT
CCCTGTCTGTTTTCGTGCATTATTGTTAGTTTTTTCCCCTCTTTTTTTTT
TAACACCATTACAGATTAAAATGAGCCACATTTGCAGTTGATGGTATCTG
TTTTCGGGGGAAGAATGGAGAATTGCAGTA
>CASZ1_Leo id=3326 pos=chr1:10662486-10662703
AAAAAAAGCTTGATTTTGATTAATATAGAGAAACAAGACTTTGCCTGACT
GATAATAAAACTGATAAATGACATTTGAATTACTTGTAGCGGTAATTTAT
TACATAAAATATCTTTTATTTGACATGCGATTAGTTGCTGGAAGCATCAC
TCAATCTGACTAGTTTAAACATGCTCCAAAATGAACCCCAGTAAAAACCA
GGGCTGTCTGCTGCTGGC
>CASZ1_Lucia id=3329 pos=chr1:10683258-10683489
TGTCTCCACTCTATGTGGTGACTTCATTTATCTGCTCTGAGAATCTGTTC
ACATTTGCAAATGAAGCCGCCGTCATTTCGGTTTAATTTGAAATTGCTTG
TTTACTGTCGGCGCGGCCTCAATTAATTATGTTTTTACGGAAAGGCTCCC
AACCTCAGAATATTAATAAGGGGAATAAAATGACAGCCTTTCTAAGGGCT
GTAAAGTTCATTTTTAATTTCTGCTTCTATGA
>CASZ1_Malcolm id=3343 pos=chr1:10732561-10732810
GCCCAATCTGTTTTCAAAGTGTGTCTGTCCTTTATTAAATTGTTTTCTTT
TCCACATTATCAGTTGCCATGGAGACCTCATCTCTCGGATTATTTGAATT
TCATTATATCTATTGATTTGGGAGCATTTCATCTTTTTTATTGTTTTTCT
GTCAATTTTCAAAACGAATAACCATCTAATTTGCGTCAGTGCTGATTATG
TTTGTCCCTCAATAGAGGTCGGCAGCTGCGCTGGGGAAACAAATCAATGA

>CASZ1_Mauritius id=3350 pos=chr1:10751164-10751373
TTTTTTTTTTATTAGCATTTGTGGAATTTATTCCCAAACTCTCCTAATCT
TCCGTACACAACCATTTGATTTGCATAACCCAACCCCCTCTCATAAAAAC
TGGCTGCTAGTTTAATTAAAAAATGTAAATTTGCTGTCATCTCGGGGCCT
GGTGAATTAGGACGACATCGGCATTTTTTATTGCTAAAGACGTCCAGATT
GATCCAGCCC
>CASZ1_Ming id=3352 pos=chr1:10758241-10758598
CGCTCGGCCCCGTAATCCTGTTAGCCAGCAATCTCCATTCCGAAAGAGCT
TCATTTCTTTGTGAATATTTGTAAACTAGATATCTAATGGAAAATTATAG
GAAAATTATAGTGAAATTCATGACGGAGAAATCCGATTATCCCTAATTCA
ATTATGCCATCTTAGCCCACACAGCACATTTCCCATTTTTTTCCCATAAA
TACCGATGCCAGGGGTCCCGGTAATCAAATAAAATTGAAAATCATCTTCC
CATTAAATTCAATTAGCCGCAATTTCTAAAGCCTATCAGAGATTTTAATT
ACTAAATTATAAAATTCTCCAATGCTAAATTGAAACCAAAAAAATTGCAC
ATCCTTAT
>CASZ1_Othell id=3361 pos=chr1:10781348-10781594
GGAAAAAAAAACCCATCAAAATAACTATTTTATGTCTCCAAATATGCAGA
TCATTTTCTTTAATGAAAGATGCTTGACGTCTCCGATCCAATTAATATGC
AAATGCAGGAGAGGATTTATTTGTGACATTCTGTCTGGGTGAGAGAAAAC
AAAAAAGGCCTGTTAACCAAAACACTAATTGCTGTGACTGATTGTCACAT
ATCATCATTTTCATAGGATCTCCTCCATTCCCGGCTCGCAGGGAGCT
>CASZ1_Roman id=3364 pos=chr1:10794394-10794719
GGAAACAAAATACAACGACATCTTTTTATTTTGTTTTTTTTCGGTAATTA
TACTAAAGATGAAAAACTCATAATAAACATCTCCCAGTCCCCACCTGCTA
ACAGTAATTATAATAGACTCAACAATAAATGGTAAAGCAGGGCAGAGCTG
CATCTCGGGAATTCTCTAGGGCATGTGGATTAGCTCGGAAAGCCTGAATG
ATTAAAATACACTAATTAAAATTTTGTGTTCCTTGGTAACTCGTCTGCCT
GGGCCCCTGGTGTTGGCAAAATGGGAATTAACGTGACAAAAGCAACACAG
AGGGTTTTTGTTTTAAGTAAagaaaa
>CASZ1_Santiago id=3365 pos=chr1:10795121-10795400
TGCAGTTGCACAAAAGAAATTGAACACTTTTGAGTTGCCCTTAGCAACCT
AATTGCATCAGTACATTGCACACAGGAGCCAAAGTAACTGAATTTTGATG
AAAAGACGGCGGTAATTTACGGCATCACAAAATTAGTTGTCATGGCGACG
GGTTAATTACATCTCAAATTAACAATGCAAGTGTGGTGAAATTAAATATA
AATCATATTTTCTGCATAAATTATAGGGGTTGATTAGACCGGGGCTCTGG
GAGAGGGAAAGGTTGAGCCGCCACGGGCCC
>CASZ1_Trystan id=3372 pos=chr1:10836096-10836380
AGCTAATTTACACCCGTCAGGGTTTAAAATAGCAGAGGCATAAATGAAAA
GTCCAATTTCTTCAAATTTGCATTGTAAAACCATCCTTCAACTTCCTTGA
AATAAATTTTACTATTTTATTAGTGCAAACAAAATGGTAATAAAACACTA
ATACAGCGTCTTGTATCCAGGGGAAGAGCTAAAATTAACATAGAGCGAGC
AGTGTTTGCTATTACATTCAATTACCTTTTTACTTGAGATTTACATTCTC
ATCCCCTTAATCTCCATAGTAGTGGCTTCAAAATC
>CASZ1_Victor id=3375 pos=chr1:10851826-10852045
aTGACTTTCCTTGAATGATCTGTTTAACCTAAGCCAGAGGAAAAAAAAGA
AAGTCATTAATTACTTATGTGAGCTATTGCTTCAGAAAGACAATAAACCT
GCCCGGTCGCCATGGATATGACATATTTGCTCTGAAAACAACACAATAAT
TAGCAAAGGGGAAAGATACAAGGAGAATATGCAAACTCCTGAGTTTAAAG
CCACAGTGCTCTTTTCTACT
>CASZ1_Violet id=3385 pos=chr1:10925389-10925590
TTTGCAAAATATAAAAGCTGATCTGATAAATATTAATTTGAACCATCATA
ATGTATTTGAAAATTCCAGCTAAAATGTCACCACATGGAACATTAATGTA
ATATTTCAAGGCCCTGAGAGCAATACTCATATTGATTGCATTTATTTCAC
TCTAGGGAGGAGAGATAATTCTTCAATGTGGGACACATCTGGGAGCCAAG
GA
>CASZ1_Vivien id=3389 pos=chr1:10965563-10965869
TCTCCCGATGATGATTTATTGCTAAATCCTAGTATTTTTCAATACATTAT
AGTTTTTAAATTGTGTTTAAATTGAGTGTAGAGGAGCAGAGGCCATTAGG
AGATGCAGAAATGATGATTATATTTAAATATTCATGCACGCAGTACCTTA
TTATTGAATCTGAACACTAACAAAATCAATATTAAGTGCGGTTTGACATG
AATTTATTTATGAATTTCGACTTTCTAAGTACTGTATTTTTTCACTCAAA
AATTGTGAGTATAATGTAGTAATGATATCAAAACACGGTGTCAGGGAGCA
TTAGCTG
>chr1_Achilles id=3419 pos=chr1:16200639-16200952
CTATCTCAAGAAAGAAGTCTGGGGGTTTGAGAGTTACAGTTTGTCTGGGA
CTACTTGCTTCCAGTGGAATTATTTTGTCTGGTCACTAAGATTTTTTTTT
TCTTGTGGTTCATCTAAATATCATTTGACACCCTTGCCCATTAAGAAGGT
GGATTACCCCCATAAGAGGGGCCAAAATTGGGGAAGTTATGTTCACAATT
CTCTCCCTAGATTTAATTGGGATTATAGGTCGTGTTTCCACACTTGGAAA
AGGTTGGTATGTCCTGACCTGTGTATATTAGCCCCTCTCCTAACCCAAGT
CAAACTCTCTTTTT
>chr1_Adam id=3451 pos=chr1:19095259-19095514
TGCTTTTATGAATATAAGTGGATTTGTAACAAGCATTGCAGCTGCATATA
AGGCATTCAGACATGGAGACAATTTTACTAGATAATAGACTATCATGCAG
GATACAATTTAAATTAAAAAATGCAATTTTCACCTTGAAATGAACAAATG
ATTACAATTTCTATACAAATTAAGGCATTCAGCCTCTCTTTCAGTAGTGG
CACCAGCCCATGAAATATGACATAATTACCATGAAATACATTTTCAAATA
TTTTGA
>chr1_Adela id=3474 pos=chr1:21327649-21327870
GGCACCACTGCCTGCAAGAAGTACAGTTTGTTATATTGCTTACAATGCAG
TATTTTATCCAGCCTCTTCCAGCCAAGGACCTGTAAACGGGAGTCTGTTC
CAAAACCTTCCTCCTCTTCCAGTTGTCTGTGCAATGTATTGGCACTGTTC
TGCTGGGCTGTCAAAAAAACTGGTTTAGAGATGCAGCTCTTCAGTCAGGT
TCTGCGCCAGTTCTAACCATGT
>chr1_Aida id=3475 pos=chr1:21755033-21755299
GCTTCGACATGAAGGGCGACGACGTGATCGTCTTCCTGCACATCCAGAAG
ACGGGCGGCACCACCTTCGGCCGCCACCTCGTGCAGAACGTACGCCTCGA
GGTGCCGTGCGACTGCCGGCCCGGCCAGAAGAAGTGCACCTGCTACCGGC
CCAACCGCCGCGAGACTTGGCTCTTCTCCCGCTTCTCCACCGGCTGGAGC
TGCGGGCTGCACGCCGACTGGACCGAGCTCACCAACTGCGTGCCCGGCGT
GCTGGACCGCCGCGACT
>chr1_Aladdin id=3502 pos=chr1:24304383-24304761
AGTTATTCTGTAGGATACATCAGGTATGACTCCTTTAATCTTGGCCATCA
TTCAACTTCATCTTGACCTTTAACTCTTTAAGTGCTTGTCAGAAGGACTT
GTCATGAGATGCTTGGCCAAATATGACAGATGGCTTTATCTTTAACTTTG
AAAAACAACCTTTTCCCCCTTTTGTAGATAAAGCGAGGCTTTGTCTCCCA
TTAGGCTTGTCCTTCTTCCAGCTTTTCTTTATTTTTTCTTTTCCCAAACT
CTCCCTTCTCTTCAAGCCTGATCCTTAAGAGGTCTTTGGCTTGTCTACTT
GCCTTAAGTGTTGAACTCTACTCTAAAGGTTCTTTCATGCTTTCTCTTTG
GGGTCGCCATAACTGTACAGCTTTACATT
>chr1_Amos id=3504 pos=chr1:24973471-24973725
CAGGTGAAAAATCAAACTTATTGTTTGTAATTTTGCTGTTACATGTTAAG
TTACTTTGACAGCAATTTTCTAATGATAATGTGATTTATGATTTAAAAGG
CCTGAACCAAAATGGAAGTTATTCCTTGCGTCTGAAGTATAGCACCATCA
CCTTATTAGGTCACAGCAGAGTGAGTGTCCCAATGTCGCTCTGACCCAAC
TCCCTTGATGATGCAGTGTGTGTTTGGAGGTGAGTTGTGTAAAGTGGCCA
AACAT
>chr1_Antonio id=3505 pos=chr1:24974459-24974715
AATTCTTTTTTTGTGGTTGTGTACTCATTATTGCTTGTTCGTCTTTTGCA
ATTTAGATAAATGATATAACATTAAACTCAAGGTGGTTGAGTTGCAGTAG
GGAGTCGGAAGCAAGCCAAGGGAACATCTTTCTCTACAGGGGACTTGGCG
ATTCCAAACCCCCAAGGTTCCAAGAAGAAACTGAAGACACCTGGAATCTG
TACTTGCTTTGTGCTATTGAGCTGTGCTTGTTATACAGACCTTGTTGCTT
GACCAAC
>chr1_Arthur id=3525 pos=chr1:27024656-27024880
AGTGATTGGAGTAGTAAGTGCAGATTGCTTTGGTTTGGGATTTGAATTAT
GGAGGTAAAATCCTTCTGTCAAAGCCAGGAGACAGTTGGTCTTAGGTTGA
CATCCTATCTGTGATCTGATTGGCTCCCCATCTCCTGCTCTTGGCCATTT
ATAATTGCCTCTGATGTAATGGTACAACAATCCTGATGAGCTCATAAACT
TTTACACTCTGCTTTTCTGCCAGTG
>chr1_Beatrice id=3527 pos=chr1:27050300-27050537
TGCTACGTCACCACAACACAACCACTCGCGCTCTCATACTGTTGGTGTCA
TTCATTCGGTGCCAAGATTGCTTTAAAAAATTCCCTTGGCCCCAGTTCAA
ACAGGAGTACAGCTGGGATGTGTTAGATTTTAGGCAGTCTGCCCTCAATT
TGAGATGAGTTATAAATAGCAGTGCCGACTTCCTTAACTACCGCTCTCTG
AGGTAAAATGCAGGTTAATTACTGTGGGAATCAATTAG
>chr1_Boris id=3541 pos=chr1:27108345-27108606
TTTGTTTTGTTTTCTTTCTAATCGAGGTGTGAAAAAGTTCTAGGTTCAGT
TGAAGTTCTGATGAAGAAACACAATTGAGATTTTTTCAGTGATAAAATCT
GCATATTTGTATTTCAACAATGTAGCTAAAACTTGATGTAAATTCCTCCT
TTTTTTCCTTTTTTGGCTTAATGAATATCATTTATTCAGTATGAAATCTT
TATACTATATGTTCCACGTGTTAAGAATAAATGTACATTAAATCTTGGTA
AGACTTTTGTGA
>chr1_Carmen id=3567 pos=chr1:31404350-31404556
ACCCAGATTCCAAAGTTCTGTATTTTTCAAAATAAAGATCACACATTGTT
TAGAGACAATCTACACAAGAGTTACAAAAAATAGTTGCCCAGGCATAAGC
ATACACAGGTTTGTTAATTATACACATATGGTTACAAGTGTGCTTGCAAA
AAAGTTCATTGGAAATATACACAAGGCTCTGGAAATGTACACCGTGTAGT
GTTACAA
>chr1_Cassandra id=3570 pos=chr1:31405014-31405253
GCTAATTCTCTTTTCTTACCAAAAAACGTGTTTATGTTGATTCAAACTTC
TCCACATTTACATTACAGGTATACAAATGTACAATTGTACAATCAAAAGT
ATGTTCGACTACTAGGGTACATTATAGATACAGATTAGACATCAAAACAA
GAAAATACTACAAATTTGTATATATGCAAAGTCTACACCAAGTATACACT
ATATATTTATAGAAGCAAGACCAAAAGCAGAGTTGGATTT
>chr1_Chao id=3635 pos=chr1:37962112-37962418
ACTTAATTTTGCTTAAGTTATTAAATAAAATGTTACCTCCATCACGTTTT
TCTGTTTTTAAAAAAAACTTCCCAGCCTAACCTAATATACATACCTACAA
TTAAACAGATAAACTATGGGTTAGAAAGGTCTCAAAAAGGCATACTGGTG
TCTACACACTAAACACAGCACAAATACTAATTCAAATCAAACTTACTCAA
AGTCATAATCAAACATGCCAGACGGGCTGAGGGGCAGCATTTGAAAGGAA
GAAAGCAATAGAAATTAATATACTAATTGAATAAATTAGTCGATTAGCCA
CCCTAGC
>POU3F1_Cassandra id=3641 pos=chr1:38561073-38561396
GGATGTAAAATATTTGTAATATTTAGGGAACCTAGAGTTTTACATAAAAG
TAAACAGCATTGCCTGAAGGCACAATTTCCAGCAACACAATAAAATGTGC
AGTGAATTTATGGCGGCCATCCATTAGCTCTTACCAAGGCAACGTCGCCC
CTATCTGTCGTCCATCATTATAATAGAGGGTTAATGCACCGAATTTACAT
AAAAAAGTCATATTGTCTGCATGAATTATTTACACTTGAAGCTGTTTTTA
CAGCTTGGTTTCAAGCTGGATTCTGGGAGAGATTCTGCCAGTAAATTACT
CTGTGGAGACCTGGTTCTATAACT
>POU3F1_Olivia id=3653 pos=chr1:38724158-38724374
ATAGTCATTGGACAAGGAGCAATTTATAATGCCATTAGCAACGCTTTCGA
AGGTTACAGGCATCAAAAATTGTTCAGCCGTAATTATTCTTAATGGATAC
AAGGAATAAACTGACGCAGGACAGCTTTTTCATTAGCCTTCAATCAAGGC
TGATGGCTTTGAGAAATGTACAGTAAGTGCGTTTTGGGGAGAAATAATGA
TGTTACAGCACCTTTCC
>POU3F1_Megan id=3667 pos=chr1:39151778-39152174
TTCCACTTGGTATATTCGTAATACTCCTTAATATTTTCATTTTGATGTAA
TTTGCGGCCCCAGCTTTTTAAATATCCGCTCTGTAATAATGTTTAATTTC
AGGGGTCACTCCGCCAAGGAGTATATTAAAGCTTATAAAACTCATTTCCA
AAGCTCAAATATCAAGCTGTGATCAGGTTAGGAGGGCAGCATCTGTGAAT
ATTTCATCTTTTATCATGCTGATAATAAGGAGATGACAGAGGCACATTAT
TACAATGAGAGAATTGCTCATTTCAGGCCTGGTGCTGGAAGCTGGGGTCT
GCAGTGTGTATTACTCAATAAGAGCAATTCTGATATGAAAAGCAAGTTTA
CTGAGGCACCACTGTGTCTTATTTGATTGGAATGAATAATATATGGA
>RNF220_Evelyn id=3722 pos=chr1:44739747-44740154
TGCCTTTGATTTAAGAGTTCCTCTCCTGGCCCTGACAGTAAGGCATTTCT
GTCCCACAGATTATAACTCACTCTGGGCTATTATTCAGCTCCCCAGCCCT
GGCCCTGCTGCAGTTAGTCCAAACATAATATCCTTCATGCATATATTATC
TGTCTCCCTATTATCTGGAATCATTTCGGAATTAAATTTCAGTCCTGCAA
TATTGGCTTCAGGAGCGGCGCGCTTTATGGGCTAGTCAAAGGTTAGAATA
CCAATCAAAGTAACAGTGCCGATGCAGTGAGACATTTTAATATTCCAAAA
CCTGGTAATTGTAAAAGGACATAATATTTTTTCCCTGATTACCCCAAAGG
CAACACATGTTAACAAGGCGAGGGAAGGAGTGAAAGAAATTTCAGAGTTC
AGACAGCT
>RNF220_Frederica id=3727 pos=chr1:44792091-44792381
AAAAGACATTTTATGCACAAGGAGCTTATTTCTTAAACAAACACTCGTGG
TTTTGATTTACACCACAGTCTGCTCCTAAATAATTTATGGCGGGTTAAAT
TTATTGCCAAGCCCTGGCTGGCTGCAAATTCGAATTGCCAAATAATTAGA
TTTTAGGGCAAAGCTTATAAATTACCCGTCGATTTGTCCGGACTTGTTTG
TCAGTTGCTTTGTGCTTCGGGTCATCTTTGGCATTTGGCTGTTTGGGTTT
TAATTGCTGATTTACACTTTGACAGATGAGAGCTGATGCTC
>RNF220_Gandalf id=3728 pos=chr1:44874995-44875307
CGTGGATTGATCCCTCCTCCTTGTTTAGTTAATTCAACAAAGACTTTTTG
CAATCTGTTTGGAGTTTGTCTGATGCCGTGGAAAAGTAGCTGATGATTTA
TTTGGTTGCTTTTCGATTTCTGTCTTCAGCCCTTCTTTCTCCTCCTTTCA
GCGGGGATGTCAGCTGTTATTACTTCCTATTGATCCCTTTGCAAAGTGAG
AAGTGAACTAAAATTAATGTCAATTCCACTGCTCGGATCAATAGCTGGAG
TTATTTTAATCTGGATTTGCACGAAGTGCTAAATTAAAAAAAATCAGCAT
AGAGGCAGAAAAG
>RNF220_Jonathan id=3734 pos=chr1:44971228-44971473
GTTTGCATTATTTATTTAATGTCTTGTACCGTAAATAATGGTAACTTTAT
GGTTATTAGGAACGGGTTAAGGTACATGCGGGTAGCACCAGGCTGCCTTC
AAAAGGAACAGTCCTGGCATAAAATGTTGCGATAATTGCTTCACTGCTGA
GTGTTGGTCTTTATTTTGTGTCTGATTTGTCCCTTAAGCCAGCGTAACAT
TCTCCCCACGGCAGGAGAATGCAGAGAGCAAATTGAAGGGCTGAGC
>RNF220_Mateo id=3736 pos=chr1:44990311-44990634
ATTTTTATTACACGCTTATCGCCTTTTTCCCTCCTGCTTTTGAAATTGAT
TTCCTTTCCTTTCTCCCCCTATTCAGGACCTAAACGCTGAATGTTCGATA
TTTCATTTGAGACCGCTAATCGCATTACTGCCCTTGACGTTTTACAGATA
TCATATTATGGGCGCAAATTTGGCAAATTATTAGCGCTGTAATGTATAGC
TTGTCAGAGGTATTTAAGACGCTAAGAGCCCAAGGCTTATCGGGGTTAGC
AGAGAGCTCTCGTTGAGCTTTTGAAATGCAGAGAGCCAGTTATAAAACAC
ACTGTGACTCTCTCTTCAGCTGGT
>RNF220_Vera id=3743 pos=chr1:45034898-45035244
ATCCCCAAAAATTATTATAAAGAATTATTGCCATTAGTACGTCTTTCCTA
CTGAAAGGAGAAAATCGCCTCATTCATAATTTATACCCTCAATTACTATT
AATAAAGAAATATTTCAGCAGAAAATCGCCTGGGAAAATTACACGTAACA
TTGCATTAACATTCTATTTGAACATTTTCATCACATTTGTTATAGAGTTA
ATAAGAGGGATACGGTCCCCTGACTTCTTCATGAAATTATGGGCTGACGA
TGATAGTTTAATCTTTTAGACTTTATATAATATATTCACTTTACTAATTG
AGCTATCCAAGGAGCAGTTAGAGATGTTCTTAAATGTGGAGACAGAG
>chr1_Chen id=3778 pos=chr1:49112986-49113245
CTGCTATCTTTTGGGTAACTGCGTATTTTATGATGACTAATAGGCAATTA
CTATGGTAATATTGCAATTCAGCATGTGTGAGGTTTGGGAAATGAGAAAT
TATGGGTAACTACTTTGGACTCATTTCTATGGTAACAAAAAGTAATTGTC
ATTAAATACCAGTTATTCTGAGGCTGTACCTGGTAATTATAGATTTTTAT
GCCCAGAAACATAAATAAAACCAATAAATTTATTCAAAGGTCTATGACTG
TTTACTTATA
>chr1_Claudia id=3787 pos=chr1:49436080-49436328
AAGTTTATCATGTCTAAATATGTTTCTTATGCATTTACTGCAAATTAGTT
TCTGAAAGTGAATTTCAAGGTCTAGTGACTCTGAGGTTCCCTAACTCCAT
TTTCATTAAGTTTTCACAAATGATCTACTGTTGCATTATTCTTTTATAGT
GCAGATTTAAGGCCCCACTATGAAAAGCAATTATGCTGTCAGAAAAGTGT
ATTTTGACTTATTAAAAAATCTGAAAGGTTTCAGAAAACTATTTATTTA
>FAF1_Aurore id=3836 pos=chr1:51006198-51006663
AATAATTCTAAGCTTTTGACCAAAAAAAGCTCTGAGATATTAGCATACTG
AAGTCTAGCATTAGTATTCTTAACACGATCTGGAATAAATGAAAAAACTG
ATAAAGCTTTTCTCTTCTATTAGAGGACTGTTTGAAATTAGCATTTCTTT
CAAGAGAAAAGGGTAGCTTATGATATGTTTTCAGATCTGATGGTAAAAAG
TAAATGTCATAATAATAATGAATTATGAAAGACCAAATGCAAATATAGAA
TGCTTTAATAAGATCCAATTTAATAAAGTCTGTAAAAATAATGGACTTTT
AATAACACAGGTCACAAAAGGCAAAACAGTGGAAATTCTGGGGACTAGCC
ACTGGTACTGGCTTATTAATTCTTAATTATGTTCATGAAAGGCAACTTAA
ATCGTGTGTTTTCTTATGCCTTATGATAATATTTTAGGTAACAACTCCTC
TGAAATGTATGTTCTA
>FAF1_Hannibal id=3843 pos=chr1:51035688-51036083
TCTGCATTTCAAAGCATTGGTCCCTGCAATATCCAGGTTACTGTGCTAGA
ATCTCGACTATTATATCGCAGTTGTGAGAGGGAGGGCAAAGATGTGTTTA
CTCAGTGATTAGGCCCTTAGAATAAGCCTCTAGCTCCTAGAGAGACAGCT
CACCACTTATTCATTTGGGCCAATTCACAAAGCCTAGGAAGATTAAACAT
CCATGCTGAGAAGACAAGCGAATGCAGACGGTGAAAAAGAAATAAAAATT
CTTTAAAAACTCTGAGATGACTTCATTATTTTTCCACAAGGAAACTTTAG
GAAAGTGTTTAGTTAGAGAAAAACCCACATTGACCTCTCTCTAAACCCTT
AATCTTTCCTTTGTGGTGGCACTGCTTTGTGGTAAGCGACTGGCTC
>FAF1_Jan id=3844 pos=chr1:51043618-51043898
CCAAGTGCTCTCAAATGAAATCAGTTTGAAGCAGTTTTCATTAAGATGGA
TTGAATGTGGCATCGTGAGAAACACTTTATCAAATGTAGTGTTTTACTTA
GTGATTAACTATATACCAGTTGATGAAGCTCCCCAAATCCTTTGTAATCC
CACCACTCCAATAAACATTTAATGAGTATATAAGTTCAAAAAGCCTAGCA
GAGGATTTAAACCTTCAATCTTGTTTTTATTTACTCTTGGAACTCAATTT
CTCACTTCAAGTGAAGAATGCTGGTGTTTGA
>FAF1_Midori id=3847 pos=chr1:51099133-51099594
ACAGACTTCTCTTCTAAGCAGCAAAAAGCTGTTATCATTTTCTGAATTAC
AGGAACTATAAAAGGACACTCTACTCAAGCTGCCGCTGAATGTCACCTGA
AAAGCAATCACAAAAGGGCTCTGTCTTGGCTTATCTCTGAGCTCTGTCAC
TACGGCAACCAGCAGGGAATAAGTATCTGTGGGTCTATGAATTTCAGAAT
CCCATAAAAGCCAGGGCTAAAAAGGCATGTGCAGCCTCTCAGAGATTGAC
TGCATTAATACATTAGCAAATACTGTGAAACACTGGATAAATGTCAGCAA
TTATGGAAAAAGCGTCTAATAACGATATTCGTTGCCTGTCAAACCCCCGT
GAGGTTTGATATGTAACTGCCACTCAAAGCTGTCTGTAATTTTATCTCTT
TTATACATCTGAATCCACAGCATTCAAATTTGTACTTTGAAAGTAATAAA
CTGTAAAGCAGT
>FAF1_Silvester id=3855 pos=chr1:51165998-51166272
TCTTCTCAAATCATTTGGAGTCGAACGCAGCCCCCGGCCTTTGTAATTCT
AGTAAAGCACTTAAAGTGCACAGTAGGTGTTCATGAGGACCATCTGGTCA
AAAGCAAAACAAGCTGCTGATTTTGCCTTTGAATAGAATGAAGCAAGTGT
GAATTAGTCTCTTCAATTAGCACTATTACAACCTGTCAAGTGCATATTGT
AAAACAGGATTATTACAGTATTGGTCACCAGTGCAATTATTTACTCTCTG
CCTTTTCTTGCATATAAAAAAATCT
>FAF1_Zeus id=3857 pos=chr1:51169556-51169864
GGTGTGAGCAGATTGCATTAACGCTGCTTAAACATTTCAACTTGTCAGTA
TGGCCAACTCGATTTCGGAAATATTTGCAGTATTTTCCCATCGAAACAGT
AATAAAGGCAAAATAAATATATGCCACTACTTTATAATCACCGAACATTA
ATGAATATTTTATGTCTTTTTAAATCTCCCTGTTTAATTTAAAAGGGTGA
AATTAAGTCTCCTCCCTGCAATATGCCAATTATCTGTAAATCAAACAATA
ACTTGGCCATTATGCTCCTTTTTGTTAATATAAGAGAAGCTAATTTGAAA
ACACTGAAT
>chr1_Daniel id=3889 pos=chr1:54725551-54725811
CTTTCTAGCGGCTGCCAGCAACGGCATGGTTTGTTACCATGAGCAATTTT
CTTAATTAACAGACATTAATTAGCCATTTAGCAATTTTGCAAGCATTTGT
TTAGCGGCTTTCCCAAACATGAATACCACTGTGATAATGGCACTGATTAG
AGGGTCCCCTAATTAACAGTACAGGGAAGGAAAATTGAAATCACATAAAT
TAAAAAGGGAGGGGAGTTAATGAAGGCGGGACATATTTGCACCTGCAAGT
CTTTTGTACCA
>chr1_Derek id=3892 pos=chr1:54853231-54853434
ATTTGAAACTGTCAAAATTAGCATTCAGTAATTAAAAATCACACCCTTTC
TCTTAATAACCTAACCAGCATGATACAATCAGGTTGTGCCAACTCTTTAA
TCTAATTGACTAATTACAGATTTTAATTTAGTCAGTTACCGAACAACTGT
TGACAATTTGTTTTCATTAGGGACAGAACAGAATAAATATTTAGGCTTCC
AGTC
>NFIA_Abraham id=3924 pos=chr1:60700474-60700696
GTGTAACAAATGCAGCTGTTTACTAATAAATAAAGCCTCAGCTGTAAGAG
AAATAAATTAGATGCATTTAATTGGTAGGCTGCAAACCTCCCCTTTATTA
CAATGCAGCTTCTTGTTATTTTATGATGTCAGGGTAGATGGCAGACTGAC
AGAGTGTTTATGAATCACAGTTTGCAGATGGCACTCTTGGTTTTCAGCAG
CTATGAGCACAAGTAGCATGAGG
>NFIA_Antonio id=3928 pos=chr1:61087013-61087399
TCAGCTGTCTGACTCCTTTAAGATAAATGATGTTATTATAACATAATTGT
ATAACCCCATATAGCTTACAGCAGCAAAAGGATGTGTATTTCACATGCCC
TCCTATAATTACATCCCCATTATAATTTTGCAGTTAGTTGCGATGAGCTC
TGGTCATGAAAACATGCCAATTTTGTATGGGATTGAAGTCTGCCTAATTT
TAGCAAATTGAGAGTCACACAAAAGAAAAGAGATAAATACTATGTTGTTA
TTTTTCATTAGAGAATTGCTATATTAAGAGGCTGCGATCCAGCTGTGTTT
GTTTAAATAAAAGTGTGATTTGAATACCTCCTACAGCTAATGTTCCTGCC
AATGAATAAAAGATAAAAATGCGGCTCTCGTTGGATG
>NFIA_Atsuko id=3935 pos=chr1:61330842-61331161
GAGAAGACAGTGCTAGGAGCAGAAGACTTTTCATCTCCACTTCACCTTGC
CACTGGGTCTGTGAGAGATTGGTTCATTGTCAAGGAGATTTTTTTTTTTA
CCCATGATTCCATATGGTATGGACCGGACTACATGTTGCCCCACATGCCA
CTGCAAATGTTTTCTCAATTAGGTGTCTTATCTCCCGTGAGTTAGCATCA
GATGAAGCTTGCTGACAGCGTAATGGCAGGGAAAGCTTCCGACGGCTCCA
TCAAATGGCAGCTCTGCTACGACATCTCGGCCAGAACTTGGTGGATGGTG
AGTTGGCAGCCGGGGCTGCt
>NFIA_Carmen id=3944 pos=chr1:61361409-61361629
CAGCTATTTGCAATAGTTATATATAATTTAACATTATACAAAAGTATTGT
CATATCAAACATAGTGAAATGGATTCCAAAAACACCATCTGGTATTTGGG
AATGCACTGTGAGTTGGGAACGTGAGAAGAGATATTCTTTGCCACTTTGC
TTGGGACCCAGCCATTAGCAGTGTAATTGCCAAGAAAAGGTGACAGGCTC
CAGGCTTAAAACAAGTGGGTT
>NFIA_Franz id=3956 pos=chr1:61574884-61575100
AGTAGAAAGCTATTAAGCAGTCAGGGGTTTATTATGCTTTAGTGTTTTGT
TTAAGTCTGTTCTTAATTGGTTGATTAATGTACGAGAAGTCCTTTTCCCC
CCTCCATCTCTACAGATGGCAAATGGTAGGTCCCAACTGTCATTGTTCAC
AAAAAAGGTTATGGTTCAAAGTCAAAGATTCAGAGATACCACAATAATCA
ATCATAGGAACTTGTCT
>NFIA_Laura id=3959 pos=chr1:61577204-61577596
AGACTTTGCATTTCTTCAGCTTTATAGCCAACAGAAAAGGAGATTGTTGT
GCATTCTATTAAATACTGCCAGTATGATTAATTTAAAGGGTTACATTTTA
TTGAACCCTGGTGTAGATGTTCTTTGTCAACCCACATTCACAGCTAGTTA
GAGTGTGTGTAGCATTTATCAAAACTTTCTGGAGCCCCTCTCACCTCATT
AGCATCTGAATCTCTATTCAGCAGTTAATGTCCGTTACTGCTAGAGTGCT
CAATTCTTGTTTTCAATAAGCCAGTTGTAAAATGTCAGACTGTCACTTAC
AATATAAAAAACCAAAAATGATGGTATTTGTAAAAATGTTATCACCTCAT
AAAAACAAATTGTAAAGACATGAAAGTGATCTTGCTATGCTGG
>NFIA_Leo id=3966 pos=chr1:61646801-61647092
GCTGTACAATGGATAATTGTTAGCTCTTGTTGTGCAGATGCTGTTGCAGA
TGGAGTCCTGTACCTGCATGCATAGCAAATGAATTAGACTGGCAATCCCC
TTTATAAAGCATAAATATGTAATTTGTTCAGCTGTTGTAATTAAATATGT
ATGTGTGAAACAGCCACCATTCAGGTCATTAATGATGCGCCATGCCAAAT
TAGAGCTTACAGACAGTAATGTACATTGTTGTGCAATGAGGGAATTGCAA
ATAACATGGCTAAGCCTTTCCTAGTAAAGGGATGCATTCAGC
>NFIA_Lukas id=3980 pos=chr1:61709779-61710120
TTACTTTCTATATAGTAGCTTTCTGCATAGGGCAACCCAAACAGCTGTTA
TTCCTTTTTATAGCTTCTTTAATCTATGTGCCAACAAGTCAGTTTACAAA
ATCTGTTTTGTTGATGACTGCTGCGATAATAATTGTGGTGTTTTGTGGCT
TGGCAAAAGGCTGGGGTCTCCTCTGAGGACTCTTGCCAAAGGCTTTGAAG
GGGTTGAGGTGGATTCACTGCCAAAATGAGTCACCACTCTCTATTTTATT
TAGTGTCCTTCTGCCAAGGCCTTAGACACTGTCTGTTTTCATTCTTTTGT
AGGCTTTCCTCCCCACATTGTGGTTTTCTTCACAGCCAGAGG
>NFIA_Naoko id=3983 pos=chr1:61734223-61734590
CTTAACCTTACTTTTAGACAGTTGTCATTATCTTTGTCTAAAGGTCATAG
CTAAATTGAATAAAAGGAAAGCTGTGTTTTCCTGTTGATGCACAAAGGCA
GTATTGACTTCCCTAATCCAGTTTGCTGAGGGGTGAGAGAATTAAATTAG
ATATCTAAGCACAGAAATTGAGAGCCTTTGAAAACAAAGATAAGGAGACA
AGACTGTATTTTCCCTTTTCCTGGGAGCTCTGGGCTCAAGATTTTGCAGG
TGTGTCATCTGATCCATGGCTTGCATCGATCAAAACTGTGCCAATGCATA
TTTAATTAGCAAGGGGACCCTGGATGCATTATAGCCATCATCCCTATATT
GAATGGACTGTCAGACTC
>NFIA_Norma id=3993 pos=chr1:61809442-61809658
GTAGAAGCTGCAGAGAAAGTACCTTTATGATTGATTTCCATTCAAGTCAG
ACTGACTGCAGTGTGGTCATTTTTCTAACCCATAACTGCTCACACTGCAG
CAGTCTGCTATCTGCAGGGTGTCTGAATTATAGCAGTCTATGTTCGTGTT
ACCTCTTATACAAATTACTTACACTGGTTTCTTTTTCCATGCAAATTCAT
CAGTTTTACAGCCTCTC
>NFIA_Olivia id=4008 pos=chr1:61918406-61918609
CTGGAGTCAGCAACTTCTATTGATTAAAAACTAACCTTTAAAGTAACTCT
GAGAGTGTGTGGTTAGCATTTAAATTTAAACATGTCATGAGTTGATTTGT
GTTACTGAATACCAACTCAGAAGGAGTAACATTCACATCGCATTTTTTTT
TTCTAATTCCCTTAAGCAGCTAAAGTATTTCATGAAATGTCAATAGGGCA
AAAA
>NFIA_Patricia id=4011 pos=chr1:61921771-61922041
TGGAAATGGGGAAGATGGTCTGTTTTGACAGAAACTGACAGGAATCAATC
AAAACAATCGAATTTTGAATTGAGTAAAGTGCAATTTCATTGGATAGCTA
AATATCTTTGTAAGATAGAGATTGTTGAAAATTCTATTTTTGTTTTTCTA
GTCCTTTCACCCCAGGACTCTAAATTATTGGGGTAAAAAACAGCCTTGCA
AGAAAAAGGGGAGCTATTTTTGCTTTTTATGTTTTTTATTGTTAAACTTG
TATCCCTTTAAAAACTGAAGG
>NFIA_Quentin_1 id=4013 pos=chr1:61922564-61922874
AGCACCCCTTTGCTTCCCATGCGACTTCAAGAAGGTTTCCTATACTATAC
ATATATATACGTTCTGGTTGGCAAGCCCTGCTGATCAGAGAAAGTCTCTG
CATGTTCTAGTGTTAGTAACTAATTTTTATATAGTTAATGTAGGATAAAG
TAGAGTGCATTAAGACACAATATTGTAATCCCTACTCTAGGCACTTGCCT
TTAAACTATGTTTTTCAGCCCTTCAGAAGGGTTCTACTACTGTCCTATAC
AATCAAGTAACTGAAATTCTTGGGAAGACACTTTGCTCCTCATCTTTCTC
CCCGAAACAAT
>NFIA_Quentin_2 id=4014 pos=chr1:61922882-61923086
TGTTTTGTTTTTTTTCCTTAATTTGCACGAAAACAAAAATTCCATATCAA
TGTGCCTTGCCCTGGATAGCGATTATTTGTGGAATTGTTGCACATGCTCC
TCTATTGAAAGGGGTTTTTCCCTAGTCAAGCATTTGGAGACACTTTTTGT
AAATGTGACTTTTATGTCAGCCATCGTCAGTTTCAACATCTAGAACTAAA
TAGAA
>NFIA_Theodore id=4020 pos=chr1:61923893-61924265
aagaaaaaaTAGCAGCTTTCAGTGCTTCACAGTGAAGGGAAAAAAGCCTA
GACAAACATTTTGTCAGAACCTTGCAATAAGCCAAGGTATTACCAGTAAA
TTGGTTGTATATACAATAAAATTGCACCCTTTTTTAAACAAAACAAACTA
AGCAATAGTTTGGGCAGTTTTAGTTGTTTTTAGTGAGCATGTTGTAGTCA
TGACTGCAAAGAGAGAGAATAAACTGCCCGCTCAGAAGATATGTAATTTG
TATTGTTGTATAGTTTTATTGATTACACTGATTTATTCTACCCTATTTTA
TAATGCAGGACTTTTGTAATGTTGTTTAAATGAGGAAAAATTTCTGTCAA
ATTAGCCTAGTAAAATTTCTGAT
>NFIA_Trystan_1 id=4022 pos=chr1:61925922-61926427
TCGTGTATGTTTTCCTTTTATTTTTTCCAATAAAAAAGCAGTGGGATGAA
AATTGCTTTGATATATAGCAGGTAACATTGAAGCTATTCCATAGCACTTA
ACTGTAGTGAATACTGTGTCACCAATTTTGAAATCAATTTAATGTTTAAT
GCAAATCCATTACATGGTGCTATTATAGGCTGACAAAATGATTTACACAA
ATGTGACAACTTGGGCTCAATTCACTCTGCTTTCCAACAGTGTAAATGCA
TAGCAGTGTTTATCTGCATGAGAACTATGCACTAATCTATCTGAAGAAAA
AAACTATATCAACTTTGGTATCTACTTTCCGTTTACTTCAATCCTTGCCT
TTTTGGTCATTGTTATAATGCCAGCTTTAGGACAGAAAGAATTATAAGAA
AACCAGCATAATACCTGATATATTAAAATGTAGTGCCTGTGAAATCTGTA
TTATATTGCTCTTCTGAAGTAAGATTTTTCTACACCGGTAGCCTTCGCTG
TCTGTC
>NFIA_Trystan_2 id=4023 pos=chr1:61926429-61926675
GTCAGGACCTTCTGGTATAGGTGATGTAAAATAACCGTACAATATTAATG
CATGCGATTCCATAATGCTTAGTGAACTGTATGAATATTACTCAAAGTTA
TGTTAGTCTTTTTTTCCGACTTGGTTCTTGTCAGCTAGGTTTAAAGGTAT
TTCACTGAGAACGCAAATTCTGTCTTTTCTTGATTTCGGCTGTTTTCAGT
ATTTTGGAGGTATACATTTACTTAAATTCAGTATTACTCGTGttttg
>NFIA_William id=4024 pos=chr1:61928184-61928463
GGCCCCCTGTGCCTCTAGTATACTTGTATTGACTCTCATAGTTACCCTTT
TAGTTTTACTGTGTTCTGTGAAAATTTGTAATTGGTTGAGAATCACTGTG
GGCGTCCATTCTTATTCAACTAAATCTCCACAGGTTTTTTGAGCTGGTGT
GGATTAGTTTAACTCTTGTATTCAACCATTAGTGCTACCACCTTCTCACA
TTACAATACAATTACTGGAAGCAAGTACTGCATTTCCTATGCAACAAAAA
AGGAAAAATAAAAAATTGCTAATGCTATGG
>NFIA_Xavier id=4026 pos=chr1:62103959-62104266
GAAGGAGGTGAGCCAAGATACTTATAAGCTCTAGAGAACCTTTAACACAG
GAAGCTATTTATCATAACAAGCTTGGTTGATACTGTTCCCATACTGAACC
AATTAGGTTCGCCTATTTCGTCATACTTCATAACTTGGGATGATAGGTTT
CCAAGTATGGTACAGTGTAGTAATTGAATTTTGATCAAACACACATGGCC
CATAACCCACTATGTGAAATTTTCAGAACAGTTCACAGCTTTTAAATATC
CAGTCAACATGTTGCCAAAAGTACAGGATGTACTTGATGCAAGGGGGAGA
GAAAGGGG
>FOXD3_Aida id=4038 pos=chr1:63342300-63342526
GAAGCTGTAACTGCAGGTTAGAATTATCCATGCTATGCAGAATTTCCTGC
AACACTTCTCCTTAGGGCCACAATGCATTACAGCAGACGTATAATGAAGC
TGCTATAAAATCTCTGGTAATTAAGGGGGATTTGACAGTAATTGCAACAG
TGAATCAACTTAATTATTACCTGCTTCAAAGAGAGCTAACCTGATGTTAT
AATCTAACCTTTTCTACTTTTAAAATG
>FOXD3_Akiko id=4041 pos=chr1:63348010-63348247
TGAGCTGTGTACAGATGGGTCTCTGACAGTCCTACAGCTGTTCTCCTAAT
TGTCCATTAAGTGTTCTATTGATTCTCTGATTCAAAGTTCATGTCTTTCA
GCTCAAGCTATCGTGTGAAGTGGCAGACACATTCCTTGTAGAATGACAGA
GCTGCTTGAAACCTAAAAATGCAGTCTGCCAGTTTCAATTGAGGATCCTG
CTTTCAAAGGAGAAGGCTTGGTTAAAGGCGCTTTGTAA
>FOXD3_Alexander id=4043 pos=chr1:63349938-63350473
TAAAAAAGATTTTTAGAAGCTTTCAACTGTAGACTTTTGTCTTGTTGAAT
GAACTTCAGCTACACTAAATTTTAAGTAAATTTGTGATGACTGAGCAATA
TACATTGGCTGAGCTAGAATCCAATAACCCACAGGACAAATTAATTTTCA
ACAAAAAGGGCAGAAACCTCAAGTGCCATGAGTATATGGAGTCTCATTCT
ATCTCTCTGGAGCCATTTTTGCAAATCACTACAGCTATTCATAATCTAAA
TCAGTCTCCTTTAGCAGCAGAAAGATCTTTTTTCATGACAAAACAGAAGA
TGACATTCATTAGTGCCTAACTTGCATAAGCTACCTTAAATTTATTGGTG
CTCTTCTGCTTATCTGGGTAAGAATTCCTTTGTCTACAGCTATAGGAAAA
TTCCAGTTGTACTACTTAAAAATATAAATTGTCACTTTTATCAGAACTTT
TGGCAGTTTACTTTATTTTAGAAGTAAAACTGGTGGTTAAGGTTTTAAGA
CTTCCAATGGGCGTTGTTTCAATCATATTTAATAGG
>FOXD3_Chao id=4047 pos=chr1:63369588-63370297
GCCTTGACCCTTTCATTTTAGCTTTACCTTTCTTTGTCCCCTGAATGACC
GGCATAATTCATCTGATTATCTATTATCTTGTTATTGGACATAAATTTTA
CAAGCTGTTGAGAGTGCGGAAAATCAATACCTTTTAAATGCTGTTTATGT
GTGATTAACGGTTAATATCCTCACAAATTATTTAATGTAATAAGGTCATT
TATCTTTTGCATGGGCTTGGTATCCTGCAAAGAATAATAGAATAATAAAT
GAGGACACTGGTAAAGAGGATATTTCAGATGCTTTTCTGTGCCAGTTTTA
TTACCCATATCCTCTTTACAGCCACAAAGCTGCACTATGGTTATTTTATG
CAAGTAATAAAATTAGCCTGAGATGGAATTAGCAGACTCGGGGCTCTTTA
TAGGTCAAGTCGGTGCTTTATGAGCCTGCGACTCCCTAGTGCTATCGTCA
TGAGGCTAGTTAGAGGGGTCTTTAAGCATGATTTAATATGTCCATGCTTC
AGAAAATAGTTAAATAGCTAATTAAATGGAGGAGTTAATTTACATATTAA
TTGACCTTCCAGTAATATTTATATTGATACCTACATGAGAAGCTCGTGTC
TTCATTGCCTTTCATCATAGTTAGTCTGAGCAAATATGGTGGAACTTTTT
TGTTTAAACTGAAGTTTCTCTTTATTGTCACAGGAGGGTTGTTGTATTCC
CTGGAATAGT
>FOXD3_Clara id=4049 pos=chr1:63370437-63370700
GGGGTGGTTACATTCTTGGATCTTTGCCTGAATAAAAGCTGGTGATAATT
ATGATAATCATGGTTCTTCAGTCTAGAAGTCCTTTGGGAGATAATATTGT
GGCCATGTGTTGAAATTAGCATAACATTTTACCTGCAGTTATGAGGGAAT
ATTATCAACTCAAAACCTTCAAGTAGTAAAAGAATGGCTTATGAAGGGAA
AAAGCACCAGAGAGTTATGGGTTTAACAAATACAGTTGAAGCAAGCAGCT
GTGTGCAGATCTTG
>FOXD3_Flora id=4052 pos=chr1:63382805-63383137
TTATGAAACATTCAATGAAAAAAAATGAACAAAAAAAGTATACTACTTCT
TTAAAATATATTGCAAGAATACTCATTTTCAGCTTTTTATTGCAGCACTA
GCTGGTATTCTTGCATGCAGTTTTGTAATTTATTCTGAACATTCTACTTA
AACCTTTTTTCAATAGCATGATTTTATTAGCGTCAGCTCACTGGACTTTC
CCAAAAAGGTATTTAAGATCAAATAAAACCAGTGCTTGGAAAAATATCAT
TACAATATGGAAGCAGTTACAAAAACATTAGTACTGCAAAGTTTTATTTC
AAATGGCTGAGCTTGCTGTACCCCGGGTTATGG
>FOXD3_Frederica id=4053 pos=chr1:63384310-63384916
TTCGTATTACTTTTCTAAGGAGAAATATGCTTAAAAAGTAAAGTCTTTAT
TGCTTCTTAAAAGGCCTAGCACTCTGTGATAAATTCTCATATTTTGACTG
TTAATATGTTTGAATGAAAATTATTTATACATTTGGGTGAGGTTGAGTGG
TTTTCATTTGATTGCTGCCTCTGGAAATGAAAGCAGAGTAGCAGGAAATT
TCCATGTCATGCTGTGATGTATATCCAGATTATGAGATGATTGTGCAGCA
GACGAACCCCGAGTAAAATCATTCCCATCAAACTGTGACAACTGCAATTC
CTGACAAGGCCTCTTAGTTTTGGGGGCTATTATCATTGTACAAGAATATA
ATCTATTGACAGCAGGGCTGTTTAATACATTTAAAGGCAGACAGTAGAAG
AAATCTTAACTGTTTTCATTCGCCACTGCACAAGGGTGCAGATCAAAAGT
GAATTATATTTAAAAATATGCATGTATGATGATAAGATGCATGACATTCA
TCAACCTGTTTAGTCATGGTTAGGCTGAGGTGGGGAAGAGCCAATATTAC
TGCCATATGTGGTCTGAAATAGAGACGTGAGACTGGAAATTATATCATTG
CCCAGTC
>FOXD3_Frodo id=4054 pos=chr1:63394453-63394924
AAGTAATAAGCATCTTGGCATTTATTCTTTATGTAGGAATATTTGTTCCT
CAAAGTCAGACTACGTGGAATATTAGCATTTGAATAAATTATTCAACACC
TTCTAGAGAAAGCAAGGGAAAAAATCTTTTCAGCATTATAACATGGCAAT
CTACAAGGTAGTAGAAAAAGAAGGCTGTCATTTTTTCTTCAATTACAAAA
GGCAAATATTTATTATTTATAAGTATTCGCCTTGTATAGGCTTAAATGTT
ATTTATGAACCTGTTGCACAGTGATTTTCAATGTAACTCATTATTTTTAG
CCTTAGGGTGTTGTAAAGGAGCACGGATATATTTAATGACACTCTGCTAG
TCAGCGCAATTACACTGTAATCATTATGTAAAATGTGCTATTAATTAAAC
CAATTTCTAGTTAGAACATTCGCTTCTGCAGGGCTTAATCTTAATCTCCA
GCAATCTTTCTCTCTGTTTTTC
>FOXD3_Helen id=4056 pos=chr1:63403617-63404088
CCAGAATGCATGAAAATGCACTCCTTTTTCTATTTAGACTCCCAGGATGC
TTTGATTGATTGACTAGTTTACAAATGAAGGTGATAAAATTAGGTTGAAG
ACCACATACATTTCTTAAAATGAGGCTGGCTGGTCGTGGAGACAATGAGG
TTTGGACAGATTGTATTGCTGGTTTAGGCAATCTTCTGAGCATGTCAAGA
TTTATAGACCTGTACTGTAATGTTACAATTGCAGCTCACTGATATAGGTT
TCTTTTCAAATTCTTTCCCATTTTATTTGAAAAAGGCCATTAGAGAGTTA
TAGACTATTGAAAAAGCTTTTTCTTTGCTAACCCTTAATAAACTCTTCCA
AACAAGGACTACTGCATTTTTATATTAAATTTAGACCAAAATCTATAAAA
CATGCTATCCCAGGTTGGATAATTTGATTATTATTATCTAAATGGAGTTA
TGGTTCATATTGGTTTGCAGTA
>FOXD3_Jasmine id=4067 pos=chr1:63444004-63444591
GCTTCGAGCCGATTCTACTCTTAATCCAATTTACTCAGCCGAATAAGTCC
CACTGCTTCAGCTTGCCAACAAATTAAAATCCAGCTTCATAAAAACACCT
TGAATTTGGAAGGTATTGGCTGGCCCACTAGACTCGAAACTTCATTTATT
CTGGCTAACTTCTCAATTATCTTCCCAGCAGTGGAGATGTGTAAAAGTGC
AAAAATCAATAGGGTTCTATTCCCATTCTATTGGAAAGGGAAAAATTAAT
GAGATAGGACACTCTCTTAATCAGAAATAAATGTTTTAATTCAGATAATG
ACATAGTTTTCCCTCGCTGAAGGATGACAAATGCTGGGCTGCGCCCCCAG
CAGAAGCAGTTTCAATTTTATTGTAAATATAAAAGGTATTGATCGGTCAG
ATGTACAAACCCCATTGCTTACAAAAGCCATTCAGGGGGACTGGGAAAAC
TATTAAGCACTGGGTCAGAAATCAATAAACAACACTGAAATGTAGCAGAG
GTCGCCCTAGGCATTGTGGCATCTTTGAAAGCCAAGTGGCAGGAATAGTG
ACAGAAATGTCTCTTGTGGAACAATGTTGGGGATGAAG
>FOXD3_Joshua id=4069 pos=chr1:63463350-63463876
TTTACCCACAAGTGTACATTTTCCAGAGGAAGCTGTTGCTTTTTGCTACA
GTAATTGCTACAAGAAAAGCACCAGAAATTTTTGAGGTAACATATTGTTT
CTCCATAACAGCTTCAAACTTTTACCCAGATGCTTAGTTTTCTTCTGCTT
TATAGCAGAACAAACTCCCCATTTTTCATAAGACCTGATGTATATTGTGC
TTTTGACTAGTCCATAACTCAGACTAAAGCATACAGGCACTTTTCTCCAC
TCCGTTTTCTCATGAAAGAGAGAGCCCGGCAAGCTGCCGCACCAGAGCGA
GAAAGAGGTAGAGACAATTTATGATTCAGTGACATAGGCAGAAGGTGTGA
TTTATAGTTTAATTTGCTGTCGTAATGGACAGAGGATAATAACATGTAAA
ATATTAACCAATGTGTAGCAACAGCAGACATCATTTGCTAAGCTTGTTAT
CTGCTGCTCTGCCCCTGACAGTGAACAATTAAACTGACATCAAAAAAACA
AGAGCAAATGCATGAGGCAATGCCAGG
>FOXD3_Laura id=4072 pos=chr1:63464744-63465407
GGCAAGCTTAACAAGAACCTTTCAAAAATTCAATTACAGCCAAAGAAATT
AATAAATCCTTTCTGTTGGTATGGAACAAGAATTTGTCAACCTGTCCATT
TTTCAGCATCTCCCCCTGACCCCGGTCAATTACATTGCTTGTAAATAGTT
TTTATACATGTTCAAATAATTGCTCATCCTAATGTGCAGTGATCTGTATT
CGTCATGCTCTGAAGCTCCAGCCCATCTCTACACCGCCACCAGGACCCAT
TACTCGGCTGTAAGTGAAATTGAAATTGAAGTTATAATTGATATCGGGGC
CCATCACCATAATGGGTTCATCATAGCGCCATCTAAAATATTAATTTTCT
AATTATGGATAAATGATCAGACAAGCTGAGCCAGGGCTCGCAATGGAGCC
CCTGGGAATTGGTGCTTGCTGGATGGGAGGACAGGGCCTTGTAAAGCCTA
CAAATCTTTTATTATTCTCTGCCGCAGCACAGCGAGATTCAATTCTCTCA
GATAATAGGTAAATAATAGTTAAGGATCAGGCTGTTAGGCTCAATTTTCT
CTCTTTGTCTCTCTTTTTTTTCTCCCTGGTTTCATAATTTAAAGTAATGC
CATTACTGTAACCATTCCAAATTCATTTGTCAAAGAGCCTGGAACATCAT
TTAATTTTAATCAT
>FOXD3_Megan id=4073 pos=chr1:63465856-63466207
TAGTAATTCTTTCAGCTAATTGTTTTCCTGCACCCTGATCCCATAATTAG
GGCCTGACTAATTATCTAATTACTAAGTAGCAGAAGGGCAGGTTGATGGC
GACATTTTCGCCATCTTTCAAAGCCTCGTTATCCTTGTGAAAGTCATGGT
TTCCTCTGGCTGCAGGCAGCTGCGGCAGATCCAAATGTCTGCTCACCTTC
CACATTTGTCAACCTGTTCATTATAGTGGTGAATTTGACACATCAGAAAT
GTCCCTTTGACAGGAAAGTTTATCCTGGAATGAAAACTGAAGCAAAAGAA
AGAAAACCAAAGAAAGATGAAAGTGTAATTTATATTCTCAGATTTGCAAT
TG
>FOXD3_Nick id=4078 pos=chr1:63538411-63538766
GGCTGGGGTGATTTGTCACCCGGTGCAGTGGTGGTCACACCAATGGATTT
ATCTCAAGGTAAATGGAGATGCTGAGACCCGGGACCCGGAGCTTTGATTA
AGGCGCCCTTTTTGTAGTGTTGATAGATGTTGCTTGTGTTTATCTATTTG
AAATGCCACTAAATCTGTGAATACAATGGAAAAAGAGAGTACTTTGCCGC
TGAAAACATATTAGTGATTTATGTTTCAGTAAGAAGCACAATAAAGAGAC
AGAGGCTATTAAGAGCAGCTATTTTCATGAGAAATAGTTCTGCTTTAAAA
CATTATTAACCGCACCTTGATAAAGACTTACATGCATGCATAATCATGTT
TACTTA
>FOXD3_Norma id=4079 pos=chr1:63539050-63539265
AAAGATTATAATGCATGGATATAACTTATAACATGAATCAATGTCATCAA
GACGCACCCATTTAAATGAATAGGGTCAGATGAGAGTGCTGTATCACCCT
GACTTGTGTGACAGTTACAAATGCATCACCTCGTATGCATAATAGGAGTG
TACAAACCAGAAGAGATTTGTAAACTTGGTTCATTTCAAGCAGAACTGAC
CCACAGGAATGGAAAC
>FOXD3_Roman id=4084 pos=chr1:63555505-63555809
TCAAACAACAATATTTAACCAACAAAAGAAGAGACCAAGTCAATCTCAGT
TTTAGTGATTCCCCTGAAAGTCATCAAATAAAAATGTGAACTTTAAAATT
GATCAGGATTAATTTCACTGACACTGTATCATAACATATACCTCTTTAGA
GACTCATTTGTTGGGCTGCAGATGCAAAGAAAGTACGGAAAGAAATAAAT
CAGAACACAATAAGGCAATTAGACTTTTGCCATTGATAGAATACTAAAAA
TGTCTGATTTATCAAAGCATTAACAAACAGAAGTAAACACAAGACTTATA
TTTTC
>FOXD3_Sam id=4085 pos=chr1:63574257-63574555
CCTGAAAGATGGATTAAATTGATCATTTTTTCCTAGACATAGTGCACTTC
AGGCTCATTTTGCTTTGTAATTAAGAAGAAAGCCAGAAACATCATTTACA
CATTAAGAATTTAATAGATATATTTTTCTAGCTTTATGCATTAGCGCAGG
ACAGCCCATTAATGAAATAAGTCTTCCTTCAGGGTCAATTTAGATGGCTG
TAATCTTCTGCAAATATATTGCAAATGAGGATCATTTAATGATCTTAAAA
CTAACTGCCAGGAGAGGATTGTTATAACTCTCCAGACAACAAAAAGAGA
>FOXD3_Scarlett id=4090 pos=chr1:63600129-63600431
TCCTGGTGGCTAATAGATTGTGACATGAAAGAAGGAAACCTTTATTTTAA
TTCAAAAAACAAAAGCCAAATAGCAAAACTTATGTACGTGCTGAACTTTT
TTTTTCTTCCTCAAGTGGAAAACATTGACTTGCTAACAACTCTTGGCTGG
CATCAAGGGAAAGTGGAGGTATTTGCAGATGTGGAGGAAGACATACAAAA
CATTTTTCAAATAAAAGGCTTGAATTATTGCACTGGGTTCATGAAGTTTC
ACAGGCATCTAGACACACCATTGTTTTCACCCTGGAACAAGCTGCCCTTT
CTT
>FOXD3_Scout id=4095 pos=chr1:63608448-63608707
CCATCATTTAGCTGCAGGGTGGATGTGTTCACACTGAACTATTAATCTGT
TTCAAAATGCCATAACATTTCCATGAAGAACTTCCTAATTTTTTTTCAGA
AATTAAATGTCTGTTTAAAGTTCATTCCCTCCTGCTGTAACTAATTGAAA
TGAGATTTGGTTTATCTTTATGACATGGAAATGGGATTGAGTTTCATAAT
AATAACAATAATGATAACTCGATAGATTTTAGGAGTAGTAGTTAATAATT
ACAGTAATAT
>FOXD3_Sebastian id=4097 pos=chr1:63665304-63665966
TGTTTTTTTTACAGTTCAATACATATTTTTCCAAGCTCCACTTGCCAAAC
AAAAGAGTTTAGCCTCAGTGTTACTCCTCTGACAAATATCCTTATGGTCT
TGCACATGTGAGAGCCATTGATAAACAAATTAAAATTCTGTCCCAGCTCA
GAGCTCAGCTGGCCCATTTTATCTTGCAGTATGGGTTTGTAAAGGTCTGG
GTGTCTGTCATCCTCCCCTAACCTTGTCTTTGTCAAAGGGATACAAAAGC
CTGCCCGCTCGGGGCCCTTACGATACTGATTAGTGTGAGTGACAAAGTGG
TGCTGCAAGTCCACTCAGCCTTTCATAATAAATCTATCAAAGAGTAATAG
AATTCCATCAATCCTGCATCATCCCCGAGGGTCGCTGGGCTGGGATGGAA
AGTGTGTTCCGTTGGGATTGTACAACTGTTATTATTCAATTACACTCTTT
TCTTCCTAGTTAAAGACCATGATATCATTATCACTTAATGAATACATATA
ATTGGATCTGGACTCTATGTTTGGCTGATGAATACCACTCACTATTCATT
CAGTCTCAGCTCATCTTCTGACCATTTATTATAGACTTTTGGCTGAAAAC
CATGATGACAAAGGGAATTTGAAATTAGCTGCGATTTTATTCAATGCTCA
GTTAGACACAAAG
>FOXD3_Tarzan id=4098 pos=chr1:63666390-63666852
AGTCCATCATTAAGTTTCATCATACAGTGTGCCCCCAAAGGAAACTAGCC
CTCCTATTCATATTGTTGGGAGTAAATGTAGCATACCTCCTTTGGATCAC
TGGTGAACAGGCTACCTCATTAATCCTAGTTAGTAGATGCTGCCGGGCAT
GTGGAGCCGCCAAATCCAGATGCTACCCACAGAGGCTCTCCAGGCAGTTA
GGGAATCACGGAGTACCACCTCAAGCCTTCCATACATCACTTCAAATTAA
ATTTACATTAAGTGCTACTCCATCAGAGCTGAGAGAAGCTGACATCTTTG
GAAAATGCAGATGATAATCCATTAAATCCTATTATATACATGTCTTCTAA
TTTTACTTAAGCCCATGCATACCAAAGTATGAGTTTGTGTTAAAAATTAA
AGACCCTTTTACTAGAACAAAAGACTTTATGAACTGTTGACTTTGGGAGG
TTTTATTACAGGG
>FOXD3_Tatiana id=4099 pos=chr1:63667064-63667263
ACACATATTGTCTCCTTTTGCAATTAAGAAAATAGTTGCTGGCAGCTTCC
AAACTGGCAACAACAAGAAGATGCTATAAAATCATCACAGTGAAAAGCTA
AGGTTTAATTAGCCTATTATCACATATGTTAATCCCTTTATATTTTCATA
GTCCTTAGTCACAGCTACTTTTACTTTGATTAGTCTCTTCTAATTTCATA

>FOXD3_Trystan id=4103 pos=chr1:63722855-63723159
AAGAAGGCAATCCACAGCAACAGTTAAATTATGAATACAGCACATATGTT
CCATACCATATCATTTACAGCACAATTTAGCATGGACATAATGCTTTGTA
ACAAACTACAATACCATTCACAAAATGCATTTAAATAGCATAATTTAGTT
CATTAAATTCAGTCATTTACAGTAAATCAAAATCATCATCGGAATTGAAG
AGAGTACACAGTTGTTTGTTTGAATAGTTAAGCTAGGTAAGTCAATTTCT
TTTTGAAGGTCAAGGACAGAGTTGTTTCCATTTTCTGTTATAAAAAAGAT
ACAGC
>FOXD3_Victor id=4106 pos=chr1:63740492-63741042
AAAGGATAGACTGCTCTTTGGAAAATAAAAAAGTAAATTTGTTGTCCCGT
GAAAAATGAAATATCTTGAATGTCAGTAACAGAGATGGAATTAACAAGAG
ATCTTTTTATTGTTTTTTAAGGTCATTAGGCTGTGAATTCTATAATTATG
GAAATTGTCAGTCCAGTTCTGTAAGAATGTTTGCTCCCATCCATAAGGTA
GTGGAATGTTCAATCAGTCTCTCTCGTGGGAAAGTTAGGTCATAACTGTA
AGTGTAACAGCAAAATTGAATTAAGCAAAGAGATTTCATTAGTATTTATA
GCCAGAAGGCATCTGTAAAAGTACAGGGCAAAGAAGTTATGTGGAAGTCA
AAGGAGAAAAAAAAAATGGGTTTCTAGTGACAAAGCCGAATCTGAAAGAG
ATATAAGTGTATAATGAATAAGAGCTATTGAATGCTACTGCAAAGAGGGA
GTTGCAAAGATGTCAAATATTGATTTTCTTGTGTATGCCTTTGGACTACA
TATGTAATTGTTTAGATTTGCTGTCTTCATGGTACAACAATATTTGTTGT
C
>FOXD3_Vladimir id=4113 pos=chr1:63914405-63915007
ATAGTCTTCAGTCTATTCATTACTGTCTTTTTACAGTATTTTTATTTAAT
AAAACCTATTAAGACTACCATACAAATCTCTTTACTTATGCTTTTATCTT
TTAACTGATCAATTTTTATATTGCTGACATCCCTTCTTCACCGTTTGCTC
ATTTAAAAATTCATAGTATGTGAGATATGTCTCTGGGGAAAATGTCTATA
AAATTTGTTACAGCTGGCAAATGTGTATGAGTCAGTGATAGCACATGACT
AAATGCTTCACAGAAAATAAAATTTGTTTCTGTAGTAAGCAGAACTGTTT
AAATGTTATTTATTTTTATGTTTCAAAGAAAATATATTGTGAAGTGCTGC
ACTGATTTAATACGCAACAATGTCTGTGTACACGCTGTAGAAGGAAAATT
TATGAAACCTTTGCACAACTCCTTTAATTGAATTTTCCAAATCTCTCACC
ACACACAAATAATCAATATCTTCTGCAGAGAAAACCAGTCAGAATTATTA
CAGTCTTTCTTTTCAATTTTGTTGTCATCAGCACATACTGAGCACCTGGA
TATTTGTAATGTCTGATAGCAAGTTATTTACACCTCTTAAACACCTAATT
GCT
>chr1_Doris id=4124 pos=chr1:65062906-65063127
AGATTCAAAGCTTCTGCAAATTTATTTTATCTTCTACATTTGCTGATCTC
CTGCTTGTAAATCCTGTTGAAGGAGAATAAAAATGACTGCAGCCTGATGG
GAATTAAATGTCTGAAGTTCAAAGCAGTTTGCACATCAGAGCAAACGTCA
ATCAAGTGAACATCTTGCAAGCCAGGCAGGGAGTGAATTTCTCCATGGGG
AAGAGATCAAAGTGGGAGTCAC
>chr1_Eden id=4131 pos=chr1:67208945-67209187
TGACCAGTCCTACAGTATTTACTTCTAGGTGTAATATTGTTAATGGTTTT
AAAATGTAATTATTGTATTTGTAAATTGTACTCTCATTCCAGTAAGGCAG
TTAGACACTTGAGTTTTAGCATTTTACCATTCCTGAAATGGATGTAATTT
AAACTGTGGTATGTAAATTTAATAGTAGTATTGTTGAATGGCACAATGCT
TACAGAGGTAGATTGCATTTTGTCaatatataaaatttaaata
>chr1_Elvira id=4136 pos=chr1:67878506-67878818
TTCTAAATCCTTAATTAAAAAACACAAATGAAGTGAAAGCTTTAAACTGG
TACACACTGTTCACACCTATATTTCAAGTTTGGAAATGCATATTTGCAAG
CAGCAATACAAAAGTATTCATGAAGAATGCATAATCTCTGAAAATTATGA
AAACATCCCTGCTACCAATACATTTCTAAATACAAAACTGACTACCATAT
TTGTTACTTCTGTGTAGCGGGAGAAGTTCATTTTTAAAACAGATAAAATT
CAGTCTTTAGGTGTGAATGGTATGAATGACAGTCTTTTTTTTTTTAATTT
CTTAGTCGTTTGG
>SRSF11_Aladdin id=4152 pos=chr1:70694841-70695067
TCTCTAAATAATAAATTCTTCTCTCTGTTATTTGTGTGTGTGATTTTTAT
AGTGGAGAAGGCAAATGCAAAACCCTTCCAGATGCCTGAAAAACAGTGGG
TCCTCTGCAGCTACAGGGGATTCTAGACATTAACTAAAGGCCAGCAAGCA
CTCAAGTGCCCCAAGTGTTTTCCTGGTGTAACCATTTGTTAACTACATTT
TCTCTCTTTTTACATTTTAGGCTGTTA
>SRSF11_Alice id=4155 pos=chr1:70696609-70696959
CCCCTCCATAACTCTTGGTATCTAAATTGATGACAGCTCTGACACAAGCA
AGATAACAGTGCTGTGTAGTATACATTTGTTTATATTATCGGCACTTCTC
AGTATAGGTGGAAGGAACCATTACCTTTATTTAACAGTGGTTTTTCTTTT
TTGTTGTTGTGTTTTACAGTTCTTTTCCCTGGTTCAGCCTGAACTATATA
CCAGGCCCTGCTGAAAATACCACCCAACAGTTTTCTTCTGCAGCTTATCC
AGTTTCTCTTAAGTGCCCTGTACATATTGTATGTTTTATGATGAGATGCA
GTTTCTTAATATGTATTACAGAAATACTACTGGTATTTGCAAATATGTAG
T
>SRSF11_Cameron id=4157 pos=chr1:70697428-70697784
ACAAAATTTGTATGGTAGGTGTAAAAGAAAATCATAGTAACTGTACCATA
TTATTAACCCCTAAATCAAACTTTTTTTGTCTTGTGTATCTTGATTTTTC
TGTGTGCTTTATAGTGAAGCAGCCGACACGAGTCGTTGTTCATAAAACAG
CTTTTGAAAGTTGAGAGCACACCCCTGGAGAACCGACTGTGCTTGCTTAC
GTTTGGTTCATGACTTAAAAATCGAGTACAGGTGATGAAATCTTGGCAGT
GTTAACAAAAAAGTAGTGTGTATTGTGCTATTTTTTTTTACTCTAGAAAC
TTAACCATTTGTAGAGAAAAAGGAAACAAATTTTCACACATTGAAGTTCA
TTCTGAC
>chr1_Frankenstein id=4175 pos=chr1:71872813-71873069
AGCAGACCATGACTGAATGCTTTTGAAAAGTTGTAGATTACAAACATGAA
ATCACAATTAATATCCTCTAAAAGTAATTTCAGAGCTTTCACGTCTTAAA
AAAAGGACAATGTGTACTGCTTCACAAGGTAATGTAGCTAATCAAAAAAG
AGTAGAATTAAAGTATTTACATAATGAGCAATTCTACAGAAGGCGATCAT
CCCCATGTAAGCACTGCTGATTATATCCCACGCTGCTTTTAACAAACTGT
ACCAGAT
>chr1_Frodo id=4189 pos=chr1:75430041-75430355
CCAACAAAGGATCATGAAGTTAAAAAGTCTCTGTTAATCAATGACAAATT
TAGTACTTGTTGCTACAATTACAAAGATAATAGTTCCTTTATGTCAGTGC
CTTTGGTTTTGCAGCTGTAAAATAGCTTTGAAATTCAGCATTTCAAGGAA
TAGAAATTAATAGGAGGTCATTTCTACCAGAGAAATTTTAGGGGCCCATC
CTCTCTAATCATCATTAAAAACTAAATCCGTAGGAGAAGAGGCACTTTAC
TGATTGTCAAGTGGAAGCTATTATTCATTTGATGAAGCTCTTGGCACCGT
GCCATCGATTCTGCT
>chr1_Hamlet id=4204 pos=chr1:77513300-77513505
CTTTGATATTAAAAAGTAACTGTACTTGAAAATAACTTTATAATTGAATA
AGGGTACATTAGGAAAATATGATTCAGAACCAATATTATAGTAATTAGAT
AAAGGAAGCGTAAATGAAATAACTGCAGGAAGAATATTTCCATAGAGATT
ATAAATGAGATTCTGGTGGAGCAGAAAGGCCCTTAATTGTAATTTAGTAT
GCACTA
>AK5_Ariane id=4208 pos=chr1:78030165-78030748
AAAGGAAGTCACAACAAGCATTCTATAATATAAACAGACAGTATCCACAT
AGTTTATTTCTCACAGTTCTCCTGACAAATGAACATCATTCAAGAACATA
CTGTATACACAGATAAGAAGAAACATACAAAATGTTTTAAATGATGCACA
ACAAAATCCAGCAGTATAAAAGAATGCATGTGAACCCTTGCTCACTGTGC
AGACTAAATTTAATCACTTGTTTAAATAGTAATAAAAATACAATCTTTTA
TGGATCTTGTGCAGACTACAAAAGAGGGAAATTATTACCATATATATGAT
TTTTATATTAGGCAGTTTTCTTTGATGAGTTGTACTGACAACTCCAAATA
CAGAGGCAGAAGGCTGTGTATTTTAAAGGAATTAATGTTGTGAATTAGAA
ACTTTACACAGTTACTACCACTGGCACTTTTCACCATAGTTTGTACACAT
CACATGATCATCTTATATAACATTACATTTAAAAAATATATCTGAGTGAC
AATTTTATAACATTCACACACCATGAGCTGGTTAAGGAAGCAATGCCACA
GTTGCCTCCTGTAGTGCTTCACTGTTGGTAATTA
>AK5_Delphina id=4218 pos=chr1:78411170-78411374
ATTATGATTTGCCAATTTTACCTTCTACATTGAGCCCTTCTATGGTCCAT
GCTCATCGGCTCACCAATGGCATACACTCAAAGGATTCCTCTTTATGGGT
AACTATCTCAGGACCTGATTTTATGAGCTATGATTTGGTGCTTGCAGCAT
CTTCAGCACTGTGTGTGAAAATGAAGGCAGTATTTTTGAATATTTTTCTT
TGTTG
>AK5_Leopold id=4219 pos=chr1:78412133-78412353
AATACACAACCACAAAAACCTCACAGGGACAACATTAATGTATTGAAATA
TTTATTTATATATGTCCTTAGGTTGTGCTTACCTGGTGCTTTTTGCAGCA
GAACCTAAGGTGGAAGGTCTGGGAAGGCACTGTGAAGTATAAATAATTGC
ACTGTTTGCAATTAATAAAGATTTTAAACCTTAAATGAATCAAAATCAAC
AGCCTCCAATTTGTGAATTAT
>AK5_Wagner id=4220 pos=chr1:78413019-78413289
AAGATATCAGCACTGTATTCCAACATAATATTCACACAACGTATGGCATT
TGCATTATGTGGAACATTGACAAAAAGATACTGTTGCAGTTCATCAATTT
GTCATTCTGATGTACTTACAGTGCAATGCTCCTTGAAGGAACACAATCAA
GGATGATACACAGCACAGTCCTCCTCACCCCTACAGAGCTAGTTCTATAC
TGGCTGGATCAAACCTGCACTTCAACAGACAATGGCAAGACAGACTGTAT
TTGCATGTAGTCTAATATATT
>AK5_Wei id=4222 pos=chr1:78414049-78414317
TGAATCCTTTAAATACCCACATATCCAACTTACCGACACAGGAGGTTTCA
TATCATTTATTGTAAAGCACAAAACAGGCATTTTAAAAGTGAAAGTATAC
ATTGAAAAAGTACATTTATATCACAAAGCATCAACCACATAATTGCAAAT
ACATTTGCTGGAATGTGTACATCTACACTAAATACTAAAAACAAACCAAT
TTTCATTTCTACACAGAAATATTAACCTCCTATCAGTAGTGATAGATATT
TTGTACATTTTCAAAAAAA
>chr1_Harper id=4236 pos=chr1:79725732-79725955
ACACAACATGACACATATAAATGTTTAAAGTCGAAAGGGTAATTATCTAT
ATTCATAGTTAAAACTGTGCCTTCATTTCACAATAGAAACCATATGTTCA
CTCAAAACACTTTCAATAGGTTAAATAACACCCAGATTAACCCTGAGTTA
GTTTACTGGTTAAAATAATAACAGCATCTTCTTCCAATTCAGTAGTTCAT
TTATCATCTCTGATCAAGGCACTG>chr1_Isaac id=4246 pos=chr1:80831113-80831616
GCAGAATATTACTGGAGTTTAAATATTTCTGAGACAGCAATTCTTCACTC
CCTGCTGTTTACAAGTAAAATACTGTCTACAAATAATACATTACATTAGC
TGTCCTCTTTATCATAAAGCCATGTTGAATACTTGTAACATTTATAAAAA
GACACCAACTGATTGCAAGATGAGCGTTACCCTTGAGCAAATTATGAACA
CATTTATTTCAGTCTTATGTGTTTGAAACTAATTTTCTGGTAATATCAAA
AGTGTTCATAGAATTAATTTCCTGTCAGTTCAGCAGTATTCAAGTGAATA
TTTTATGATTTTGCATTAGCTGTATTTGTCTAGAGTTGTGACATGATCGA
GTCATTCTCTGAGGGAAACACATTAATAATTAAACTCTGTCCAATGTGGA
GTGCTAAAGATGACAGCATAATTGTACATTTCCAGAGACCGTTTCACAAG
GCAGAGACGGAGAATTGCCCTGCCACCATTTAAATGTCAATTTAGAATTT
CTTT
>ELTD1_Bryan id=4259 pos=chr1:81696783-81697038
CTAGCCAGGCTTTATCTTTATGACACTAACGATAATCCCCTGTGTAATTA
ACTGTAGAGTGGTTATGCATGCAGCATGCAGCCCATGACAAGCCTCATAG
AAAAATACATCAGTATTAGCCACAGGTGAATTCGTTTAGAAAGATTAATG
ACTGCACCTGAATTTTAATGTCTGAAAAGGGATGGAACACTGAATCCTTA
ATTAAAAAGGTGAATGACTGGTATGGTTTGTTTAACATCACAAATTTCAA
CAGGAG
>ELTD1_Hamlet id=4272 pos=chr1:81920048-81920269
ATTCTTCTCAGTCTGCTCTCATGGTGATTCATTATCTTGTGATATAGATT
TCCAAGTATCATCTTTGTATTGATTTTTATATCTTTAATAACCACTCCAC
AGAAGATGGCTCCACTGGTGTCATTGATCGCATCAAAAATTCAAGGCTTA
CAGAAATACTAGAGGGCTAATTGGTAGCAGAACATTTCAGACTTAGCCTT
AATGCAGTCTTAATCTTCTGCA
>ELTD1_Ming id=4273 pos=chr1:81930078-81930343
GGTTCATTTTAGCTAATCCAGACATCCCACACAGCAGGGGAAAAACTGCT
GTATCTAGTGAAACAAGAGCATGAATAATTAAAACTCTGTTATTAATGAA
CTTCCAGTCGTTATGTAAATGAAACTGATTTCAAGTCTAATTTGTCAGCC
TGAATTCTTTCTCTGTTCTTCCTTTGTCTAGGACAAGAACTCATCATAAT
GGACTTGATAATAAAACACTGGTAGACATGCTGTGTGCAGTGCCCATCTG
AGTTAGGGCTTTTACC
>ELTD1_Molly id=4291 pos=chr1:82049582-82049815
AAAGAGGGCAAAATCTATTTCCTGGGTAATTTTGCAGAGCAAAGATATTA
ATACGTTGGGGTTTAATTGTATCCTGTGTTTAAATACACTGTGGGTGAAA
CCCCAGACCTCTGCTTAATTGCTATGAGAAAATAGCCTGATTTCTCTGAG
ATTAGGCACACGCTTATGTATACTTTGACCTAAGAGTGCCTCCTTCAGAA
TTAATCTTCTAAGGTAGAGGGATTTGCTTTTATA
>ELTD1_Nagasawa id=4318 pos=chr1:82395027-82395235
GGACAGTGAAGAAGTAATTTAAGGAAGAAAAGAAAATGCACCAAAGCTTT
ATTGTAGCATATCTAATGATCTGCTGAAGATTCCCAATGGTTTTTGGAGC
ATGACTGGAGAAACTAATGTTATCTTGCCAAAACAGAAGCCCCTGCTTAA
TCAGCAGAACAAGACTATTGATTAAAACACCTCTCACAATAGATTACACA
TGGAATCTC
>ELTD1_Norma id=4347 pos=chr1:82455226-82455454
GCTGCTATTGCTGGTAATCTAATTTGTTGAACCCTTGCTCTGACTAAGTT
GCTGAGAAGCTTAGAAATTCTTCATCATGTTACAATAAATCATTTTACTT
TCTTTTATATATCAGCTACTCTTAGGCCAGATAGCCTGAGCAGACAGACA
TGATGTGAGTTGTCCAAAGTGAGTCATTCCACCTGCTGTCTATCGTGATG
TTGGATGGTGCTTGTGGGCCCCTGGTCCA
>ELTD1_Ryan id=4353 pos=chr1:82457121-82457521
ACAAAACTTTCCAGCCATTTTACTGCAGCAGTCTGTGAACTAAATTTGTA
AATATGGCTGCACCATTTTTGTAGGCCTGCATTGTATTATATACAAGACG
TAGGCTTTAAAATCCTGTGGGACAAATTTACTGTACCTTACTATTCCTGA
CAAGACTTGGAAAAGCAGGAGAGATATTCTGCATCAGTTTGCAGTTCACT
GCAAATCTTTTACATTAAGGCAAAGATTGAAAACATGCTTAACCACTAGC
AATCAAGCCACAGGCCTTATTTCATATGTTTCCTCAACTGTACAATGAAC
TATTCTCATGAAAAATGGCTAAAGAAATTATATTTTGTTCTATTGCTAGG
GTAAAATAAATACATTTGTGTCCAACTGAAATATAATTGTCATTAAAATA
A
>chr1_Johanna id=4375 pos=chr1:83252709-83252995
GTTGTTTTACTAATTATGAGCTCAGTGGCAGTTTATTCTGCAGTAAATCT
GCTGGTGTGAGATTAAACCTGTTATTGAACAGAGTTTTGAATCTACTGCA
AGGCACTCATCACTGCTGGAGAGTGAACATTGCTGTTATCTCATTTAAAA
GTTGGCCAGCAAAGCAGCCCATTTGTTTAAAATGCAATTAAGCTGGTGTC
TTGAAGAGAAATTAGCAAGGAGTACTTCATTTTGGAGGCATAAGAGGTCT
GTTCGTAGACACATTAATCCTGTGATTTGGGACATCG
>chr1_Laura id=4377 pos=chr1:83311288-83311497
AGCTCCACTGCTGTGTTATTATCTGGGATCTATTATGTTTTTACATTTTT
CAAAAATCTTTAAGCTAGATCTTTGACATTCAACTGCCTATAAAGACATG
TGCCACCTGATGAGAAGCTTTGATGTGCATTTTGAGGATTAAATAATCTA
GATAGAAGGCAATGTGTTTCCAGCCAAGAAGAAAACTATGGAGAAAATTT
TGCCTCCTGC
>LPHN2_Felix id=4383 pos=chr1:83878679-83878948
AGAAGTAATAGCAAATTTAAAGTTTTATTAGCAGTAAACTGCAAAAGCTA
ATGGTGATGCCAACACTAGATAAAATCATTGTCACAGTTAATTCTGAACT
CCTTATTTCAAGCTTAATAATAGGAAACTCAATGGAAAGGATATTACACG
CCCCATATCACTCATGAGTGCCTCAGGCCTGAGTAACTTGTTATTTTGCT
CATGAGTGAAATAAAATGCAGATTATACTGCCTGCTATCAGGGGCATTGT
TTTAATTGAGGGTGTATGCA
>LPHN2_Jasmine id=4389 pos=chr1:84232898-84233148
TAAAATGAAATCTGCACCTAAATGCCAATATCCTCTCCTTCTGCCTTCTC
ACTTTATGACACTAACATAGGATCTCATTCACCAAGCCAATTGAAATTTT
AATAAAAGAAAGCGGGAGTTTCTAATAAACTCCTGCAGTGAGCTGATAAT
ACTAAACATCTTTAGCAGCATGGTGTTTTTTTATTATTATTTTAGCTGTA
TATTAATATGCTAGTATTTGTAAACTCCCCAGTGCCACTAGATTTATTTC
A
>LPHN2_Wagner id=4390 pos=chr1:84235707-84236026
TGATGTCAGGCTGTATTTCAACTGAAATGACAATGAAATCATTTCAATTC
CATGCAATGTGCAAAAAAACAGTCAATTTTTCACTTGGCAAGCTGAAGTC
TAAAGTAATTAAGCACTGCTGTGTGGGAGGCAGCTTCCTGCTCTGAAGTC
AGCCTGAGATAATTACCATATTAAAGTCAAAACATCATGTGCCGTGCTGA
TAGATAGATGGATGGAGAGATTGGGCATCTATTAAATGATCCATTTTGTT
ATGCTTCCTGGGAAATGTGCCATTGATGCCAATTAAGAAATATATATTCC
AAGTGAGTATTTCTAAGTGG
>LMO4_Abraham id=4408 pos=chr1:87615911-87616204
TGCTTCAATGCCAACTAAAACAATAATGAGGAAATGTTATGATCAGTCTT
GACCAGATGACCCTGCCCATTTTAGATTAGTTCTTAATTTCAGCACAAGG
GTCATCCTGTGAATTCTTACAATAAGTCACTGCTCACCACTCACATGAAA
AAGATGTGACTTATTAGAAAACTCACTGTACTCATTGCAGTTAATGAGAT
GTGGAAAGCTTTGTAATTTGATTTGCTGGGCCATATGCTGTAAAGGGATA
CTGCTGATTTCATTCCTCCGTATTTAATTTAAGCTGTATGCAAT
>LMO4_Agamemnon id=4410 pos=chr1:87619513-87619723
CTTAATTACTTATCATTAGCAATGTACACGGGGGCCTTGCTGCATATTTA
TAAATGTGATCATTAGTACATGGAAAGACAAAGGCTTCTTTAAGACTGTC
ATTAGTTATTCTGTTTTCATGGAAATGTTCATTAGGAGAAACTACCCACC
TGGTTAAATAATTATAATTAAGAATTGGTAATCTCCTTTGCATTTTTAAC
TTGATCTTCCG
>LMO4_Aida id=4412 pos=chr1:87620832-87621056
AGATCTCCCTTCAGTAAGGTGCACCGCACAATACAAGTTAATAAAATGCC
AGACAGCTAGACTGTGTTCTTTGTTTGCTTGGTTCAGGGCCTCGTGGAAA
ACAATAAATTGCATTCATGTCAGCTGAGGCCCATCCCTTTGCTAATTACC
GTTTGGTGCTGAAATGACTTCTGTGAAATTGGGAGCATGAGGAAACATAC
AGCCATACAAGGGAGGCTTTTCAGA
>LMO4_Akiko id=4416 pos=chr1:87670078-87670470
TAAATAACTCCAGAACATTACATGGCATTAACAAGTTTCCCAGGACAGGA
ACTTCTAGTTTATTACTTGCTCACATTGTCATCAGAAATTAATTTTGTCC
CTGAAAGACAAATTGGCTGGTAGCTTACGAAGTTAAATGGAAAGAACAAG
TGCGCATCTGTTTCTTCTGCATTTTGTCTCCTTGGTGTCTTACATATAAA
TGAATCAGAGTGTTCAAACTTAAATTAAGATCTTTGGCTAGATAAACAGT
TAAAACTGGTTCCCATAGCTACCTCTCACACATAGCTGTGATTGCATTAT
AATCCCCTAGTAATCAGCTCTAAATGAAAGAAAGATGATAAGGGTGCTCT
TTTCAGTTTTCAGTACTGATTTTTATTAGCTCTCAATCAGTCC
>LMO4_Amos id=4418 pos=chr1:87672013-87672365
AAAGAGTAAATTGTAGGTCCTGATTATCAACAGATAACAAGACATACTGT
ATATAAATAAATGCTCAGCATCAAAACCCATTATTGGATTAGCTATATAA
TCATGTCTCAGGCTGTAAGTCTGTGCTGACAAATGAACACTTTTCATTTG
GCTCAAGGTCCTCATCAGCAACGGAACTAATTTTACATTCTCACCCATTA
AGTGAATAAGATGTGGAAAAAGCTGTCTGCTTTTTGAAGTGTAAATTTGC
TGCTACAGGCTGTGCAGACCAAAGCGCTTTTGAAGCAGGCAAATGAGATC
ATCTCTAGGGACATGTGAACCTCACAAAGTTTAGGTCATTTCTGTTGAAG
GGA
>LMO4_Aphrodite id=4421 pos=chr1:87728943-87729145
AAAGATGTTTATATTGCATACATTCGGCTCTAATTGGCCCTTAAAAGAAG
GTGTTGATTAGAATCTGCTCAACATCAACAGCTAGCTCACACAACATTCT
GTAATTACTGTTTATTAATTTAGTTCAAGTGGCATAGTTGAAAGCCCTGT
TCAGATGGGAGAAGTAAATTGTCACTGGTATTGAATATGTAAATTATGTG
CAT
>LMO4_Brooklyn id=4422 pos=chr1:87741752-87741969
AGGGTCCTTTAACTACATTTCTATTATGCTTGGCACTTGTGTGAAAGGAT
ATTATATTCATGTGCATTAGAGATTGCTTATAAAAGATCAAGACAATAAT
AGCCGATCAGACGATAAAGGTCTCTTTTCTCCTCCCAGACAGGCTGTCTC
TGACAGAAGAATACAGTTCATCAAAAGTGTCTGCAGGTTGTCAAACTCAG
AGAGGTTTGGGGACCCTC
>LMO4_Bryan id=4425 pos=chr1:87759297-87759506
TGTGTTTGATAGCTTGTTACTGTAAATAAAAGAGATAAAGGCAGCCCTTC
ACTGGAGTAGCTCGAGAGCTGTGAAATATGTACCTAATTAAAACTATTGG
TGTAAGAGGCTAATAAAGTACATGTGCCTACTAGATGTCTTATTCTAATG
AATCTCGGCTAATTTGCTTTGACTGATGAATTTCGGTGTTAGTGGTAGGG
GCTGAATAAT
>LMO4_Chao id=4426 pos=chr1:87776409-87776797
TAGGGATTCTATAGCTTCCTTCATTCTTCGCCTCTCTCATATTACAGAAA
GAAGGTAATTTTTCCTGGCCATTTACTAAAGCTCATTAAACACTGGAGAG
AACAAACAATGCTACTCCTCAGAGACTACCATTCAAAGTCACTCTACAAT
TCTCTGTTCTAATACTTGAGACAAATTAATTATTCCTTAGTGAAAAATGT
ATAATTCCTATTCTTCATTTTTGGGGGGTGGGGAATAATAATGGGAAGTT
TATATCTGAGTGAAAAGCTGTCTGTGCTGAAGGGAAATGAGAAAAAATGT
GTGTTCTGAGCAGAGTAAAAGCAATTATTCTAATAATAATTCTAAGAATA
TTAATGTCTTTTTAAAGTAGATTGCCTTCAAATAAACAC
>LMO4_Dominica id=4430 pos=chr1:87801380-87801790
GCAAGCTGCTATATTCAGAGAATGCTGTCCCTTTAATTGAACAGGCTAGG
TAATTAAATGGCACTTTTCCAATAGGACGTGCTAGGTAAATCTAATAGTT
GGTTATTTAATATCACTTTGAAGTCTGCCCACTCAAGCACAATGACAGCA
CAGGAGCATGTGAACTATTAGCTAGAAAAAAAAAAAAAACAGGATCTCAA
AAATTAATTAAATCGCATGCAATTTAGGGGGAACGTTTATCTTGATTTGT
CATAACAGAATTAATTCAAGGCCTCCAATTCACTTGGGGGCAGATCTGTT
ACTCTGAATTAACCAAGCGTAATTTGGCTGATTTTTTTTTTCCTATTATG
CACAGCCCCCCTCTTAAGTATCAATAGCTTCTGGTGCTTTTAAGGTGCCT
GGTCTCTAGTT
>LMO4_Dorian id=4433 pos=chr1:87803612-87803881
TGTAACTGTTCTGATTCTGCAAGAACGTGTCAATGTGTCGTGGATCTCAG
ACTAATTAGTTTTGAAATGGAGTTTTGATTGAACTCTTCAAATCGATGCT
GCTGCAAAATTTGTTTCTCGGGCTTCCTATTAAAAGCCATCTTAAGGGGC
AGTTTTACTACTCTCCCTGTCGTTCAGTCAATACATTTAATAACAACTTA
CAGGCTATTTTCAATAAAGTGGCGACAGCAAATTAGTAGTTTGAACATGA
CAAGCCTCTTCTGCAAGACC
>LMO4_Eduardo id=4434 pos=chr1:87804379-87804933
CCCCCCATGGCAGATGTTGTGGTCTCATTTGATTGCATAGGAAAACTGCA
GTGATACAGCAAACACCCAGAGAGATATGATGACAAATGGGTCCAGATCC
CGGTAAATTACTTTCTGCTCAAATCGAAATTTCATTCAGTTTGTTGCTAG
CAGAGATGAAGTAATCTAAATTGTGGACTCAGGAGCAGATAGAGGGAAGT
TGGAGCAAGCATTTCATTATCAAGAGAGAGAGAAGGTTAGGATGAAAGAG
ATGAGCAGAGGCAAATCTTAAGTGTTGACACCATGATTGAAAAGGTTAAC
CCATACACATTATATATCAACCTGGATAGCAGAGAGTTTCTAATGGAAAG
TCTGCACTGATGGAGGTTTACGGGAGTTTCAATACACTGAGCATGATGTC
TTCTTAGATATACAATCAAATCCTCTTAACCCTTTTGATGACTCATATCT
GAAGATATGATTAAAGTACAAAAGAGTTCTTCATATAATTTCAAGGACAC
AATGCATTTAAACTCCAGTCATGAATTGTATCTTTTTTTTTTTTATGATG
AACCT
>LMO4_Eugene id=4438 pos=chr1:87806818-87807117
AATGTATGACTCGTGTGCATAATTTTATTCACATCATATTTCATACTGAT
TATGTATTGATGACATTGATTCATTTACTCTTTACAGCGCCACTTGCATG
GATATTAAATCTTATTGACCACAGATGAATTTTAATTTCAGATTGGTGAT
AGATTTTTCCATCAGCTCTGATAGTATGTTTGACTTTTTCATCATTAACC
CAGGCAATCACACAGCACTGAGTTATTGCATTGAAACAAAAAGTGCACAC
TTCACTTGGTAATTCTTTATGGATTTACAATAGGAACTTCATTAATGTCT

>LMO4_Figaro id=4442 pos=chr1:87810768-87811066
GGGAAATGACTAATGAAGCTAATTAAAAGAAGCATTCAAATCTGCTTTCT
ACCCTCATTAACAATTAGCAGGGCACTGGCCAGAGTTTGTACCCTGTGTT
TTACCTTAACAACATTCTATTTGCTCTTTGTATATTTAAGTGTTGTAAGG
AAACGTGTTTCAATCAAAACTGACCATGAGATAAAGGAAAGAGATGTGGC
TTTTGTGATATTCTATCACAAACACTTATTGTATCTCTGTAAAATACAAT
GTATGTATGCATGTAAGTGTTTTTGTCCTAATGTTGCTACTCCCATGGC
>LMO4_Frederica id=4444 pos=chr1:87812812-87813017
AGCTTCTAAAAGCATTTCTTAAGTTGCAGACCTATAAGATTACAAATGTC
ACTCATGTTAGTATAATCCACATGCAAGTGATGAAGCCTTCTCTTTGATG
TGCTAAATTGGAGAAGGACTAATGGAGCTATGAATATACAATAGAACATA
TTTAAGTAGTAGTCTTGCTTTAGGTAAAACACTTTCTTGAAACCAGAGGC
ATTTCA
>LMO4_Frodo id=4446 pos=chr1:87821911-87822766
GGCACCACTATAATAAGATGGAGATTTCACCATCTAATACCTAGATCTCC
ATTAGTAAATTCCACAGCTCAGTAAGTTTGCTTCATTATCTTATTAGGTA
AAAAGAGCAAGCCAGCGCACCCTGACCAAGTCAGCCTGTCCAGAATGCTA
ATAGATGTAGCACTAAATTATTCTCCTCTTTTAAAGAGTTGTGTTAGTGA
CATTTTGTTTTTATCAAGTAATGCAATTAGACTTCAGCCTTAATATCTCT
GAGGCTGTCACATCCCTGAACTCCGCAGCACTGCTTGCCAGCCGCAATCA
GAAATAACTCTGTCCCTTCAACTTAATGAAAAAGAAGTACTTGGCCATAA
ACTTGTAGTCATCCTCTATCCAATCATATTGTCTTGAGTAATTAAAATGA
TTAGCTTAATTAGCTTAATTAACTAAATTTGACTACAGGACATGGCCATA
TGGTGAAGCAAAACAAAGATGGGAGCTAATTAAAGTTAAAATAATGCAGG
TTTTAATTAACTCAACCCCTAGGCATCAACATTTTCAAATTTATCCAAGC
TGATAATTAAAAAGTCCTCTTGCCCAAGCAACATTTCTTCTCTGAGCTAA
TTAAATCTGGAAATGAATTAGCAACACGAAGCTCCAAATATTAATTCCTG
CTAGAAGATGACTTCACTTCCTAATGAAATTAATTAGCTGCGCTGGACCT
TCAATCAGACGCCAAACGCTGTCCATGAACACAGACCTCATGTAATCTAG
CGCAAGGATACAAGCCCTGGGGCAAGAATTTACAATAGTAATGAACACTC
TTTAACTGGGTGCCTCTCCTAATATACCAAAGGAACATGAAGATCCCTTT
GTGCCA
>LMO4_Gwyneth id=4466 pos=chr1:87990326-87990553
AACAGTTGCTGCTTGGTATTTGAACATCATTTAATGAGTGCCTAGAATTC
ATCTGTAAATGCACATTGTTAATTTAGGGCCTGCTCTTCATTAATTAGGG
GTTTAGTGGCAAGTGCCATTGAGCTATCTGCAATGTTTAAGGTTACATCA
AGCCCTAGTAAACGGCTTGCTGATAACAAGATGCATCCATCTTCATTACT
CGGCCACTCCTGTCTGACTTTGCTCAGC
>LMO4_Hana id=4467 pos=chr1:88016225-88016651
ATCCAGAAAAGAGAAGCTCATTGCTTATGCTGCAATTTTGATAACCTAAC
TGGCAGAACAGTTATTCAAATTTTAAGCTTCTGAATGCAGCAAGATCAAC
CTGGCCTATCCACATAAATAATTTTGACATGATAAGTATGCGAGAGCGAT
GATAACCGATAAGTGAAGCAATTACCTTGCTTTTTTGGATTATATTAAAT
GAAGATTCTGATAGAGTAATGAAAAGAGACAAAGCAGACAAAAAGTCGGC
TGCAGAGCTTTTGGGCACTGTGTTATCTCTATTATTCCATATTGAAATAG
AGAAGCTATCACCAATCATGCATTTCTATGTAACTTCTGGCTTCTAACGG
TGAACAATGAATAAATTGTCACAAGACAGTAACTGATAAATTGGGATTGG
CAGTGCTTTTTAAAAAGCATAAATAAA
>LMO4_Hannibal id=4470 pos=chr1:88028942-88029252
AATGATTATCATTTCTTTTTGGCGTTGGACTATGCCAAGCTAGAGAAAAA
CAGAGCTTTCAAACGTTGACAATCTGGTATATTGAAGTATGACCATTATT
TTTTATTTTCCACATTTTTGGTCCAAAGACAGTTCTGAGTAATTGATTCC
CATAATGAGCTATGGTTCGTTAGTCAATTTAATTTATAATTGAATTGGAT
GGATGTAACTCTGTGTAAAATTGTCTCTGAAGAATCTGTTTTGTTCGTCT
GTTCAACTTCTGACAGGGATGGAAGAAAATCTAAATTATTCCCTCCTGCA
AGGGGGAAAAA
>LMO4_Jan id=4475 pos=chr1:88065452-88065837
TGCTATAGCCCTTAGCTGTTAGCAGGTGTGAGTCAGTCAGTTGTACAATT
CATTTGTCTACCTAATTGCACTGAAGATAGGCTTTTACTTTGCCTATAAC
ATCTCTAATGAGTAGGTTTTCAGTTCGATCTAACTAATTAATTCTTGTTA
ACTTCCTTTGCATTGCTGTTCTTTTAATTTAACCAGAGACGGCCCAGAGT
TGCTACTAGTGTTTAGTCTCAACTAGATTACCCCAATTCATTAAGGGCTG
TAATTGTTGGTCATACCCTTCCAAGCGGTCATTACAACCTCTGGCTTGCA
TATTGAATAACAGCAATTTCCTGACTCCAACAGACTCTATGTGAGGAAGG
AAAAAATGCTAATAAAGAAAGAATAAATGATTCTCG
>LMO4_Jasmine id=4476 pos=chr1:88065902-88066101
TTCTTGCAGGCCCCCTACCTCCACCCTGAGCGAAAACAATAAGAACCAAG
TGAAGCATTCCCTGCTACTGTGATTACAGCATCCGTAAAAGTGATTATAT
GGCTGCTGTAATCAACTTCAATGAAAGCTGCCTGTTAGAGCTTCAATAAT
TACTCATTTCTGTTAACAGCTTGCTTTCATTTAGCACTTTGAGGCCAAGG

>LMO4_Jeremy id=4478 pos=chr1:88108515-88108966
TCCAGAAAACACTAAGGTCTGAAAGAAACTCTTGTTATATTGTTGCCACT
TAGGTTTCACTGAGCCTGCATTATCTACTCACAGCTTTAATGACTTCCTG
CTGAGAGAGGTTCTGTAGCAGTCTTGGCAGCAGGGCTAAGAATAGCATTA
AATGCAAGGTTATCTAGGCATTACACTCACTGTAACATGCAATTAACTCT
CCTCTTCCATTTTCATTACACAATTATTCATTAATGTCAATTTAATTTTA
TGCATTGTTCTACATGACCGAAGGCTGATTACGGGCCTTTTCACTCCAAT
ATCCTAAGTTAACTGGTGCCAGCCGCACTCAGGGCTGCCTAATTGCAATT
TAGCCCAGAAAATTCCTCCCATTTTTGCCCTCCAGTAATGGAACAACAGA
TCATGGCCAGGTAAAGATTTTAAGGTGGAAATAAAGCCCAAGCTACAAAA
CA
>LMO4_Jonathan id=4481 pos=chr1:88149190-88149494
AATGTCTTGTCAGATTTCTTCCTCTTGTTTGCTTCAGAAAGTGGTGCTTT
GATTGTCCATTAGAGAGTTGTTTACATTTCTCCAAAAGCTCCATTTAGTT
TCCTTGACAAGGTGGAATAAGTGACTGGCTGTGATGGATAGAGGCACCTG
TCCTAATGGCTGCTCACACTGTGCCCACCAGTGCACGTTACATTGATAAA
TTGACAACAGTTGGGACATGCTCTGCTAGCAGCAAGAATGAGGCTACGAG
GACAAACACAGGCGGTTAGACAGTCTGCTTTAATATTCCTGGGAAAGGTG
TACAG
>LMO4_Julia id=4485 pos=chr1:88180962-88181365
GTGGTTCATATTTTACTATTCTGTAATCAAATACAAAACTAATGAGTAAA
AATATGCTTCCCCCAATAAATTTCCAGCACCTGGACAAGTGTCTGACAGG
GAAATGGAGGATGCACACACAAAATTCATTCTGCAAAGCTATTAAAGTGT
TATACTTGCCAACAAGTGTTCATTAAGCAAGAATGAAGGATCTCTATGCC
AGTTTCTTACCAAAGGCTTTTAAATATTTTAATGGAGAGTAAAGACTATT
TATCTGAACTCTGATCGGTTAACGTTCAGATCTGTTATGAAGAAACAAGG
AGTTCTTTATAATACCTTTCATAAAAATCCACTTTGCAATGCTTCAAATA
AAGACTAAGGACTGTAAAAGATTATGCTGCATATAAACAAAATCAGTATC
ATTT
>LMO4_Leontina id=4491 pos=chr1:88216231-88216459
TTTATTTATGGCTAAATTGAAGCTGGATGTCAAATCTGGGCCCCTCAGAA
CAAAATCTTAATAATTAACTGGCAAAACTGAACATGATCGCTTCTGACAC
ACCTACACTGGTAATTATTGCTTTGAGGCCATTTACTAATGAAATTAATG
TATTCATTGCCCTAACAAATTAGCATAACTCATACATAATGCCCCACATT
TCAAGACCTCGCTAGAAAAACAACACTTA
>LMO4_Lily id=4496 pos=chr1:88403473-88403910
AGCGTTTTTGAGGGTCTTGAGAGCTTCATTAAAAGCAGACAGTTTCTCTA
ACCTTTTAGCAGAACCTGTTATCTGATGACGTGAATTAAAGTCTCTCAAA
TGACTAATAATCATATCAGGGCTGCCATGTCAGCTTGTAGATTTGAATAA
GAGGGTCTGAAAACATTTGCATGCCTCAATGTGCCAGTGCTAAGAAGCTA
ATGTGATAGTGCTGTCATAAAGCACTGGAAAGACATGACTTAATGTAATC
TGTCATGTCATATGCTAATCTTCAACCATTACTTGAGTGCTGTAAGTAAG
TAGAAAGCATTTGGGAGAAATCCTTTCCAATTTCTCTGAGTACCACTTCT
GCTGCTGGTCAGCTCAAATGGGTTTTGTGCATTTAATGCAGAGCTCAAGT
CAAGTTGGTTTAGGTCACACTTAATTAACCAGCACACG
>LMO4_Lukas id=4498 pos=chr1:88431143-88431392
GTCAAACATTCAATACAAATTCAAACTGCTACTACACACAGAGCAAATAT
CATCCAAATAATATTTAAAATGATTGAAAGGCTTTTGATTTGGAAGTGTA
TTCTCTTAAGCTAAGTGGTCCCCAAGACCATCTAGAAAATTCAATTGTTT
CATTTTTAAAATGTTTTCTGCCCAAAATTATATCAAACCCTAATGTCTCA
ATAGAAACACATGGGATTGGATTGCTGACTGGGCGCCTGATGTCAAAGAA

>LMO4_Midori id=4502 pos=chr1:88451291-88451517
ACAATTAAAAACAAACACAGTTAGAAATTTCAAAGACTTTCAATATCTTT
TCTTTAATCATTCACCCAGGCTCAAAATATGCATTTTTTAGATTAAAGCA
TTAAAGTTGCTAATTATATTCTCAGAACTAACAATTATTTCTTTACCCTT
TTACTACCTTCTTCTGGCAACAAAAAATGTCAGAGCTGATTTAATTTTTT
GTTATTATAGGATTAAAAGAAGTTTCT
>LMO4_Norma id=4507 pos=chr1:88536783-88537041
AAGGTATTATTGAGTAATATAGACTTTCTGTAATAACCAAACAGTAAAGC
ATACAGCTTTTTAAAGGTCTCCCCATGGCTGATCTCATGACTCAAAGATA
AGACACTGTGCTGCAAGCTAAGTAATAAAATCTCGAGGATACTCTGGGCT
AGCTTGTGACAAATCATATCAAAGTATTATTAAAGAAAGAACTTGAGACC
CAAGACTATTATTGATTCTTGACAGAATTTCTTATAAATAAAGTGTTGCA
ATCAGGTCC
>LMO4_Olivia_1 id=4508 pos=chr1:88537290-88537591
AGAATGAATCTGTGACCCTTCAGAGCACTAAGGACACACCTCCATTAGTG
TCCATATTCTTACAGGGAAGAGGTTGATACAGTCAACTGAAATGACAGGG
TGATAAATATAAAACCACTATCATCAATAAGACTGGAATGTAAAAGCACT
TAGTTTCAGCCTAAGTAACTCACAGAAAGTTTGGTTTCAAGAACCAATGC
GTCATCCATCACTACTCTACCTTCTGTTGACAAAGTAATTGTACGATATC
TAGAATGGAGGTTCAATACGAGCTGACATTTTTGAAAGGAGGAATTGTGT
GC
>LMO4_Olivia_2 id=4509 pos=chr1:88537593-88537850
GTACTTACTCATTAAATGTATTTTTCCTCTACTAAAGATGTTTCCTTTTT
TAGTTTATGTATGAATAACTTTAACTAAAGTTCCCTTGACACTCTGACTT
TGCTCTGAATAGCACCTATGTTCATTAACATAAAACCTGAAAGAAAATAA
TTTTAATGTAGTTTTTTTAACACTTCAAAAGCCTCTAACAAATTGATCGA
GCACAATTATGCATTCTAAAGGGAATTATAAAGAGATCACAGAAGGTTGA
AAAGTTCT
>LMO4_Ruby id=4511 pos=chr1:88565572-88565772
CTCTGTGTTGGCTGTAGAGACACACCATGGACCAGTGCAAAATTAATGAA
AGCAGGTACGCATGCTGATTAGAATGTGGCAGTTTAATAAACTCTTCCAA
CATTAAATTATTTAATGCATTCATGCTCATGCAGGCTATTCGATGGTCAG
CTTGACCACCTATGTGTTAATATTGGGAATTGAAATGCAGAGAGTGGAAG
A
>LMO4_Sam id=4513 pos=chr1:88581026-88581421
tCCACCAAGATCTCAGTTACTCAGATTAAATATTAACCAAAGCTGTCTTC
TGCTTAAATAGAATTTAGCCTTTGAAGTGTTTTTATTAATCTCTTCTGAT
GTAGGTGCTTGAAATTCTATGAGAGTGCCGCTGCCGCCCGTTCTGTGCAT
CACTTACTGTAATTTATTTTCAGAACATAATTCTATTTATAAATGAAAAT
CCTATTAAAAGAAGACAAGAAAAATTAGTCCTAGACTTTGCATTGGTAGA
GTAGAAACAAAATGAGCGGCCTAACCTGAAGTGACATTTACAAATTACCT
GTTAATTTAAACCGGGTTGAGGGATGACAGAGTTTAGTCAGACTGACAGG
AAGTACCGAAGGAATGACAGTTGGGCCTGGAGTGGCCATAAAGCTC
>LMO4_Santiago id=4516 pos=chr1:88615904-88616566
ACAATTATACAGGTTAGAGCAACAATGCAGTGCTGGTCATTCAGGAACCC
TGTGCTAATTTTAATTAGCTGCTTTCCCTTGCTTTCAAATGTAATTAAAG
GAGCTTAGTTGTGCTCAGTGATGCAAGCCACCTTACTTAATCACTAACAT
TATTTCCCTGAACTATTAATGATTTTCAAAACGCTTGTTTATGCAGAATT
AGAACAGTAATTACCTTACCAGTTAATTTTGTACCTTCACATTTCACACC
TAGCTCAAACGTCATTCATTTACCATGGCTTCTCTGTCAAAACAAAGAAA
TGCTTGTTCTAAATGTGCTTCTGAGTGCCAAATTGAAAGCCAAGTTTTGT
AACACTAATAAAGTAGCTCCCAAGTGAAACAGGTGTAGTAATTTAGACCC
TTCCTGTCTCGAGCTTGCACGTACATGCTATGTCTTTTCTTTATTAGCTT
TAAAATGAGAGCTTGGTGTGCAAAATAAGCTATTTAATTCAGACTTGTGG
AGCAGAATATAATCTTTAATTTAAACTAGTGCAGTAAAAAGAGGCCTTTA
ATTTTAACTGGCATGTGCGTGTGAATTTGAATTAATAATCCAGAAAATTG
AAACCGTTTTGCTGCTGTTGCTGGATATTGACTGTTCTTCACATGCCCTT
AGTTTCACTCACT
>LMO4_Scout id=4521 pos=chr1:88647400-88647699
CATCTAATGTGCTGCCTTTCCCTTTCTTTTCCTCATGCACAAATCCAAAA
AAGATCCTGACGTTACAGTCATAAAATGTAATTCTTCTGCAGAAACACAG
ACAATAATGCTTTCTGTATTCAGGCGTATTGCATATTCTAATGGCATTTG
GCTAAATTGAGTATGGATTTAACATCAAAGGCTTCATGAATTTTTCAAAT
GAGATATTAAAGTCAATATTTCAAGTGAAAGATATTTCAATTTAGTTGCA
TACACAACAATAAAAAACTTCTACAAGGTAGAGGTACTAGTGGCTGTAGC

>LMO4_Siddhartha id=4523 pos=chr1:88686802-88687157
TTCTCCATGCCTCATCCTTCATCCACGCTGCTCGTAATGTGCCATCACTG
GCACAGTTACACCTGAACACTCTGGTGCTGCCAAACACCTGGCTTGATTT
TCCACTGTCCAAATGAAAAATAAGCATAATCTGCTTTTTGAGGATACAGC
AAATGAGGGAGTTCATGACAAATTGTGTTGGTTTATGCAGAATAGTGATA
ATAAGATACAAATGAGAATTTTTTGCTTAATGAATAATACTAATCACGTT
TCAACAAATGCTGTGCCCTTCTAATTAGAGAGACTGCATAAAATCAGCTT
AATTTATTTGTGACTAGTTATACAGAGTTTAAATATTTACTAGAGATTTA
CTCAAA
>LMO4_Trevor id=4526 pos=chr1:88705057-88705457
TAAGGAAAGTCCATTTGCATACCACAGGGCTCCATCTGCTGTGGAAAACA
TAAGCTGCAAGAATGATTTAATATTTAATAGAAGTAGTAGCCGTTGTTAA
TTATAATTTGCACATTTACAAATCAGCACTGATAGCAATACAAATTATGA
AATATAAGGGTGTTCTGCTGGATACTAGGGAAAATAAGATGACAGACAAA
GTTAATGGAGTATCCCTAACCACAGCTCTGTCAGAACACATCAGAGAACT
AATCCAGTTACAAAGAGCCTGCAATGGAAAATCTATTTAAAATATTAAAA
TGCTGTTTGGTAAAAGCTTTTTCATAGTGCATTTTACTTAAACAGTTGCT
TATTGCTCATGGGTCATTAGCTGTACACCCAGATGCATTCTGCAAACTGC
C
>LMO4_Ursula id=4538 pos=chr1:88842222-88842575
CAGATGTTTCCTCCAGTGGGGCACATTGAATTTCATTTAAATGCCAAGGC
ACAAAATCTAAAACAATGTGACTTTAACAAAAAATCTGATGAGGAATTTG
ATGAGAAAATGGCAAGAATTCCTGTGGCATTTGGGTAACAATTTCAAGCC
TTCATTTTAATAGAATAAACAGGATCATATTTCATTCAAATCTGGCAATG
AGATGAGCTTTGGGTATTACATTGATATAAACCAATAAAGAATTTGCAAA
TTTGAAGCACTAATTAACAGACACAATATTAAATGAAAAAAGTTTGCTCC
AGGGGCAAATATATTTTGAAGACTCTAAACTTTTATTAAAAGACATTTTT
GAAT
>LMO4_Wagner id=4540 pos=chr1:88876082-88876697
ACCCAAGCAACACCTTTCCATATGGCCAATTAGTACAGTCGTAAAATGCA
GCAAATATATGATGCTGTATTGAACATCTGTGTTGGTTATCCTATGGGAA
TTTTTAATAAAGGACCAAGCAGCATATTGATGTTAATTCTACATTACCGG
GACTTTAAATAAAAAACTAAAATAAATAGCATCCATTAAACTGATCATAC
TGTTGTAACTCAAATTGTGTTTATTATGCTAATGGAACATGAAATTAAGA
AAAAGACCTTTATGCCAGTGGAATTAATTAATGAGCTTTATGAAGGCATT
GGGATGTAATTTATTTCTAGATAAGTAAGTCTAATTTGCAGTTCCATGGG
TCTCTGCAATGCTGATTCTAATAGTTATTCCTGCAGATGTGCTGCTCACA
GCATGTCTTTCCATTAGAACTGAACACCTCATTATATAAACTGTACCTAA
TTAAACATAATACAGTGGTGACTTGTTAAACTGGCCTTTTTAAGTCAGCA
GCTGCCTAAGCTAATAATACTGTACACAAGATTTATATCATCTTCCCTAG
AATACTGATATTAAAATATACTGCCCAAGGGATTGATAACTAATTTACCA
GTATGTAGCAGGTACA
>LMO4_Xavier id=4542 pos=chr1:88927638-88928077
GAATGCTATTTGTCCAAGAACGTTACTATAAAGAATTAAATTTTGCTATC
AGTTCCATGATCTAGTTAAAATTGGTATTCTTTATTTGGTCTTTCAATGT
AGTCCAATTTCCTACTTTGAAAAACAAATTCTGGGGAATAAAGAAAAGAG
ATTAATTTATCATTAAGACTCTGCTTAATTGAAGTCAATTCCGAACAAAC
TTGAATTCAATTTCTGCTCATTAAATTGAATGTGCTCTGCGTTCCTCTCT
GCATTGCTTTGAGCAAGCAGCTGAGAACAAGGGACTAACATCAAAATTAT
TAAATTGAGGAGATTTTATTTGGTCTTCACATGCCAGAGCCGCTTTGATG
AGGAGCTGTTTTGGCACTGAAAGGAAAGAAGAGCAGCTGGAGGAAAAATC
AAATGAAACTAAGCCTTGGAAAATTGAAGAAAACGCAAGC
>BARHL2_Adam id=4562 pos=chr1:90552790-90553044
TTTTAGCTCATAATTTTGACTTTCAAAGGCTACACAAACCAATTTTGTAC
TCTTAGATTATAATGAGCAGTCTTTATTCTTTAATCAGTTCACCCCGTAT
CTAGCTGTCTAATGTAACATTCCTTTGAAGTCTAGAAAGATCTAACATAA
TTGAAGAAATGTCGAACTACTTGACGCTTTTTTTAATATAAAGGAATTAA
ACATTAATCAGGCTTGTGCATCTCAATTAAGCCAATTAAAATTATCACAG
AATGC
>BARHL2_Alice_1 id=4564 pos=chr1:90567516-90567751
GGACATTATAAATCCATTCATTTATTTCAAAATTTGCAAAACAAATCCCT
TCTTACACATAGTATTTGTACAACATGAAATTATTATTCAATAAGTTGAC
ATTTTAAACCTATTACTGCCTAAACCCATCTATTACTGAGCTATTCAGAG
CACTAAGTTAACATTTACCAGAACATTCATCCTCACATCATGGGGAGATC
AAGCTGAAATCCTTTATTTCATATTCAGATCTTGCC
>BARHL2_Alice_2 id=4565 pos=chr1:90567770-90567969
GCTACCTTTCTGATACTTTACTGAAAAGCCACTGTGAAATCCACAAAAGA
ATTATTATCAAGTTAGTGCAGTTATTCAGCTGGATGTTGACTTTGATATG
TCAAATCTCTGATCTTTAATAGAAAATTGATGGTCGTGCCCTGAGGGTCA
GTCATATGCATGACCAGGATAGGCCAAGGTTTGCATTAAATTACATCCAG

>BARHL2_Aurore id=4567 pos=chr1:90570717-90571108
TGTCTATGCTGAGGCTGAGATTTCCCCACCTCTCTCTGTCTTACTGTGGC
TCTGAAAGATGATTGCCTTCTGGTGAAGCCCTTTCCCCTTCTTCTGTACC
CAAGCTCCGTGTTCAATGAACATCAAAAAGCCTTATCATACCCTGATGGT
TTAAATCTTTAAACAGAGCGTAACAGCCGGAGTACATCCAGACCGCTCAC
ATCCTAGAGCCTTGTCACTATGTGTTCCTGCAACAATTACCAGGAGAGGG
AGGCTGCGGAGTGAATCAAGTAGCGAGTGTTGTCTCCCCGGACTCCATGC
TGATGCTCTGATCAGGACTTCAGCAAAATTCTGTTTGAAATGAGAATAGA
CTAATTTTCATCCGACTCTTCTCCGAGGAATCCCATGTGGCC
>BARHL2_Ava id=4575 pos=chr1:90600374-90600655
TCTGACATCTGGGTTATCTTATTCCCAGATGCTCTGTGGTGTCATTAGCA
GGATTAATCTTAGCTTTAATTTCATAATGATTCTTATTCTAATATATGTG
AATGAACACAAAGTCTCTTGACTCATTATCACCAATTTACCCAAGATATG
TAATCAGGCTCTTACATTCACCAACATTTATTTTTGCTAATACATCTAAA
ATTGTAGATTAAGCAAATATAGTTAGTTCCAGCTGAGTGAATGCCTACCG
AGGTAGCACTGTAGTATTTATGTTTTAATTAA
>BARHL2_Benjamin id=4578 pos=chr1:90601396-90601724
GCAAACATATTAGTAAAGAGTAAATATTGAATCTTAGACAAAACTCATGG
CTTCATCTTTCACTGTACCCAGAATAGGATTTAAAGGAGGATTTAGATTT
CCAAGGCTTCTAATTAAGTAGTGATAATCAGGCTTTCTGCTGAGGGTCAC
TTCCTGGGAGTAATTTGAGTTATTAAAATGCATGTTTTTGTTTGTTCTGC
TTTGCGAGCTAAAACCGATCCCTTTTAATATAGCAGCAAATATGCAAATT
GGTGTTTCATTATATTGTGCAATTTATGGCAATCTTCTCTAATTTATTGA
AAGGTCAGGAGCCTGACCTTGTCATTCAA
>BARHL2_Boris id=4579 pos=chr1:90647002-90647211
GAAATGTTGATATAAATATCTGAAGAAAAATTCTAATCACAGTATACATT
GAACAGGCTTACTGATCTTGTATACCTGGAAAAAGATTTTCAAACAGACT
TTGTCAGCTCAGCCTTGGCATTCCTTGTCAAACAAAAGCATGCCTAAAGA
CACATTTCAAAAGCAGACAATGCAGCACTTGCTAACCTGCAGAAAATCGA
AAAGGAACAC
>BARHL2_Charlie id=4581 pos=chr1:90664263-90664469
GTTAGGTCTCACTAACGGGGAGCGTGAGGAACTTGTTTGCAGGGGATTTG
TTGTCTCACGCTCAGAGGCAGCTGAGAGACTTGCCAAATGACAGGAAGAC
GCTTACATTCACAAGGTGTGATTGCCTAAGTGTTTGTCTGTGTCTAATTA
GTTTGCCTTTGCTGGTTGGTAGCTCCACAGCAAGGAGGCAGATTGACTCT
GCAGGCT
>BARHL2_Demian id=4592 pos=chr1:90807158-90807481
TCCTCGTTATGGTTGTGAAATATTTGTGGCCACTGTGGGATTTTCTAGAT
CATTATTTTAAAAAAGGAAAAACCCATTTTGACAGATGAACTGGGGCCAT
TCTGAGCAAATCACAGATACTTCATATAACAAGGCCTCCAAAGAGGGGAG
CATACACTTATTACTATGGCAACCCAGATCAAAACACTATTTTAGTGGAG
GGTTTCTAGTTTTACAATGCAATGATGATTGTTTATAGTACCATTGAAAC
CAGATTCAACAAAGATTTAAGAAATGAGCTGACAAGAGGAAAATCATTAT
AGATAAACTGGGGATACCTGAATG
>BARHL2_Dominica id=4595 pos=chr1:90847752-90848018
AGTCTGCCTTGTGCTTTAAATATTAAAGATTCGGCAATACTTCAAAAGGT
GATAATGCCTGATGCTCTGATGGTGCTTAAACCTCAACGGCTAAATATAT
TGAGGAATGTTCAGTGGGCCTGGCTTAATTAAACATGCATGTGTATTTTC
AAATGCAATCTTTTTCTGCTTGTTAGGTTTTTGACAAACCTCCAAACAGG
TCCAGGTGGAACAAAGCATGTAAACAGCCTTGTGAATGGAGCTTAAAACA
CTCAAATTAGCACCTTC
>BARHL2_Felix id=4599 pos=chr1:90852783-90853217
GAATCACTTCTCTGACAATAATTTATGAATCATGCATTGACTATGTTTGA
ATTGAGAAAGGCTTTCATATCCTTTCCATTAGCTCAGATTAAGTTTTCAT
ATAGATGCTGAGAAGCATGCTAGCAATATCCTTAGCTCATTTTTATGAAA
ATTTTATCAGTGCTTTTTTCTGTACTACACTCCAATTGGGATGTCTCAGA
ATCTAAAGCTCAGCTTTGGACATGAACTTCTCTCAACCTGGCTGGCTGCT
GCTCTAAAGGTTTCAATATTTTATGGGCTCTGGCTAACTCAGCCGTGAGA
TTCAAGCTGCAGAGATTTAACTCTAATGTAAAATCATGAACGGATGAAAA
CTGGGATGTCATAAGTAATACATCTACAAGAGCAGGATGCAGTTACCATT
TTTAAAAGGGCTTTAAAAAGAAAACAACATTCTCT
>BARHL2_Hamlet id=4602 pos=chr1:90905240-90905777
GCTCAAGCATCAACATTGATGCAAAATTGATGAAACTTCCAAGTGAAATT
GCATTGTTTGATCTTCACAGCCCTGGAATAACATAGCCTAAAGCTACAGT
TTCTGTAAACTTACTTTGCACAAATGACTTACCCAGTACGGATGTATTGA
CATAGAGTGCCCATGAATGACATTAGGGCTACTTAGAAAAGAGACAAAAT
AACAGCAAAAGAATGCAGCAATTGGTTCTGAAAATTACCTTTTTCCAGTG
AACCTCTCTGAAAAATTACCTTTTTCTGCTGAATCTCACTCAAAAATTAC
CTTTTCCAACTGAAGCTCTCTCAAAGTGCCTTGATGTTAAGCAATATAGT
TTTAAGTTGAAAATGTCACAAGGCCATGAAAAGAAATTGATAGAAAATTT
CAGAGTTCCTTGTTGATATTTTGAAGCAGCCTGTGGATTTTTGTTCTTTA
ACACAGATATGCTCTGCTGTGCTACCACTTTGATTTCTGTATTGCCAAAA
ACAGCATGTTTCTAGGCTTAATGGCTTCACAGAGAAGA
>BARHL2_Hong id=4615 pos=chr1:91003625-91004085
CTGTGCATCTAAAAGCCTTATTCAGTTGTCCTTGTCCCAAGTACTTTGTC
TTACACAGGCTGCATTACTCTTGTAAACAGAGGCTTCATCAAAGTGAGAG
CAGAGAGAGTCACATCAGTGGATTAAGGCCTTCTGCATGATAAAGTAGCT
ACCTAGGGGGGGATAAACTTAATATGTGAAAGAATGTTATTGAGAGGAAT
AAAGTACCAAAACTCCGTCATTCTCTTCGTAATGTCCTAATCTAATGCCT
GACACTGGGGCCTTAGGCCAGGGTTAGTGTTAATCAATGAAATACCCATC
TGTGTTCCCTGTCCTTATCGCTATTTAAAACTAACCTAAACTCAATTATT
GTCTCTTAGAGACCAAGATGGGATACTAAGTTGATTGAAAGGAATTGTGT
CCCACAAAGAAATCCCAGTGTTAAAATGCAGAGGTGTCAACATCACTAAC
TAAATTTCAGC
>BARHL2_Jacob id=4621 pos=chr1:91087385-91087960
CAACTTTCATAATTATTAGAAGTGTTCACTCTCATTAACAAGGGGTAATT
GTTTCTGTTTTGTAAATTGATCTAAGATGAAAGGAGTTAGTTAATAATTT
ACACTGTACTATGGAAAAGGGGCTGTGAAAAGACTCTACGGAAGGATTTG
AATTAAACAGCCTTTCACCCTTTTAATATCTCACAAGAGATTCTTCTGCA
CTGGTTCATTTAATTTAGTGGACACCGCAGTGTGGCTCATTGATTGTGGA
CAAAACTTCTGAAGAGCCTGGTGTGCACCCCTGTTAAAACGTGGGAAGAG
AGTAAAGTTGGATGTGAATTAATTTGATTCTGTACATAATTCTTTTTCAA
TGGGATTCTGTGTCCCATTGCAAAGGCATGAAAAAAGGAGACACTGAGTT
TGATTGCTCAATATTCATCTACATTTTCCTCTCTATGGGCACAATATGCT
TGGCTTAATTAACTTTTCTCAAAGGTGAAGCAGTGCGCACCATCTGCTGT
GAGACAATCACATTTGTATGCCTCTCAGAATAATCCCTTTACTACTGAAA
ACAGCTATCATATAGTAGCCAAAACC
>BARHL2_Jan id=4623 pos=chr1:91088247-91088538
TTGAAAAGAATCATCAAGTCACTCAAAATCCCAATGCAAAATATTGAGGC
AAAGTTTAGCCATTTAATTTTTTAATCAAGCCTCAAGGACCACACAGTGT
TATCAAGGGCCTGCTGAACTTGCTCGAAAGCTGGGTCATTATTTGATCTT
TGTGGCTGGTAATCTGATTATCTCATTGTGGAGGTAAACTTCAGACCCAA
TCTTGTTAGCAGCTGGCGAAGCTGGATTACTACAGCTACTGAACTGGAAA
ATGAACTGAGCAGTCCAGCTTTGGCCTTGCTCTCTTTGAGCC
>BARHL2_Leo id=4634 pos=chr1:91167097-91167346
CCAACTTCATTAAAGAATAAAAGAAAAGTAATAAGTCATTTCACACTCTG
TCTGACCATTATACAATAATAGCAAGATTTCATGCAAGGGTACAACATTA
TGCCCATCTGCAATCACAGTCTCTTTGCAAAAATCTCAATTCACACTTCA
CATGCAGCTAACCTTGTTACCATCCCTTCCTAAATCCATCAGTGTTGCAG
CTGCACGTCTTCACAGCCCAACATCTTAAAATTCATCACTTTGGCACCTT

>BARHL2_Lucifer id=4639 pos=chr1:91193564-91194292
AAGTCAAACAGTACCAATGTATGTGGCGAATCAAGTAGGTAAACAACTTA
CATATGGTTGCTGCACTTGAAGGAACCATCCATTCTCATGCACAGCAAAT
TGAAGAAACAATGGCACTAATGAGCCTTGCAAAATGCAACTGTGAATAAT
GAAAGACAACACTGCATTTTGCAACAGAAAGAATAAAGGTGAAATAATCA
GCTAGCAAAGAGGAAAAGAAAGCGAGCAATGATTAAATGATCAAAAGCTG
GCAGAGTGAATTCAATGTCACTGCCAGACGCAGCCATCTACCCACAAGTG
AAAGTTAGGTTTCAAGCACAGTGTAATTATAGCTGGGGTTGTCAGTTTGA
CATTAATGCAGCCAGCAGAAATTTCCTAATTGGCCTCAGAGGAGAAAGTG
AACCAGAAAATATATTAACATTTTAAAAAAGCATATTTTGCCTAATCCTT
TCACTTTCGAACAATATTTGAAGACCAAAATGCCCCAGGCATAAGAATTT
AAATGAGCAATTTTGTTTTTGAAGGAAACGGCCAATGAGACAGAAAATAG
ACTAAAGGGAAATCATTAGTGGATGAGAGATACTGACAGGCTTGCCTTGC
TGACTGGCTGGCCTGTCACTTGCAGTCTGTGTTCTTTAGTTCCACGCTAT
GAGCTAAGTTGATAACATGAAAAGACCCATAAACGTGCAGCCAGAAGTCA
CAGCCTATTATCTGGAAATTCAAATGCAA
>BARHL2_Lukas_1 id=4641 pos=chr1:91196989-91197213
CCAATTTTAAGTAGCTAGTGTTTTGTTTGGCTGCTGTTTTATTTGCTGTC
AAAAAGAATTTGATGCAAAAACCATTTAAGCATGTATACAACCCATGGAG
GGATTCATTTGACCTCATTATACTGCAATAAAGAAGAAATCCAGTTTGTT
AAATATCACCGAACCGCATGCATTTCACATCAGATCATAAGAGCAATGCT
TCAAAAGATTATTCCAGAAAGTGCT
>BARHL2_Lukas_2 id=4642 pos=chr1:91197215-91197755
AGAAAGATGGAATGGGTTAACTTTGCTTGCCAGAAGGTGTTCTGACAAAC
ACAGGAAAAGAGAGATATGTGCAGCCCCCTTTAAGAGCAGAGCAACTGAA
GAAAAAAGAGATTTATGCTTTTAATTAATGGCAATTAAACCATGCCTGTT
GGCTTGGCCTATGGCAATTGTTCCCTGCAAAAAGGAGGCCGAGCTGGTGA
CAAGCATTTGAATCCGCTAAGTTCTGTCAAGGGAGCTGACTCTGCAGGCA
TCAAAACCAAACTAAATCAATAAAAGAATTAAACTTTTATAAATTGCATT
TTGACAAGTATCAGATACCGTTAAGCTTTGATATTATGAATTCCTTGGAG
GTGATGCAAACAAGAAGGGCCGCAGTTAGAGATCCAAACAATCAAAGAGG
CTTGTTAACATGCGCTGTCAAATGCATCAGTGCTATTAATTACTACAAAT
TAATGTGACTCTCTCTTCCTCTGGTGATTGGAATAATAATCAGCCAGATT
CGTGGAATGAGCACAGAGAACATATGCAACCCTGCCAAAAA
>BARHL2_Naoko id=4643 pos=chr1:91216102-91216331
TGTATCAGAACATGGATTTGCCGACAACAGCTGCAGCAAATTCCCCTGAC
TGAGAAGAATTACAAGTATTATCACCTAGATCATTAAACTGGGTTCATAG
ATTGCAGAATGTCTTCAATCAATTCATCTAAGATAACTTGAAGCCAGCTG
GACCCCCTCAGTGAGAACTTGACTTAATTGGCCAATAAGTGGCTGAAAAA
GGTGCATGCTATTTGATAAAATTACCGAGT
>BARHL2_Roman id=4646 pos=chr1:91225075-91225475
AGTTAATTACTTATTCTGAGTGCTTCTACTCCATTCCCTGCAAAATGTGT
TGTGCATTAATTCTGATTATGTACAAAAACCCACCTGCAAGGAAAAACTC
TGAATCAGTAATGCTGATAAAATGAGCAGCCCTCCTGGGGCTCCACTGAG
AAGGAGGATACTGGACAGAATTAGAATCTTGTAGCTAGGGCTATTCATAA
TGTCATTAACATAAAGGCAATTAAATGAGTTTTTAACCTACAACCCTTTA
TTGTTATTAATGAACATTAGAAAAACACAGGAGATAAAATTGGTAATTAT
CTCTGCACCAAGCTATGCAATAATGTGTTTAAATATAAAAACAAAACAAA
TGATTATTGTTAGTATTTTCAGTAGCAGAAACCCCAGGAGCAGCTCCATC
A
>BARHL2_Ryan id=4647 pos=chr1:91294326-91294724
GGATAGTAGGTGTCCCAAAATGTCTTAATTCAGAGAATTAGTGTTAACTG
AGCCTGATTAGCTCCATTTATCTCTAATTAATTACCTTTATCTAATTAGA
CACTTTGTTTCCAGTAGACATGGAGTCAAGTAGACTAGATTATTAGTGTA
GTCATTGTGCCTTTACAAAATCCTGAAATTAATGAAACGTGCAAAAGAAT
CTGCAGTTCTAATTGCACAGGTGTTGCCTTATGGCAAAGCTTTATCATCT
GATTACACCAAGGGGTTATTAGTGACTTTTTATATACAGGATGAGCCTAT
GAAATGTACCTTAGCAACAGCTCATTAGTTTAGGGTTGTTACTGTATTAT
TTATTACAGTCAGCCTTCCCCATTATCTAGATTGATTCATGGACCTATA
>BARHL2_Theodore id=4649 pos=chr1:91299321-91299560
GATAAAATGAAAAGAGTAAACCAGGGATACAGCTGGGGACTTTCCTGTTC
TTTTCCTTCCCCTGATTAGCAAATCAAAGCTGCCTGAATGATTCACACTT
TTCACCTGATTTTTGTCCTTTTCACTAATCATGTAGCAATTTTCTCTTGA
CTGACAGTTTTCTTTATAATTGGCCCTGATCTAGTAGGGTTCTAATAACC
AGAAAATCCCCTCTGTGGGTCCAAAGGCTCTGGCGAATCG
>BARHL2_Vincent id=4652 pos=chr1:91300599-91300877
GGTGCGACACACGCAGTTTGTTATCATTCAATCTGCTTGAAACCGCAAAC
TGGTCATTATCCAGCCATTATTTTAGTTGATTTACAATCGCAGTGGATGA
AGCAATTGCTGTGGCTTGTTCAATCCCCTGGCGGGAAGATGGGAACCAGC
TTGTAATTTGCATTTACACGATCTGACTGAGCAGCTTATTAGATCTGGAT
ATTTATTTTCCACTTAACCGATGTTTGATTACACTTTAATAAAGTACAAG
AAAACTGTCTGGCTGCCTGCGTCTGATTG
>BARHL2_William id=4655 pos=chr1:91306681-91306897
GCAAGATTTGCTAAATGCTCTAATCTTCAATCAAATCTTACATCAATACA
GACAAAGTTTGGTAATGAGAGATTCAATGAAGCATGCGGGAGAAAGAATT
AATCCTCTTGGTCTAAACTGGCTTCAACTTTGAAGCTTGCTCCGAAGGAA
AGACAGTTATCTAAATGCTAAATAAGAAACTTATTGTACTTTTCATGGCA
TGCTAATCTTTTGTCTA
>BARHL2_Xavier id=4667 pos=chr1:91411080-91411295
AAATCTCAAACATCAGTATTTTTGCAAACTATCAGCACTTGCTATAACAC
CCTCACTACACTACATCTTGAGGTTACTACAGAAGAAATGAGGTGATAAT
TGCATATTAACATAATTATTCTGTAATCCCTCTGAGCAAGCTTCCTAGGT
CACTCAGTAATTCAGATTAGATACAACCTTTCTGTCATCAAATCTATGCT
GTCCACTTTCTGTTCA
>PTBP2_Adela id=4707 pos=chr1:95874008-95874237
TAATTTCTTTTGTCACTTGTTATAGAGTGGAGTTATGTGAAGCTAGGACA
TATTATTTGTTCTAGTCTGTATTGGATAATTTATTACATTAAGGAACCAA
TAATTTTCAAATATAATCAGATTTAAGTTTTTAATAAGATTCATCTTCCC
ATTCACACTTGCTTAATTTAAGGATATTAAATCTGCTCAGGAACGAGCTG
CCTCTCAAAGCCTGTGTGCCCATTAAAGGG
>PTBP2_Agamemnon id=4708 pos=chr1:95978659-95978887
GGATATCACTTGATTAACAGCTGCGGTATTAATTTCCCTTTTTGGTTGCT
TGACTCACAGCAAGAATCATGTCAAGGCAGCAGAGAAGCAATTAAATTGA
TTTTAATCTTTGTCAGAGAAGATAACATGCCTCTTTCTCTTCTCATTTAA
ATAATTAAAGTTTCAGTAGGTATTATTTCTGGCTTTAAAGAAATTGGTAT
CTTAATGTAATAGAATCCTTGTAATTATA
>PTBP2_Alexander id=4718 pos=chr1:96389627-96389854
GTCTGCAATAAATGTTTTATTATTTAGGAAAAATACACTATACAAGTTGC
AATGTGCCATGCTCATTCATGCTGTAAATCAACAAAGATCAGCAGACTGA
ATAGAAAAATGAAAAGCTTATTTAGAAACTGACATAAGCTTTCAGATGAG
CAGGGATGGTTGAAGTTAACTGCATTCATTTTTCTTTGCTTGTCATATTT
GCCACTTGAATTTCACTGCTAAAGATAG
>PTBP2_Brooklyn id=4721 pos=chr1:96420165-96420386
TAAACCATCCCTGGCTTCGATGAAAGAATCATGTCTCCATTCATTTCCTA
TCTTGCTGAATTGCCTTCACATTTCCTATCATCTGCACATAATCCTATTC
TCTCCATTATTGTCTTAATACCAAGAACAGCACAAGATAATGGATAGGCA
CTGTAATAACAGCGTGGCCTGTAGGAGCCCCTCGAGGGAAATATCTTTGA
TGCTGGTGGAATATTAATGCAT
>PTBP2_Carmen id=4723 pos=chr1:96473905-96474261
CTGGGACAGGAATTGTGTAGCCTACAAAACAATTTATATTTTATCTGTAC
CATCTAATTAATTAAATGGCCCCAGAGTACCAGACTCACAAATCTCGTTA
ATAGCTGAATGCGGAAATAAAGGCTGTTCACCCCTACTAGAATAATATTT
GCATATCCCCACCTGTGATGGGTAATAAGTACCTGCCACAAATCAGAATT
ATGAATTTTGTACGCCTAACAAAACCGCAGGGGAAATTATACCTCAGACA
TTCCATAATAATTGCAGCTAAGCTGTTTAGTGCCATCCACTTATTCTGCC
TGAAGTGTTTAAAGCAGCAACAGTTGTAAATGAATTCAGGCACATATTCA
AGGGAAT
>PTBP2_Dominica id=4724 pos=chr1:96561902-96562146
GTTTCTACATGAAGCAACATTTTGTCTTGTATGCTGCATTATCAAAAAAT
CAAACATGTAATTATGCAAATATGTATGCCTTTATAATAATCAAGTTTTA
TTGTAAATGGTTGATGCACATCAATTTGATCCTGTAGTGCTGTTTTAAGT
GCGGTTTAAGTGGCTTTTCAGTGTACCCAGAGGCAACACAAATGCATCTC
TGGAATATTAATAAAATCCTGAATCTTTGAGACCCCAACTGGAAT
>PTBP2_Faust id=4727 pos=chr1:96569565-96569779
AATAATTAAATTGTCTTAGCTGTTAACTGTAAGTGAATGTTGTTTTTAAT
TGCACTTTAATAATGCCATGCCCTTTATAACCAAAATTAATGTTTTCTGT
CTCTCTGTTTTTGAAGTATGTGTCAGTTTAATTAAACTATTAATGGTAGA
CAGATTTTAACTACTTTGTATTCTTCATTAAATTGTATCTGTTCAACAAG
CATAAACAGGAAGAT
>PTBP2_Flora id=4747 pos=chr1:97062794-97063004
TCTATAAAGAAATGTTCATTTATTAGCAACTTGTGTTTGACAGTTTATTT
CATGTCAGCCTCCAGCTTTCCTTTGCAAGCTTATTTGCATAATGTGTTAT
TATGTCTAAATGGAAAACTAAATGCCTCCATGTGGTCTTTAAATGACAAG
TGCTTGTCAGCTTCATGCAATATTCAGAAGTAATAGATCCAAATCACAAC
AGCACTCACTG
>PTBP2_Franz id=4752 pos=chr1:97271760-97272031
attccctgtctccattccctATGTTCATGCTTCTGTGCTTGAACAAATGT
TCCTCGGACCAACTTGCCCCAATTAACCGCCTTGAACCATGATCCATGAC
CACCTCACCATTCTGCGGGAACCACCCTTCGTTATGGATGATCTGTTCAT
CTCCGCTCTTCCTCGACTCTTCTCTCTTCTTGTCTTACGCTGCTTGCTCT
TCTCTCCTTCTAAAGATGGTTACGCCCCAAAGTCTGTTTACCCTCTTCGG
TATGTTATTGTTAGCACTATAC
>PTBP2_Gabriel id=4757 pos=chr1:97279641-97279916
TTCTGTAAGTTTGAGCCCTATGTGGAAAGCATTGTGGAATCTTAACCTTT
TCGTACACACTCTTGTGGGACGTATCATATAAATGTCAGCACTAAGTAAT
GTCTTGTTTGTGGCTGAATATTTTTCGTAGATGTTTTTGAAGTTGACATG
ACTTACGTGCATTTAAATATATATTGCCATCCTTAGTTTGTAATTAAGAT
TTGGAATATGGTTGTGGATTTCTGAGCATGTGCAGACTGGTCTAGCTAGT
TCAGGAACTGGTGCATGTATTTTTCA
>PTBP2_Hamlet id=4759 pos=chr1:97280133-97280545
ATTTGAACAGTTCTTGTCAATCCGAATTGTTGATTCTGTTTAAATGACCA
ATACTTTTTGAAATTGATGTACTTAGTTTCAAGATTCATAGATTCTGTTA
TCTATGTAGACAGAATGGTCATGTATATTTTCTATTAGTTGAGTTTTTAC
ATCTTTAGAAATGTAAAATTCAGTATAGTTTGAAAGCGGCACAATTAAAA
ATTAATTTTCTAACAAAGTTGGGAGGTTTGATGGTTGTTTAATTTCATTT
TGTGTGTACTCTGCTTACCCCTGTAGCATGCTCAATAAACACTTCTGTAG
CTCTATATTCACCTTTTCTGTCTTTCTCTGCTGCCTTTTCTCTCTCCTCT
TCTTTGTTTTCACTCCACTGTGCTTCTGAATTCATGTTTATTCTCTGCCA
GGGTGGGAAAGGA
>PTBP2_Kazuki id=4770 pos=chr1:97610588-97611271
CTAATAGGAGAAGATGTCAAAAAAAATGAAGCATAATAATAGTGCAATTT
ATCCTTGCTAAACGTACTGCAGTGTGCTATAATTAAATATGAAAACCTAA
ATTTATCTCTATGTTCGGTTGTCATTAATTTAACAGGGAGTGCACATGTT
CTAATCTAATGGTTGATTTTTTTTCTCCATGTGCAGCATATTAAAATGTA
TATTAGCCTCAAGGTGCATAAACACAAAATAATAGACCAAAGGTTTTGGC
CTGTGGAGAAAAAAAATCCATGCTCAAAGGCCGTCAAGTAGCTGTGATGC
AGGGGAGACACTCACTTAGCCTCATTAAGCCAAAGCTCTCTTTTGCTTGT
CTTTTGTTCTGCATGACAGCAGCCTCTTTGTTGTATAATAATTCATTCCA
AGTTCGTTCCAAGCTACCGAAACTGGTGAACTGTGGCCATTTTAATGAGA
AGTATTGGTGGTATGCATAATCTGGAAGCCACGTGGGCCAGACAATCACA
GAGCACTGCAGCCAGCAAAATGAGATATTGTCGAAATCACAAATTTGTCA
AGTTGTTTTTGGACAGGGTATTATAATAAGCACTAAAATATGCATCCTAT
TACTCTGCATCTGCCAGTCAAAGATCACTGTAATGAATGCGTGCTGCAGG
GTATAACCAGGCCGTTTTCCTAAGTAAAACAAAC
>PTBP2_Logan id=4773 pos=chr1:97709744-97709948
TTTTCAATACTGTCATCTTCAGATAATTAGCAATTTATTTAAATAACCAA
TTTCTGTAGAAATAATTGCCATGAAATGCCCTGAACCTACTTTTTATAAA
CTATAATAAAAGTGTTAAGATAATCCCTGACATTTGCAAATGCCATTAGT
TCACCTTTCCTTTTGATAGTGCTATGGCATTATGTTTAAACAATTACCCG
ACAAC
>PTBP2_Mateo id=4774 pos=chr1:97764372-97764677
TCGAGTGATTGATAGCCTAATCCAATGACTGTATTACAGCTGCCTCAACT
AGGACTCTTTTCCTTATCATTAGCAGTTAGCCTATGGTTAAATTCACAGC
TCACTGCTTGGTACAGCCCCTGAGATTTAAGGGTCTGGCCTTTAGAAAAT
ATTTAACATAAAACTGAAATCTTGACATACTGAGAACTCAGTTCTCTGCA
AGGCTTCCTTAATTAATCCAATGTACTGTACCATTGTTCTGTATGAGACT
GTGACATGGTGAACTGTTTCTGAAGCTTACAGAGATGTGTAGTTCTAAAT
TAAACA
>PTBP2_Nemo id=4775 pos=chr1:97765162-97765412
ATGAGCTGTAAGCATCTATGAATATGGCAGCTGAGTCCCAGATGAAAAAT
TATGCATCTCATAAACTGCTATTCTGCTGAAATGTCAAGCCAAGGCAAGG
CTGTACCTCAGACTCAGCACTTGGCATTTTCCTTCTGTCTGCTTTGTTGC
CATGAAGCAAACATGAACAGTGAAGATTTGTGTAGGGCAGGTAGCAGGCG
AGCTCACTGTCAAAAATCTATTATTAGGGCCCTGGTCTCCTGCACAGACC
A
>PTBP2_Noah id=4781 pos=chr1:97916629-97916919
CCCTCCTCACCATCTTGTCACTTTTAGTAAGATAACATGAACCCCCATTA
GTATATAGCAATTAAGGTCAATTTACATATTTTAATTAAGAACCACCCCA
TATAAAACAATTAGCGTAATAGGCATACTAACTGGATTTCATAACATTTG
GACGTTTTTCCAACTAGATAGACAGGAAACCTTAATTAGCATTAATTAGT
GCTGATCTGCATATGTTTGATAAGGCATACCCTTGCCACAAAAGATTATT
TATTCCTGAATCTGCCAAATGCTACAGTTGCAGAGGATAAA
>PTBP2_Penelope id=4787 pos=chr1:98024981-98025197
AGTCTATGTGTGTCTGACTGCCATGACTAATTATGTATCCATGTAATGTG
TGTTCAATTTGGGCTTATTTAAATAGCAGAAATGCTCATTAGCTGCAGTA
TATCTGTGAAGCTTCAGTAAACAGTTTAATGGTTTTTATGTTTAACCAAT
TTCATAAGTTCCTGTAATTTTAGCTTTAGCAGCTCATTAATGTTATTTTT
TGATATCCATCTTACGG
>PTBP2_Roxane id=4792 pos=chr1:98097623-98097951
AGGGACTGAAATGAAAAGAGCTGGCAATGCATTTTCCCCCCAGCATATCA
AGCAGGTTTTCATAAGGAAGCTGTGGTCATCAATCACTACCTCATTACCA
GCCCGTCATCTGGGCTTAGGCTAAATGTATTCTGGCTGGCTGCCATACTA
AATGTTCAATGAAACATCCTTAAGGCTCTCTACAAGTTCAGCTGAAGTCG
CACATGCTATACATCAAAGAGGAACATTAGCGTTATCATAGCTTAATAAA
TAGTGCCATTCCAGCGATGTAATCCTGTGTTCTAGAGCTATCTACCATCC
CCAGTATTCTACTGCTTAAGTAAACAATC
>PTBP2_Ruby id=4798 pos=chr1:98293449-98293734
TAACAAATTAAACATTTACATTTTTTACTGTGCACTGAGGCTTAACATTT
ATGCAGCTTCAAAACCAAAGTACAGCCTCAAGGGAAGTCTCTCCACTGAC
AAATTAATACCTTAGAGAACAGAGCTGAATGGTGGCAATGAACTCATTTG
TTCCCCAAATAATGAAGAATGACTTTTTCTTTACCACATCTGTGACTGTT
GCTATGGTGACCCAGACTTACCTCATTGCTTCTCGGAGAGCTCCTCGCTC
ACCAAGAGTCGTGTGCTTGATGTCATCAAAATTATT
>PTBP2_Theodore id=4800 pos=chr1:98302818-98303133
ATAAACGGGTGTCTTATGTACCAGCTGCTAAAGCAGGAGTTACTGTCTAA
ATGATATTCACAATGAGTATTTAGAAGGTTTACAATTATACCCTTGCTAA
TAAATTGTGCTATTTTCCCCAACAATTTTAAGTGCTAATCTTCAGAAGGC
ATTTTAAAATTAGCTAAAATTCTGTCAAGAGATTTACAAAAATTGTTAGC
ATGAAGATAATTATGTCACAGTCCTTGGACTCCATCTCTGATTGTGTGCA
TAAATCAGAAAATGTCAGCTGTGTTTTCCCTTAATAATTATCCTTGCAGC
AATATATTATAGTCTA
>chr1_Simona id=4818 pos=chr1:98871918-98872126
AGAGAGGAATGTTCTAATCTTACCTTCATCATAATCTTATTAGCATTTCT
CAGTGAGTAGTTCAAGTATCAGTCTATAGTCTTATGATTCTGTCTCATAA
ATATGTCAAGTACAAAGTATAGTTATTTTAATAGTCTGTGTTGGTGGACC
ATCATGGATTTAATTAAGAGACAACTAGTGTATGAAATATGACACAAAAG
CACAAGACT
>chr1_Silvester id=4819 pos=chr1:98917794-98918005
GGGAGTTCTGTGTAATTGCCTATAATATGTACCACATTATCCATTTCAGG
AACTGTGCTGAAAGACAGCAGCAATAAGGGGGTTTCTAAAGGCAGTCTGG
CTTACGCTAATGGACCTAACAGGAAGGAAATGCAATTTGAAAGAAGCTGA
TGCATATGTTCTATTGCTGAATATAATGTTTGATTTAATTATTAACTGTC
AGTGATGGAGAG
>chr1_Sylvie id=4877 pos=chr1:109240415-109240718
ATTGTTTTCTTCCTTAGATATCTGCAGCGATTATATTTGGAAATACTGTA
TATCTGAACACTTAAATGTGTGTGAGTGCAAGCAGTTTTACCTTTAGCTC
TTGTTTTCCTGTTTAGATAACAAATCTCACTTTCCTTGTGTGCTTGCACT
ATAGGTTTGGGACTGACAATAGCTGACTAACATGTCCTGAGCTGTGAGAG
GGCATAGCAAGAAGGCCTTCATGCGGTAATGACCCTTTTCAGAGACAATG
GTCATCATGGATTATGCGTTTCCAATTATTTGTTCATTTATTTATTTTCT
ACAT
>chr1_Tara id=4890 pos=chr1:110889014-110889217
TTTACATGGGCCTCTGATGGAAGAAAGCTAATCTGTTTAGTATTTGTGCA
TTTTACTAAAATGGCAGCTTAAAGTTGTGTATCTGCTATTGTGATGCCAA
TGCCGGTGTTTTAAGTGGAAAAAAAATGACCTCTTTGATTTGTGCTGTGT
ACACAAGATTTCTGGAAAAGTAAAGAAAAACCCTTTTTATGGCTCACACA
GCTT
>chr1_Trystan id=4901 pos=chr1:112255524-112255757
GGAATATCATCTGTCATTATATTCTAATTAAAATTGTGCATAATGCTTTG
GAAAAATGGGTCTTTTATAGGAAAAAAACTGGGATAACTGATTTCTATGG
CTTTCAAAGCTAAAATATATAATATACTAAACCAACTCTAATATTGCTTC
TTGTGTTTTACTGTCAGATTAAATTACAGCTTTTATGGATGATTAAATTT
TAGTACATTTTCATTTGGTTTGTGTGTTTTTGTT
>chr1_Veronica id=4923 pos=chr1:114520210-114520421
GTATGTAAAATAATCATTTTAACAAAAGAAATAGATATTTAAAATTTAAT
ACTAACTATGGGAAAAGGGTCCATTGTGTAAAACATAGTTTATCTTTGGA
TTCAATGTTTGTCTTTGGTTTTACAAAGTAGCTTGTATTTTCAGTATTTT
CTACATAATATGGTAAAATGTAGAGCAATTGCAATGCATCAATAAAATGG
GTAAATTTTCTG
>chr1_Wei id=5062 pos=chr1:163337564-163337918
GGCATTGTTTGCATATCAGAAAAATTAATCTACATAGGAAAGTGTAAGAG
CCTGCAATTCAGAAAGCAAAGAATTAGGACAGCCCAGCTGAGAATAATTT
TCTAGCCAGTTAATTTAATTGCATAAATCATTCCTTTGTTAGCAATAAAG
AGATATAATTAAAATGAGATTGCCTCTAGTTTCTATTCTCTAGAAACTAA
AGGAATTGATTTTGGGCAAAGCATTCTTCCAAATACCAGATCGGCAAATT
ACATTTACCTTTTTAGAAAAGCTAAATTATTTTGCCGTAATATCATGGTG
GGTTTAATTAATTATAGATCTGCCATACGATCTTAAAGAAATAATTTATT
TAATG
>chr1_Whitney id=5067 pos=chr1:163442132-163442683
GCGATAAAAGGGATATAATGAAAATGTAAACGAAAAACTTTATACCAGGC
ATGGCCTGACAGAGGGAAGATTGATATCCCATGATGCTTTGTCTTGATGA
GACAATGAAAAATAACCACCACAGCAGCTGTGTCAATATCAGACTTGGTA
ATGCACCACTGGCTGTGGGTTTTTATTTAATCCGCTTTGCTTTAAGATGA
TAACGGTTGTTACTTTTCAGTGCCTGTCTGTCAGCGCCCAGCATTGCAAT
ATTCCTCCGCAGCTCTGCGAGCGGGTTTCATTTATTTTAAAATACCATTT
CACACACTGCTGACTTTTAACAGTGTTCTGTGTGAGTTTGTGAGATTGAA
TAGTGACAGAAACAACACTTTTTATGAGAATACAGAATATTAAAAACGGG
GCACAATATACAGATGGCAGTTTTCACTACAGCTTGTTTTTTTCCCCCTT
GCTTCTGCTACTGAGCTTTCCCACTGAATGCATTTGTAGTAACACCATAA
ATGTCACTTTCACTGACTGCCTTTTGGCATTTTATTTAAATGGAATTCAG
CT
>PBX1_Arthur id=5076 pos=chr1:164023565-164023991
ATCCAAGTGAGTTTGGGTTAAAAGGGGTTAACAGCCCTCTGCTGTAACAC
ATGATTGGTCTTTATGAGGTTGAAGCTCTTGTCTGTTTGAGGCCTACAGA
TGATGCTAAAGAGCCAATAATGACAGCAATTCAAAGCAATCTAATTATGC
AAACGGGAGGCTAAACAATTTCATCATCCTTAAATTAGATTGTCCTAATG
AGATAAAGACACCAATTAATCCTGAATTAATTTCAATAGCCTATTTCAGG
CAAACACTTTAATATGCAAATGTAAATGAGAAACAAAGCCTACTGTAGAA
TGCCAGAGTTCAGAACCTCTCTCTTCGCAGCTGCAGCGGGTGTAAATAGT
GCCTAATGAGTTTGCATGGAAAGACACAACCAGCCGAAAATTTTAGACTT
CATAAAGCACAGCCGGTGCCTCAGGTA
>PBX1_Bryan id=5081 pos=chr1:164290052-164290317
CAGGCTCCGCTCGTAATGAAAGGAAAAATATTTTATTCAGATTTATTAAT
TTGAAAATGAAGCCCGCCTGTCGAGAGGGGGACAGTTCTTCTCAATCTGT
CATCGTTGAACCACACGCTCCTGACACCGGGATTCATTTGTCTTGTCGGC
TCTGACAGTTGGATTCTCCCAGAGCTCTTCCTAGTGGATCGCCCTGGGAT
TTTAAACCGGATGAAACACATTCCGACAAGGAACAGCCTCTTTATTAATG
CAAATTACATGAGGAG
>PBX1_Hana id=5088 pos=chr1:164592979-164593187
GTGCCTTTCATTACCACGTTAACAAACTCGAGTCGTGCCTAACGACGTCG
CCTCATACGTTATGCTAATGATCAAGAGACATGTTAATGATATTTTAGAA
GCCTAATTAGTGGAATATATAACTATATGCAATTTGGTAATGGACTGTGA
CAACAAGTTGTGAAAAGGGGGCTTGACAAATCCAGTTGCATGTGGCCTCA
GACAAACAG
>PBX1_Robert id=5092 pos=chr1:164604739-164604999
GCGTTTGTCGGACAAAATCAACACTAATCAACATTTATTCGTCTCTTGCC
CTTGGGTCTGAGGCGCGCGCGGGCTGCGCCATTCTCCCGCTCGTCTCGCC
ACGCTTTTCACCCTCCATCCAGCCTCGCCATATATCACCCTTCCTCCTGT
GCCTCTCCTCGGACGGATCCACACACTCAGCTATCAGGGTACATTAGAGG
CATGATAGATTTTCTGTTTTAATTTACGTCTATTATATTGCAACATAACA
GATTTTGATTC
>PBX1_Ruby id=5102 pos=chr1:164659166-164659366
TGTTTCTTGATAGGAACAAGCTACATTTCTTTATGGCTTATGGCAAACTG
CCTTGATTACTTCTACTGCTGTACCCATTATGTGAATTAAATATGTATTC
AGTTGCATGCTGCTTGCGATGTTATTGCAGGGTGACATATGGTACTGACT
CAATTAGAATGAAACTAGCATTAGATAACCCTTCTGATTACATGCATCCT
G
>PBX1_Ryan id=5105 pos=chr1:164673364-164673816
AAAAGTAAAGTAGTCTTGCTTTCGCTGACAGTACAAAGGTGTCATATACA
AGAAGGATTGACACAGACCAAGGGGTCTTGTGGGAAATATGATAATAACT
ATAAAGAAGACAGATTATTCCCCAGTTGCCAACATTCAAACCTTTTTACA
GTCAGTTCAAACATATAAAACTTTATTGCTCTAGCAGAAAGGGGAACAAT
TTCTGGTTGCACAGCTTTCCCAGGGCTGGGTTTATACTGTCTGTGTTATT
GCTCTATAGTGGCATTTTAAAGTTTATTGAACAAGACTTTTACAATTGAA
GGAAGTATATAAAACTGTAAATTTATTAGATTTTTCAGGATAAGTGCCCT
TTGTAGTTGTGCTCAAGAATTCGGAGCTATGAGAAACTGCTAGTTACAAG
ACTTATTAATATTAAAGACTGAGAGTACGCACATTTTATACCTTAACTGA
TCT
>PBX1_Sam id=5106 pos=chr1:164681459-164681742
GTCTGCTGTCTGCAGGCTGCTGCTACCCACTCGTTACAATTAAAATGAAG
TGTCCGTCAGCGGCTATCTTCTCTGTGTGGCCCATATGTTTCTGAGCTGA
TACTGTCCGGATTATTCTGTTCGGGAAAACGATAACGGCTGTTTATAACC
TTGGCAAAGACTGAGGCCTAATCAGGCTGGAGCACATTTTCACCGACTGG
CTGATAACAGGCTGTTAGCAGCCTTATCGCTCGGGAGAGATAGGCCAAAA
TAAGCAGATCTGTGAGCACAGGAGCCCAATCGAG
>chr1_Xavier id=5161 pos=chr1:167395274-167395651
TTGGTTCTTGGGTCACACAAGCTCTATCCCAAAGCAAAATCCAAATGTTA
ATAATATTAGCCTGATGCAGATACCAAAGATAATTTCTTTCCTGCAGAAC
CTTAGACTCGTGTATTAAGTACGATTACCCAGCACTTGCATTAGTCTAAC
CTCAGTAATTCCAAAGCTTAGATGTATATTTTGGTATATTTCTGGGATAT
TAAAAAAAAAATGTCGTTTAACTTCTTGTTTGTTTCAGTGTAATGCTCTT
AAAGTCATAGCATGAAAATAATTGAACTGTCCTATTCTTAGTAGTTTGAA
ATAATAGTATTTTTGTATGTTTTGGGTGTGTCTATGTATGTATTAACATA
ACAGTTTTCACTGCCTAGGTGTTCATAA
>chr1_Yana id=5168 pos=chr1:169101643-169101870
CTGGTGCTGTGTCTTTATGAATGTTTTAACCATTTTCATGGTGGAAGAAT
TTTATATTTATGCAGTTGTACAATTTTATTTTTTTCTGCAAGAAAAAGTG
TAATGTATGAAATAAACCAAAGTCACTTGTTTGAAAATAAATCTTTATTT
TGAACTTTATAAAAAGCAATGCAGTACCCCATAGACTGGTGTTAAATGTT
GTCTACAGTGCAAAATCCATGTTCTAAC
>chr1_Yannick id=5169 pos=chr1:169901000-169901294
CTAATTACTATGTAATGCTAACCTTAGTTGCTGGTTCATTTTGAGACTCT
TTAAAATATGAACTGTGTATTTTACCCCTATGCACTCTCTTAATGATTTG
TTTTTTTAGACTGAAATCACTTCCAGCCATCAGTTATACTTTTGGTCTCT
ACATATGCACTTCTCCAAGCACAAATATTTCTTTTTCCTATTGGTCTGCC
AGCCCTGTCAGAGCAAATTTCACTTTAAACTAAATGCTATGATACTTAAA
ACCTCTTGGATTACTCAGGCTGCTAGTGTGATCTGTAACCTTCCA
>chr1_Yasmin id=5193 pos=chr1:172113896-172114208
AAGGGCTGTGATTTCCAGTCTTGACGTGGCACATTTGCTGCAGACTGGGG
AACTGGCAATGAATTTAGGACCAGGAAAAGGGGGAGGGCTGGGCTGGAGA
GTCCATATATGGGATGATGTCACCCTGGGGAGGTTTGGGTATGCGCTGTG
CCGCTGGAGAGACCGCTAGAATCGCCTGCTCTCAGACATGGGTCTGTGCA
TAAAATGGTACCAGATGTTTTAGTGTAACGTTAAGCAGTCATTTCATCTT
CAGGCCAGATTTTTTTCCTCAACTGGGCAGGAAGTGGGCCCCAGTATGGA
AAAGCTGTAAAAA
>chr1_Yelisabeta id=5252 pos=chr1:180341976-180342245
AACCAAGACCTCTGGCCAGTGTCAGATAATCTGTCACTATAAGCTACTTG
TATCCAAGCCAGATATTTATTGCTATTGATCTGCCTGGTCCTAGCAAAAG
ACTTTTGTTCTCCCAGACCGGGACTTTGACCTCAATTAAGTTATGAATTT
CAATCCGATAGACTGCTCCACTTACCCTACTGCTCTCCCTGACTGGATTA
ATTAGAATTAGCTAGGCCGAGAGTCACCCCGAGCTCCTCATGGATCATGT
TATTTTAATAATAAATAAAG
>chr1_Yoana id=5291 pos=chr1:185275590-185275817
ACAAGAATCCTGTAAAGGAGTAAACACCATTAAATCATCATCGTTCTCTG
CCCACAGCGGATTTTTCTTAGGAGAACTGGGGCAGGACTGCTGCTTCTTT
ACGTGTCAATACACTTGAGGTTTCTTCTTGTTTCTTCAGTCTTGGGTATC
CTAGTTTTGTTAATAAACCTATGGGGAGATAAATCAATGGGGAGGAACAA
CCATTAGAAGCTTTTACCTACTTGTCAA
>LHX9_Aida id=5315 pos=chr1:197565969-197566207
AAAGACCAGCTCTACAGGTGATAAAACTTCACAATAGTGACATTTTCCAG
TGTAAAGTCACAGTTACTGTGATCTGATCAAAGAAACAGACCCCCATTGG
GTCCAATTATAACCACAGTTTCGAAAAAATTATTGAGTTATGTTCATAAT
CTATGCAGAAAGGCCTTTGCAGTGTAGGTCTTCTCCCCATAGCTGTGATC
TTTTCAATTTATATCCAAGCTCCATAGATTCAGATAAAA
>LHX9_Brooklyn id=5316 pos=chr1:197573450-197573688
TTTGCCCTGATTTATTTTTCCAATTTTAAATACCTTAAGAGTAGCGGAAC
TGCTACTGGCATGGTAGTATTTCTAACAGTCAATAAATCTAAAATATTAT
GTGTGAATATTGGAATGAAGCCATTAAGAAGATTACAGCATGCAACACAG
CAGAGGGTCCACAGGAAAAAAGAACTAGTAATTCAGGACAACTGTGACCA
CTGACCTTTGAACAGCCAAGACCACTGGTCAATCTGACA
>LHX9_Derek id=5317 pos=chr1:197575416-197575946
GCAAGATCAAAGACCAGAAGAGAACTGGCACTTAATTTATCAGCCTTTAC
AGACAAAAGACAGTTTTCGTCATTTCAAAAGGATCAGATGTCTTTTATGA
CAAACTGGGTTTGCAGTTTAATTTACAAATAGAATTCTAAGTAAGCAGTC
TTTGCTCTGCCAAAGCAAATGACAAACAGTGTAGGTTTTCATTCTTGCAG
CCCTCAGCAGGATAGAAAAGATTAAAATAAAACTGAAATAATTTAGAGAA
AACAAATAAATGTTTCAGAAAGTTGAGGGAGATCAAAGCCAGAATTTTCT
GACCCCAACTGTACAAGCATTTCTTATTATATTGACCAGTAACATCAGAT
CATTAATTAAAAGGAAAAGCGCTGGCAGGTGGCAGGGAAGCAAAAGCCGA
TAATTGGCCCCCTTCTTCTTCTTGCCTTCAAAAACTCTCTCATTCTTTTG
CAAGACATGCCACTAGGCAGACAGAAATGCCTACTTTGTAATATAATGAT
TAAGATGAGATGAAGAGACTTAGGTTTAAAG
>LHX9_Gandalf id=5324 pos=chr1:197643500-197643793
ACAGAAACCCCAGGGGGGAAAGGCCTGGCCTGAAGGGTATTAACACCCTT
CACATCCCCGCTGGGATTCCCTTCAACAAGGCCATATGGATTTTACAAGA
AGCACCGCACCATATGGGTAAGCTACGTCTGCTGCTACTTGTACCACAGT
CTAGCCATAGGGACTTCTGACAGATCCTGGCTCAAAAATATAAATGTTGT
TTCAATTAAAATGCAGGCAGAGAAAAGGGAATGAAGTTGGCAGCAGAATG
AATTACTGAGAGGTATAACAACTCTACATGTCCCATAGTCAAAC
>LHX9_Haruki_1 id=5335 pos=chr1:197899745-197899996
TTTGGTGGTCGAAGTGGCTATTTAATAGATTTTAAAGGTGTCCTTCTGGC
TGTATAAATGTGTGGTTACATATTGACAGTTCACTGCCCACATTAAAGTG
CATTATTGTAACTTTTGCTCAGGGTCTTTAGAAAATTAGCACAGAAAGTA
GCTTATTTTTTAAAAAAAGATGATGGAAGATAAGTTAACACTGTAACAGA
AGAAAGGTGTGATTGCCATTATATATTTAGCAAGTATGGTTATCATCTTA
TA
>LHX9_Haruki_2 id=5336 pos=chr1:197900024-197900629
TTCTATTACATTTTGGGCATTTACCACTAACCAGACCAAACAACCTTGGT
AAGGCTGAGATCTTATTAATACACTTTTACAGGTAAAATATTGACACTTA
TAAATTTTGTTCTTTGACAGAACAATATATGGTACTATATAGATCTACTT
TATTAAGTAGACTAATTATAACTCAGTTCTCCTATGTGCCTTATGATATA
ACTTGGAAGTAAGTTTGTGAAAAATCAGGATATATGTGTTGTTTGTTAAA
TTAACTGTTTTAAGCCCTTTTAACACCTCACTAGTTTTGTACTGTTTTAC
CTCTTATTTCTGAAACTCTTTTTATGGTGTATCCTGTTAGAGGGGACAAA
CATGTCATAGAAAGCAGTTGTGCACTCTTTCAAATATAGTTGATAAATTC
AATAATCTTATATATTGAGCTTCGTGTTTATAGTACAGTAAGTGGTCTAG
CAAAATTGTCCATGTTTCTTTGTTTATTGATAAATGCATTGTATAGAAAC
TATTTCCCCTAAATATTTATGGACCAAACAATTGTGATATATCCTATTAA
ATTTGTGTGAATAAAACATTTTGAATCTAAGGAGTTTTCTTTCCCATCAG
TTTTAT
>LHX9_Nemo id=5337 pos=chr1:197900998-197901200
AAAAGCCAAGTTGCTCTGTAGTTAATAAATTGTCACTATGATTTTTTTCA
GGGAGAACAAATCTTGGGGCATTACAGCCAAACATCCCGACGTTTGAAAA
TTCCCTAAAGTATTAAAAGAAGGGGAAAAGTTTGATCGGAAATCCACTGC
AGTGAAGACAAAGACACTATTAGGTTATGATAATCATACATTAAAAAATT
TAT
>LHX9_Oskar id=5340 pos=chr1:198215442-198215874
GTGACAGGACATGGGAGCAGATGAGACAAGCTGTCACTCACCCACACTGC
CCTTTGAAGAAAGGCCATGGGGGGAAAAAGGTGCCGCAAATGGGCTGTGA
AGTTTACATACACTGCCCACTGTTAAACAGATTACGTCTAATGAAGTGTC
TAATGCTCAGGCCATATCAACCTAATCCTTGGTGGCAGTTCATCCCTCAA
CTGCCAAAAAACACCGCCCTCTGGCCCTCTTTCGCCACTCTGGCGGCCAA
GCACAGGGAGGTGCCCAGTCTTAATAAACCAAGACAGTGTGTGATCTGAC
ATGCAAATGTAGGTCATTGCATATGTAAATGTGTGATTACAAACCTGCAT
GCCAAAACACATTAGTAAGACTTTGCTCTCAGCATGCGGTTGTCACACTG
CCTTAGCAGTTCACGCTAATATTTGTCAAGTTA
>LHX9_Patricia id=5345 pos=chr1:198264415-198264754
AAGAGAGCTGCCACCAGCCCCGAAGACAGACAGTGGGCTTTCGTCCCTCC
GACACCCCCAGAATACTAATCAGGAAAGTCAGACCCTGGAGGTCAGGGAG
TAAGTCAATCATTCTAGCGATCGTCTCAGTGTGGAGGATCAAATTAGCCT
GAAAAATTCAGCTGCTGGGAGGAGAGGGCGAGCAGCTGTCAGGGGCAGCA
TCGAGATGCACTAATGAACCAGATGAATAGTGCAAAAGCTTGAAAATAAA
AACAGGACAGTTGACATTTTTCATCTGTCAAAGCAGGAGATGCATGAAAA
TATACTATTCCTGTTTAACTCCTTAGGGGACATTCAGATT
>LHX9_Ruby id=5347 pos=chr1:198267738-198268159
TAGGCCTGGAAATACAGTGGGGTGTGAACAATAATGCAAAATGATAGCAA
GAATGTCAGGGGCCTTTCTTTGTTGTGTCATTCATGCTGTCTTCTTTTTT
CCATGAAGCGCATGAATATTTCACATATCTGCATCCTCATCCCCTATTCT
TCTTGACTAATTTTCAGACTGTCTGAATTTGCATTTCACATGGTAGCTGA
TTAGGAGATGCCGAGTGCAGCAGTGAAGCCTCAGCAGGCGGTTACCATGG
TGACCTTCAGCAGGATTTTAATGATGATACCACTAGTGGTTCGTTGAAGT
CGGCCTGCCTGCAGGGCTACTTCACTGCAGCTAAGTGTGAAGTTGGATAT
GCGGATTCTCAGCCAAGGGGCAAATATCAAAGTCTGGCCCAGATAGAAGG
TCTTAGAGTTGGGAAAGGAAAA
>LHX9_Sam id=5348 pos=chr1:198340255-198340457
TGTAAACTTATTCATTCCCCAAAGGCAAAAACAGCTATCTGAGCAACACT
TTGTCAGCATAATACATTTACAGAATGCATATTTATGAACCTTTGAGCTT
TTATTGTTGCAGAGGGCAAATAAAAAACATGAAAAGTAGCAATATAGTGT
TTCAAAGGTCCCTCAAGGAAAACAAAAGTAGCTGGAAATAAATTTGGAAA
AAG
>LHX9_Zhong id=5349 pos=chr1:198360804-198361006
GTGTAGCATAAAGCTTCATTCATTATTCATAATAATCCAGTCAGAGGGCA
CTTGGAGACCTGATAAATTCTCACCTAAGTGACAACGGCTGACAGGGCCT
AGGGTTTTATAGCCCTTCTCCTGCCATAGCAAGGAGCTGTGAGCAAAGGT
CCAGAATGATCCTCCACTAATGACCAGTGTGATATACGAGCAGCTGCTGA
TTT
>KIF14_Atsuko id=5367 pos=chr1:199747846-199748074
TAAGTACATATGGCATGTTTGTAAGTAAAGCAGTCAATGAAGTTGGTTAC
ACCTCTGCATTTATTACCATGCCCCTGAGTATTATTAACTTTTACACTCC
CCATAAAATATAATTTATCACTTAAATAATTTGCTTTGTGTCAGGGTTCA
GTGTGCTCCAGTGCCTTCCTGCTCATTAAATGAGATATTTTTACTTAATG
AGCCAAGGATGTCCTTTGTATTTAACATT
>KIF14_Demian id=5375 pos=chr1:200048353-200048851
GAATCCCATCTTTGATCTCTGGCGATATTTTTCTCTGTTATGTCACTGAG
GTCACCTGGCTCATGTGTGACAAACTGCCTGCATAAGTCACAGTGCCAGT
GGCAGAGATTTGTAACCATGCCCCTGGTCCATTGCCTTTGAATTATTTCA
CAGGCCCGCTGCTTTACATTTACACTCTGTCGGAAGATGAACAGGGGAAG
GGAGTAAAATCAAGGGCAGGGTCTCATCCTGAAGGACAAGGGGAAACAGG
TGGAAGGTTAATGGCCCTGGAGCGATTCCACAAGCCTCTCAGGCTTGATA
TATGGGCCTGGGGCCTAAAACGGGCATTGGCTTTCAAAGATATATTATTT
CATTTGAGGAGAGACATTCTGGAGTTCCTGCATTTGTCTGCTGATAGATG
ATCCTCTGTCCACAATTGGTTATGGCGTGTGAGTTTTCCTTGGGCCTGCT
CCCATACATAAAAATTTTGCTGAGCTCTCCAACCTTTTGCATGCCTTTA
>KIF14_Eduardo id=5383 pos=chr1:200120398-200120598
AGAGAAAGCCATGGGTTTCAAGTTAGCAGGAACCATCTATCAATTCTTAA
GATTATGCCATGATTTACTGTCAGAGCATCATGTATTCTGATTTTCTGCC
TCCCATGAAACATTGTGCTTTCCTTTTCTATTGATGTATCAACTATAATA
GTTACAAGCAGCTACAGAAAAATCAATAGCGAGCTTTCATTACTGTGTAC
A
>KIF14_Felix_1 id=5392 pos=chr1:200216355-200216741
TAAAAAGTGAAGATGCTAATTCTGCTGATGAAGATATTGTTTTTCCCCTC
TTGTGCCCTATTCATTATGCAAGGCTGCAGAATATGAAGTGGAGATGTGT
GATCCGGGCGATCTAATGATCTCCCACACCTGCTCATCTGGTACGATTTT
AATTAACACTCCAAGGAGGTTTGTCAAGAGTAATCAAAAACATTGTCGCT
TATAAAGCTGTGGCAAGAAATCAATAGTTTTCATCAGAAAAGGTAAGGTC
TGGCATAACTGAACCATTTAATTGCTTCATTCCAATAAACAAAAACTGCA
CATTTTAATGACTTGATTCGGGAGATCAATATCTAACCACATATTGCATT
AAACAGCAACATGTGGTGGGATATTCGTAGTCATTTC
>KIF14_Felix_2 id=5393 pos=chr1:200216779-200217001
CGAGTGGCAATAGGTTGCCGCGCCTATGCGGTGCTATGATTTATATCAAA
TGAGTGACCTCTGGGGCTGTAAGACTAGAACGGGTGACTAGCTCTCAATG
GTAAGCTACTGGCACTTGACAAAGTGCCTGAAGCAGAATGAATTTACTTC
TCTTTTCCTCAATCATCAACAGGCTCTGCCCTGACCCCCGTTCTGACTCC
TATAACAAGATCTCCTGTCGCTG
>KIF14_Oberon id=5396 pos=chr1:200284095-200284497
GAATTGTTTTAAGGTTATACAGCCTAGATGTGATAAAGAAAGAAGGAACC
TTACAAAATGATAAATATTTTCATTAAAAAACTTTAAAACTAAAAGTTCA
AAGATATGTTCTCCTCTCTTATTTCTTGTCAAAACATGACTTAAAACCCA
AAACTAATCTACTTTCAATTTTATTCCATATTTCAGTGCTGTCATAGTAC
TCAGCAGAGAGTATTGGAATACGATCATTTTTTATTTTGGTGATGTTACC
GACAGCTTTATTTCACAAAGCAATCTTATACTATGTCTACCAGTGGCAGG
GCATAGAGGTCAAATAGTCTAGCCTTACAGGTAGAGAGCTTATTAAATGG
CACGTCTATTAAACCCGATGGACAACATAAAGAAACATTACAGCAAAATA
CTT
>KIF14_Penelope id=5398 pos=chr1:200285431-200285809
TCTAAACGCACTGTCCTTGCTTCAGCACACAGTAAATCATCTACCTAAAT
GTATTTGCACCCAATCATTTTTTAAAGTCACAATCTTTGTAGTGTCAACT
TGTCAAGGGTCAAAGGGAAGAACAGGCAAGATTCCCAAATCAATCTGCTT
GTAGAAACTGTCTCATTTCATTTCAAATTACCTGCTGTGGTTGAAGCAGG
CTATGGACAAACTGCCTCCTCCATAAACCATGACAGCACAGGTCGAACTT
ATGTGATCATTCATAAGGGGCAAGTCATGCCGGTTCTGTCATTAACTACT
TTTAAACGGCTGTGCAGGGTTAAGTGATCTTGCAGGGCAGCCGCAGATAT
AAATACTGTTTGGACAGTTTAATGTCAAG
>KIF14_Vanessa id=5403 pos=chr1:200381539-200381944
GCCTGTGAGAAATGAGGCTGTCCCTTTATTCAGGGTGTCAGTGTTTAATG
GTAAGCTGGGATGCATATAAGCTAGTCCAAGCATGAAGGGCAGTAGGACA
CTCATATGAAAAGCCAACTTTGTTCCTCAGTTATCAAGATAAGAAACCTG
TCATTTCTCTCATTCACTCTGTCAGCCTTGAGATACTCCAAGCAGACTTA
CCTCTGTGTTGTACACCCCATATATCAGGAAGATGAAGAGACCCTGTAAA
ATAAAATGGAGGGGAAAAGCTGTTAACGCTAATCATTTCAGCAGTAGAAA
TACCTGAAATAAACTTTCCTGGGAACAGACAAAAGAAGACACACTTCATC
AAGGTCAATTTATTTTCCTATTTTTCAACATTAGAAGGTGTACCTTGAGC
ATTTAT
>KIF14_Vivien id=5404 pos=chr1:200432300-200432975
GAGATGATTGACTCTGTCAGTTACTAATAAATGGTAAATAAAAAAGTAAC
CTGTGATATTAAAGTACTACATTAGCTACATTGTGATTAAATTACAGTAA
CACCACCAGCTATAAAGCTTTATAGAATCTTCTCAACCATGCAGTAATTC
TCCTAACTATACTATTATGTAGAGCACAAATATTTCTTTGTAAGTCCAAA
GCAATACATCAGGGAAGCGTTTACTGCTGAAGCTAGATTGAGAGTAAATG
CATCTTGGGTTGCTATGAATAAAAGCTCTAGCTTCTCATTACTTTATGAC
AAGACACAGAAATTCACTTTACTTTTCATTTAAGGTTTTCGGCTTCCGTT
TATAGATGTATGCCTTCACGCTTTTATTCCCTTCTTGCTTCAGCCGTACG
TAATAAATGATTATAAATTTTCACATTTGACCACCTCTCTGCTAGTCTCA
TGCTTAATGCACAAAGTTAGGAAGCTGCAGGTAAAATTTCACAAACACTT
TTATTTATGATGTTGTCCTTGGTAACGGAAATTTCAATGTACTGAAATGA
AAAGTATGATTAAAGGGATACGACGTCCTGACAAGGATAGTAGAGGGCAG
CCTTCTATTTCCTACTGAAAATATATAATACCTTTTTGACATCAATTTCA
TAGAGAATAGACATGGGTTAGTCATG
>MIR205HG_Hana id=5464 pos=chr1:208506239-208506463
CTGTTCAAATCCTTTAATCCATAAATAGGATTCCAGACAGCACTGGGCTG
CCTTCCAAAACTGTAATCTTCCAGTATATGAATTATTACCAAAAGATTAG
GGTGTTTCTAGTAATAACATTTCAAATAAATCAGCTTTCATGGAGGAACA
ACAAACTAATATTGGAAATAACAATATAAAGACATTTATATAGCCACTTG
CTAGAATAACTTCCCTAACCAGGGG
>MIR205HG_Naoko id=5468 pos=chr1:208921396-208921619
GTAACTAAATTAGACCGTTTGTTTTCTTTCCCTCAAATCAAATTGTGTAG
GAGCTGCTTTATTGCAAAACAGACATTAAAATTCCAGCAAGACCTCAGAG
AGAAAGTAATTTCTATTTTATCAGTGCTGTAAAGCTGTCTTTATGTTCTG
AAGCAGGAAATATTGCAAGGATATTTATAGCTTCAGCTCCAAAGCCAGTT
TGAATAGAAATGTTACCGCGGTCG
>MIR205HG_Traviata id=5472 pos=chr1:209276003-209276214
GAGCTGGTTTGAAGGGATTTTATCTAATTTCATTTTAATTAGATCCTTTT
TCTAACTGAGTTTCTAATTTTTCAATTAGCAATTAGCAGCTGCAACTCAT
TCTGAGCATCACGAGGTGCCAACGACACTAATTACACCACAGGAGTAGGA
GGCTGGAAATGAGAAATAAAATTATCCATGAATGTTATTAGAAGAAAGGA
ATGATTACTCTC
>PROX1_Abraham id=5506 pos=chr1:213332779-213333063
AACAGTAAACAGAGCATCTAAAATAACCACTTGCACGTTGCAACAAACAC
ATCATCATTTGCTTAAAAAAGAGTTATAATTACAGTTGACGAAGCATGGA
CACCATAAAAAATGCATTAGTTTGGCTTGACACATTAATTACCTGTTTTT
GCAGATGTTTTTATGTATTGTTGTATGAACAGTTTACAAAATAATTACAG
GAAAGTCATATGGAAAATAAACTAAGTGGGTGGTTTCTCGTCTAAATATT
TTCATTCATGTGAATCTGTGAGGCACAGCTGCTCT
>PROX1_Amos id=5507 pos=chr1:213349655-213349976
TTTCCTTTGGCCTGGCATTTGCTTCAGCAGGCAGCCTTCCTTCAAGTACC
TCCCTGATTGATGTATAATCTTTGATATCTTCCATTAGCCTCCAGGATCA
CTAAGTTCAAGGCCCCTTTGGAACCTAAGGAGCCCTGCCGAGGAGCTGAA
GGCCTTCAGAGTCCTTGGGGTGATTGACAAGGTAATTCTTCAGTGTCTCT
TCAAGAGTTCAGTCATAAATCGACTGCATGCTGACATTCTGTCTTTGAAG
CTTTGGATCTTAAGGATATGAAACAAAAGGAGAAAATGACTCAAATGCAT
GTGCACTTTACAATAACAAAAG
>PROX1_Ariel id=5513 pos=chr1:213398311-213398649
TGGCTAATAATTTCCAAGCAGCTAAAGCTCTTGTTAGCAGGAGTGCTGGT
GTGTTAAGAATGGCTCTATAAATAACTTTAAGAACTGAAGTTGAAGGTGC
TTCTTTTAAAGACTATTGTTAACTAAACATTATTGCCAAACAGATGGAAA
GCATTCACCAGCCTGATGTTTTTGGGTCTAATTATATTATCACCAGCCCT
GTACGGCTCAGTTGAAGAGGTATATCCAGAGGCCAATTTATAATCATTTA
GCCAACACCTGTTTGGGAGAAATTGACAGTCAAAGGGCACATTTTTAAAA
AATCACATATGTTCTTGTGTTTATTGCCTCAATGTGAAC
>PROX1_Atsuko id=5516 pos=chr1:213415506-213416032
CCTCCAGGTTTTACATCCCAGAGGGCTGCATTCAAAGATGGGCAGCTGAA
ATGGTGGTAGCCCTTGATGCTTTACATAGAGAGGGAATTGTGTGCCGCGA
TTTGAACCCAAACAACATCTTATTGAATGATAGAGGTCAGGAACTTTTGC
AAATGCATTTCTTTTTATTCGCTGTTGCTTCCAATTAACTGAGTAGGCGT
TTTATCTTGTAATTAGTATCTTCATTTCCTGTCTAGAGCTTCATTATCAG
TGCAGCAAATTCACCCCCAGTAATAGCTTCTAGTACTTAATGATGCCATT
ATTCTTAATGATACTGTTTTTAGCTACAAAAGGAGTAATTACAGTTCACT
TCTGCAGAAAATGGAAGAGAAAAATGTTTTGATTTCTCCTGTCGTTTTGT
TTTTAGGACACATTCAGCTAACGTATTTTAGCAGGTGGAGTGAGGTTGAA
GATTCCTGTGACAGCGATGCCATAGAGAGAATGTACTGTGCCCCAGGTTA
GAGCAATCTCCTAAAATGTTTCACTTG
>PROX1_Clara id=5518 pos=chr1:213466384-213466682
TTGTTTGATAGACATGACAGCATCTCCTCATTATTATGGAAAATATAGGG
TTGGTGGTAATTACTATCTGAATATGAATGGGAGCAGAAGTGGGCATAGC
CTGCACTGGCCTTTCTTTGACAAGGTATAACTTTCTTCTGAATTTCTGTG
TTAATTAATGCTTATTTAAAAACCACTTTAATTGGTAGTAAACACCTCAA
CTTTTTGTACTCATTAAAATGCAGCCATTGATGTGTGATGGATTTTTTTT
AAAGCTTAATTAACTTTCCTTCTGTATATATAACCTATAATAATGACAA
>PROX1_Delphina id=5519 pos=chr1:213493603-213493827
AGAGTGATTCAGTCAGGTATATTTATCACGAAGAGAACTGAAGATAATTA
ATACACTGCATTGAATGCAAATTGCACCCACAGCACTTATCTCATTTTCA
ATTAGCACAAATGTTACAGCACTGCGGGCTTGTTATGGTTTTACCATGGG
CTGGGTAATTAATTTCTGTGAGCCACATATCAGGCACCTGGTAATGCCGT
TTATTAATAAATGTCACCCCAGGTA
>PROX1_Demian id=5521 pos=chr1:213499571-213500127
aGACAGCAGTCAAAGGCAATCAAATATGTATTTAATTAAAGCAAACATAA
AAATAAAAGTTACATGTTGAATCAATAAACAGCACTTTTTTCTACATGCA
TTTTGAACAAGACAGATCAGAATCTTGCATGATGAAGACATAATGTGTCA
TAATAATTAGGAACACAGACAAAAGAACAGCTAATCAGCATGCAAATGTA
TGCAGTTCTGGTGATTCAGATGAGGCAGATTTCTACCTCTTTTTTGCTTG
ATTCATCTTCATTGCTAATCATCTGAAGGCTGCCAAATGTTCACTGACAC
TAATGTATTATAGGTCAAGAGAGGCAGGTCTTCACCTATTACCCCCCCAA
ACAATATGCTTCCCTTCCCTGTTTCCTCTTCAGGATTTTCAGCAATCACT
GCCAGATGCAATCAGACTCCTTGAATAGGAGCAACTGAGGCTTGTTTGTG
GCTCGGATTCATTAGAATCAGGAGGCTGAAGAAAGGAATAAATTACTTAA
TTGCACAAAAAAGTTGCAGCCAAAGTGATGGTGAGAGAAACTGATTGTGT
AGATACG
>PROX1_Eros id=5523 pos=chr1:213513671-213514012
GGTTGCTTGTGAAGGTTTCTAATTCGGGGTCTTAATTTTTGTAAAGCGTG
AATTACAAGAAGTCAGAAGAATGATGCAAAGAGCATTTAATAATGCACAT
TCACAAAAGAAGTGGTGTAACTACATTAATTAGGCAAGTCTTGCGTAAAG
ATGCAATGTAATTATATATTTGAGACAGTTAATTAGGGAGCTACTTGGAA
ATTTCAGTGAATATTAAGGTAATTATACATAAATACTATAACCATTAAGA
CTGCACCCATAATGAAAGCAATAACTAATTACATAAATAACAGCATACTT
ATGTTTTTACATTACCAACACCTAACAATGCTTCCTCTCCCC
>PROX1_Eva id=5530 pos=chr1:213598537-213599011
TAACAACAGCAGCAGCTCTCCAACAAAAGCACGCAATTATTACAATTATA
CTATCCTTGATTAGGCTGCCATGCATTGCATTTCAATGTAATTGATGTTG
TAGGTTGACACATCGGACACCAAATATTCTCGCCTGTCCCTTCTCTCTTT
TGTTTCAGAAGCTGATTTGCATTTTCTATGCTTTTAGTAATGAAGACTTA
GCACTTTTCCTCCATTAGAAAAAAAAAGAGAGATACAATAATCTGCAACT
CGGCACTTGTTTAAGGATTCTGACCCTCGAAAATACCACTTTGCTTCACA
CATTAGCTGCTTACAAAGAAGGAAGCTAATGTATCATCTAATTGGGCAAA
CCACTGCATCTGATTTCTCTCAATCAGACTATTAGCTTCGTAATTACCCA
TCTGCCTCGTGTGGAAAAACGGCAAGGCGCACACCCAGCTAATAACGTTC
TCAAGAGCTCTCCACCACAATGAGA
>PROX1_Figaro id=5534 pos=chr1:213681178-213681456
AGCATTGTACAGCAAATAAAAGTGTTGCTACAATGCCTGTAAATCAGAGC
TTTAAACTATGTTTCAATTATCCTTCTATTATCCAGCTGGTATTTAAGCA
TGTTTATTATTCAAATCAGCAGCGAATGTGCTGCTGTTGTGTAAACAACT
GTCAATTGCTGAAACAATGATTAGGAGGCACCATCCCTTTCAGGTGTACT
TAGCGGTACTTATACCCCAGCCACTTGTATTTAAATATCATGTAAACACA
ATGCTTGAGTGACTACTTTCACTCCTGTT
>PROX1_Frankenstein id=5542 pos=chr1:213759701-213759944
ATGAAAGCTGTGAAGTTTGAGATGGAAATAAATCTGGGAGCCTGTAAAAA
CTGTCAGCAGGTCAGGGAAGTTTATGAACTCTTGCTGTATCTAATCATAA
ATCATCAGAATAAGCTAAAACTGAGAAGAAAAATGTCCTCTTTTGTAATC
TAATGCTGTCTGTTAGGGCAATAAAACTTAAATGAAATGCATGCATTGCA
ATTTTTAGCTGATACTTTACATTATTAGCAAAGTGAAGAAAGAG
>PROX1_Griselda id=5543 pos=chr1:213824070-213824273
TCCATTTTTGTTTAGTTTGACCTTGGTCACTGATGACAAGGCTTCTTTTC
CTGCCAAACCAATCAATAAGCTAAACAGACAGAAGATGAGTATTTAGAAT
ATGGGAAGCCAAACTCAAACACAGATAGGTTATCAGCCTAGCCCAGAGCA
GACTTCTGAGCAAATATTTCATTAACAAATTTTTCATGGCAACTTGCATG
TTAA
>PROX1_Hong_1 id=5546 pos=chr1:213956501-213956708
GCAGTATGACAGCTAAACCAAGGCGCATCGGATGCGATGGAATTGCTCTA
CAAGCAACCTTGCCAAAGGCCCTTTTCGATGCACAAAGCTGGCTCTATCT
TTGTATATTGAGGGAGCTAAATCAATGTTAAATGCTTGGCTCTTTTCACA
GGACAATGACCAGGACCTAAGCTGCGTCCTTCCTTTTTGATTGACACTTG
AAACGCAG
>PROX1_Hong_2 id=5547 pos=chr1:213956730-213957130
CTGCTACAAGCCGAACCCTCTGCTGGGATAACCACTGGTGACATCTGCAG
AAAGGCCGACAAAAGGCAGTTGAAAGCTGTGTTTGTTGCCTCCCCCCCTC
AGATCTCCTCGCTTTCATGGAGCTCCTTCCTTGCTTTAATATTATGATTC
AGCACCTGGCTTTTTTGAACCTTGCTTTAAACTTCAAAAGGCGAGGTGGT
ATTAACAAACATGAAACGAAAAAGTGGCGGTAGTTTGATTTACTGTTGTC
GTCTTATCAAGGGATTTTTTTTTGTCACCAGCTGCCACTTTCTGTCATCT
TTGGAGCCATTATCATTTCTCTAAAATCTAAAAGACTCCACTTAATAACA
GCTTTGAATACAGGCAGGATCAGTAACATACACAGTTCTGGGGATGACAG
G
>PROX1_Jan id=5551 pos=chr1:214003101-214003572
CCAAAAAAGTCAAACAGGCAACAAATAATTTTACCATTACCAGGTAATAT
GTGTTAATTGCTCAGTTTATATACTCAGAATGCCATACCATTAGAGACTG
TGTATGCATTGTAACTAGAGCATTAATAAATTTAAAATGTGCCTATTAGG
ATGACAGCTTTGGAGGTGCAAAGGAATAACAGTTATCACTTGGCAGAAGC
CGCTCTCACCCCATCTGCCGAGACTTTGCATACATTTTCAGCTTCCTGAG
CAATGATTAGGCCTGTCAGAACCTCTTTAACCTTCTAACTGCTGGTCCCC
ACTGGCCGTAATTAGAGACTAATGAATTCAGAAGATGCAGGCCGTGAGGA
AAACTGCCTTGACAGTTTGTGTACAAATTAAGCCCCAATTACTTCATGCA
TCTTTTGCATCGCTGATACAAGTCTCTGTTATTATTTTTGAATATGGTCA
TTTTAGCAGAAACGAAGAACTT
>PROX1_Joshua id=5557 pos=chr1:214065547-214065964
ACAGAACAGCGTGCTGATGCATTTTTTCCTGCCATTGTATGTAACATGTT
TTCTAATTCTTTTGCTCTATTCAGCATTTGACCCCAACGATGGGGGATTA
TGGTATTAACTCTCTACCCAGCACACATTCTTTACAGACTCTCACTAAAT
ACTGTAAGCCTGCTGCAGAGAGGAATAAAAGTGAAAGCATACCGTCTGGT
CTTAAGCTGAGCACACAGAGGGTCGTGATCCAATTGGAAGGGAAGCAGAA
TTTTTAAAAAGAAAGAGGTTTGACCAAATTTTAATCCATGTCATTTTCAT
TTCTCTTACCCTGTGGATTTGGGTGATTTTATTTACACTGTCAGCTTGAG
CCTAGGGATTGGAAATCAGGCTTTTATGGAGATTATTAAAAGTACATACA
GTACACTAAAGGTTGGGC
>PROX1_Jun id=5558 pos=chr1:214106634-214107032
CTAATCTTGCTGAACACTTCAGTTTTTAGATGGTATATCAATGAGGCATT
CAAACAGAGCAGTTTATACACAAAAATTCTGTCTGCTTTGTAAAAGATTA
TCCTTTTATAAACACTCTGCAGAAAACATAAAAGCAAATAAGGGGCAGCA
CATAGAACAGGAAAGATGTTAGCAGGGAGATTAATACTGAATGGGTCGAA
ATGAATGGCGCTTACTAAAACGAGGTCCAGATACTTTGGCTGCAGTGAAA
CATAAATAATGGGAATGACACATCGTTTATTCGGGATAATGAGTTGATCC
AGAGTAGAGGCCTAGGACAAGAGATTAAAGATTAAATATCCATCTCCTGA
TGAATATCAGTAGCCAACTTTAACCTTTTCCTTCCAAAAGTACAATTTT
>PROX1_Kizuki id=5561 pos=chr1:214123863-214124082
TGAGATGTCTAGATAACTTTTGTTTTTCCATAATTGTATGAGGTTTCTAC
ATAGTATTTAAGACTCAATTATATTGCAATTGATGTAATTAACTCTAATA
ATCCATTAAAAGTCAGTAGGAGGGCTATTCAAGTCAATAGAAAAGAAGGA
GTATATTATGAAGGTGTTATTAACCTATACAGAATTTTACCAGACATTTT
CTTTTCTTACATAATAAATA
>PROX1_Larisa id=5566 pos=chr1:214169603-214170345
TTTTTTTAATCTTAATCCATCTTAAACCAGTGGAGCAGAAATATTTAAAA
ATGTTTCATTTCAAGCAGAGTGCATAATAAATTGCAATAATTGTAATGTG
CCATAAATCCCAGAGCCTATGCATTTTGCATTTGATTCAGGATTGAGGTC
AGGAAATTTGGAGAAATTTAAAGAAAATGATTCATCAGTCCTTTTGTTCT
GTTGGCCAGGGTCCCGGGATTCTTGAGCTGTGCCCAGCTGACGAGCTTTT
GAAGATGGCACAATAACCGTCCAGTGATGCCTGACCATGACAGCACAGCC
CTCTTAAGCCGGCAAACCAAGAGGAGAAGAGTTGACATTGGAGTGAAAAG
GACGGTAGGGACAGCATCTGCATTTTTTGCTAAGGCAAGAGCAACGTTTT
TTAGTGCCATGAATCCCCAAGGTTCTGAGCAGGATGTTGAGTATTCAGTG
GTGCAGCATGCAGATGGGGAAAAGTCAAATGTACTCCGCAAGCTGCTGAA
GAGGGCGAACTCGTATGAAGATGCCATGATGCCTTTTCCAGGAGCAACCA
TAATTTCCCAGCTGTTGAAAAATAACATGAACAAAAATGGTGGCACGGAG
CCCAGTTTCCAAGCCAGCGGTCTCTCTAGTACAGGCTCCGAAGTACATCA
GGAGGATATATGCAGCAACTCTTCAAGAGACAGCCCCCCAGAGTGTCTTT
CCCCTTTTGGCAGGCCTACTATGAGCCAGTTTGATATGGATCG
>PROX1_Leontina id=5572 pos=chr1:214175937-214176155
CCCCTTTACCTCCTTAATATTTATTTGTGCTCATTTTCTTTCCTGGCCTT
GAATGGAGCTTAGCTCGTGTTCAGTACAGCTGTATGTTTACTGAATCTAT
TCCATCATGAGTCATTGTGCGTGTGTAAGTATCCTGGAAACAGCTAGTGC
TTTCTTGGAAGAACAGTTGCTTTTCAGCACAAGCACTTAAAAGGGAAATT
AACCAATTGGTCAGTTCAG
>PROX1_Lucy id=5575 pos=chr1:214179050-214179254
AGCGTACATTGAAATTCTCTATGCAGTAGCTGCTTAAAAACAAAAGTGAT
GATTGTCTCTTATTTACAACTTAATTTGTTGTTGATGTAGAGTACACTGA
GCATAAGGAGAATGAATAAAGTGACAGATTCAGGACACATTATTCAAATG
AGGATATGAAAGCTGTCGGCCTACAGCTGCAGCCTCCCTCATTCTACAGA
ATATT
>PROX1_Maxwell id=5576 pos=chr1:214182415-214182739
ACAGCTTTTCAAGCCGGCAGTGTTAAATGATGTATCTCATTCCCTCCACC
CCTTGAGTCAACTGCTGCCTAGCCAGATTAAGGTGTCAGATTGATTTGTT
TTATACATCTTTTGACCATGCTCATTGAATATTTAGGAAGTTTCTTCAGC
CCATATTGAGGCTGAGATGTCCCGTGGGAAGCATTAATCAAAGTCACAGA
GACTCGTACACTGTGGAAACACAGCCTCTTTATTGTAGCGATTAGTTTTT
GCAGTAACACATTAACACACTACAGAGCTTTCCTTTATAGAACAATTGAT
CCTTTTCTTGTAAGCCACTACAGAA
>PROX1_Naomi id=5578 pos=chr1:214183083-214183662
ACCCTTCTATTTTTTTCCTCTACAGTACTCTTGTCCATATGAGACAATGT
CTTGTAACAATGCAGAAGCCTAATCTCCATGTCAAAGCAATTTTCATTCC
CCAGTGCACAGCCTGCTATCATTTTGTAATGTTTTGTTTCTTATTCTAAA
AGAATTAAAAAGGAACAGTAAGCCGTCACGGGGGCCTGTAGTCCTTATCT
CAGTGTCTGGAAATTTGGACAGTGTATTTTACTGCTGAGATAAAATGGAA
AGAACTCCAAGTTCAGCAAATCGTAATGGGTTTAAGTTCTATTGAAATCG
GCAACCAGAAGATCAGATAATGGGGGTCCTTCAGTTGTCTTTTTAATCGG
GTTCCCCGCGAGGCTGAATAGAGACAGAGCAGACACACAGAGTGAAAATA
TAATTCTTGGATAGGTTAAGTACATGTTTGAACTCTTGCAAGCAGAAGCG
ATTTGCTGATGACTTAATCATTTTCTGGTCAATTATCTGTAAGGGCCCTT
GCAACTCCATGGCAATTATGATGCAAGTTGGCCTTTTGGGAGAAACACCA
GTCTCTCTGCTTCTGTTTCCTTGTGACTTC
>PROX1_Napoleon id=5581 pos=chr1:214190333-214190904
TTCCATGACCTTTCTCAACATTCTTAAAGAAAAAGATACAGTGTAATGTC
GCTTTACTTTGCTTATTGTCCTTTGTTGGGGTGAACAAAGCATTTTCTAC
AGTGGCTATATCACATAATTATACAGCTTTCAATAGCAGTGTCTTGGCAC
ATATCAAAGTTCAGAGGAGCCTTTAGAAAAAAAAAAAGATGTTTTGTGGC
AGCCTAGGGAGGGTCTCATCTTTCCTTCAGAAAATAGTTCAAGGCTCTTC
TGTCAAGCTTCCCTACTTAGAGCTTTTTCTCCTCCTGCTTCATAAAGTTT
AAAGGGGATTCAGTGGAGTTCTATGATCTATTTCCTTTGAAAGATTGTTC
CTCGGCACAGAGAGGCCCTTTGACTTCAAGAGTTCACAGATTCATGTCTT
TAGGTATCATATGTCTGACCTTATCAGTTACTCCATTTAATGTAGGAGAA
AAAGTCTCAACTCTTTGTGTTTGTCTGTTTTGCCTCTGTGAAATGATTTG
GTGAAAAGACCATCCTTTTTAACACACCACTGAGAGGCCGTTTCTGACTG
TAACCTACCCTGTGGCTTTTCT
>PROX1_Noah id=5589 pos=chr1:214203177-214203537
ATTTGATTTTGTGAATCGGAGTTGTAAAAGCCATCTGAAATATTCATGCA
GAATAGTCTGAGAAGCCCGTTTCTGTTTTATTTACCGCACAGTAGAACAG
CCACAGCGGATTAGTTCTACAATACCCGTAACAAAAGCCCAACAGCTGAT
GCATGTGATGTTAGGAGGTGACAAAACAGTTAAAGTATGCTGCTGGCTAC
AGGCAAGCAGTCAGCAGATGCAGACAAAAGGGTTTGTGACAAGAATAACT
CTCTCTCCAAGGCGAGCAGTGAAGAGTATCCAAAATACCAGTACCCTTTT
CTCCTTGACATTGTCTTCTTACAGTCAGCATTTTATTGCCCTTTTATAGT
ATAAAAAAAAA
>PROX1_Pablo id=5594 pos=chr1:214212185-214212384
AGCGGGAGAATACGTTTTTGAAGAAGAGAATTTTTAGAACAGTTTGATAC
CGCAAATTATTTTTTCCTCAATTGTTTGAGCAGCATTCGAGTTTTGAAAA
TTCTTGTAGAAGCCAATTTTTTGTAACTGTGGTGCAAATCTTGTGTTTTC
TTAGCCTAATGAAAAGTAGTATAGAAGCAATATTTCATACCATGTGCtat

>PROX1_Quentin id=5601 pos=chr1:214240351-214240592
GCACAAAGACCCTCTCGAACTGCCTGCCTTCCAAAATTTCTACTGCACTC
TGCAGTTACTTGTGTATGGCAGAAGCAGCATCTTTGTATTATATGAACAG
TCTGCTTCATAATCAAATACCATCTGTCGCTACATCTGAACTTGTTTTCA
ACATCTGTGCGTTCTGGTCTTAACAAAGCTTTAAAAACTAATTCAAAAAC
TTTCATGGATCACTGACTAAATATGTACATTGACCATCTTTC
>PROX1_Tarzan_1 id=5602 pos=chr1:214240666-214240893
GGCTTTATTAAGCTTATTTTGTAATGGCCTTGGGTAGCCAAGTGCAAGAG
AGGGACACTTGCTTATGCACTGAGAGGACCCATCATATTCTTTCTTGGTG
CCAATACGGTCCCTTTCTGCCAATGAGAAACCTGTAAGTTGATCAGCTAC
CATACCCCAATTACTCAAAATGACACTACAGATAAAACGGCAACCAAGGG
GAGAATCAACTGTATGCTCATATGCAGC
>PROX1_Tarzan_2 id=5603 pos=chr1:214240941-214241181
GGAGGATAAGGACGCTGTTACTTTGCACATGCTTCAGAAATGTGAAGTAC
GTCTTTACAGAACTTTTGGCCAACCCCCTGGCAGATGTTGACCAGTTTTG
CTTATGTATACGTCAGTTGCAGAACACTAAAACAGAGATTGGAAATTTTA
ATTTAGTCAAGGCAGTTGGGCTAAAATGATGGCTTTTGTTGAAACCATTA
AATAGAGCTGCCTAATGAAGTACAGTACAGAGCTGGCAAAC
>PROX1_Traviata id=5605 pos=chr1:214316017-214316280
TGGGTCAGAAGGAGACTTTTCTTTTTCTCATCAAGGAAATCAATTTCTAA
GTCCAAGTCTCTTAAAATAATATATTCTTGTGGCACGCACACAGATTTTT
TGATCTGCTATGAAAAGAATAAGAGGTAAAGAGGATCAGGGGTGGTGATG
GAATATTATAATCTGCCACACTCACACATCAGCCTTTCACTAAGTAATTC
CAGATAAATTGAGGATTTACATATTTAAGATTAAATGGGAGAAAGAGTAG
CTGATGCATAAACA
>PROX1_Ursula id=5610 pos=chr1:214359477-214359926
AGAGATTACTTGTACAAGTAGCTGCAATGTCCTTAAAATTATTCTTTAAC
TGAGGAAAAGTTTTTTGACCTTTGGAGAAAATGCTTGCTTCTAGCTATGA
CTAAAAAGAGATTTCCTTCTTTCTCTGTTGTGTTAAGAATCTTTTCTTCT
TATAAAGAAGGCACCACAGTGATTTATAACTGTCATAAAAGCCTGGAATC
CTTTTGAGGTTAAGCTACTCAGCTATTCAACTTTTACTACAGAAACTTTG
AAATTCAAAAAGAAAAAATAATGTAAGTTTTTGAAGGACATGTGTTGCTG
TAGGTGATCCTGTTAATTAAAAGTGATTGCCTGCTAGGAAATCATACTTT
AAAAAGTTTCATGAATTTATTAGAACCCTGAAGGTATCTTTGTATGCACA
GAGCTTTACATGCCATTTATGCAATTTTGTTTCAGATCTGCTTAAAGCCT

>ESRRG_Abraham id=5620 pos=chr1:215824535-215824823
CAAATCTGCATGAAAATTAAATTTCCTTTCATCAAGGAGGGAATAAACAT
ATGGAACGATGTATAATCTTATTTATCAAGAACCATTTGTATAATTAAAC
ACGAATATCCTAAAAGGTTGCCTTAGGTCGTCATTTGCATGAGTAAGTAA
TTTGTAGAATGTCAGGTACAATAGACAGAGTAGATGGATGTGTGAGTGTA
TAGGGTTAAATTAGGCCCAATAATAGCCAACTACACAGTGATCAATCAGA
ATGATAGATCTAAATGGCAATACAAGAAGACTGTCTGCG
>ESRRG_Adam id=5628 pos=chr1:215891697-215892027
CAGTATTGTTGTAATATTTTTCTAGGCTTCAGGAGCTCACAATTGTTTGG
CCCAATCAAATCTGGGAACACTAGAGAAGTTATCACCCATCAAGGTAATT
ACTTTCAAGTTGAAATAATTACTCTATCAATGTTAATGGTCTTTCAACTT
CAATAAAGCACTCACCTGCCGATGATCACAGCTAACCTCTTGCTCTAATG
CAATTCCCTCTCTATTTAGTAGGTTATATTACAGCTGTTACAGTGGTCAC
TTGTCCTGAACAGCTGCTGAATTTCACTTTTATCGGCTGTGAACCATAAA
AAAATTGGTCATCTGTGTATGATTTCCCCCT
>ESRRG_Adela id=5629 pos=chr1:215912305-215912735
ATTTTTTGCAGCTATCTAAGAAAAATTTGATATTGTTGTTGTCTAAGCAC
ATTTAAACTTCAGTTGAAATAACTGCCAAGTGATTCATGCCTATGTAGGT
GAATATAACGATTGTATCTGGAGCCCCAGTGCGCCATTTTCATTTCACTT
TAAATAAAAAACAAAATGTATCTATGTCAGTCAGTGCCCTTCTGCTGTAC
TCAGAGGTATCAAACAGGCTACAATTATGATTGTGAAGTGATTGTGTCAC
ATTGGAGGAAGGTTTATTGCTTTTGAGTCTGCTAGGCAGTAACACATTCT
GTTTCATATTACTCTTTATATCATTGTTTGGCTGTGATTAGAATAATCAG
ATGCCATCAAATGCTGTCAAATTCAATTTACAGTATTTTTCATTGAAGCG
GGCTTTCTGCATTATATTTCCTGTTTTCCCT
>ESRRG_Agamemnon id=5636 pos=chr1:215965659-215966054
ACTGAATTGAAATTTTCAGCCAAGATTTCACTCACATAACAAGAAGTGAC
TCCCTTTTTAGATTCTTTGGTAAACCATTACTTCTTTAATTATTATCAAC
CTTGTTCCAGTGTGATAAATTGCTAATTACTTAATACCCTAATCAGCGTT
CATTCTTTGCACAGATAAACTGTGACAGTGCCATTAATTTAAATAGTAAT
TTCACTTAATGGCCAGAACGGCACACCAGATTTTTATGCAGCATTTTCTG
AAGACTGCATCCATCACTGCAATATTCTGACATAAAGATGTCTGACGTGC
ACTAACTCACTTAGGGAGAGCAGATGTTGCGGAGCAGAGTTTGGTAGTAA
TTCCCATAGTGCATCACTTCAGCATGAATGAGCTGCAAATTCAGAG
>ESRRG_Akiko id=5637 pos=chr1:215967465-215967717
CATCTGCCCAGAGAGAGCACTAAAAACATAAACGCCACCCCAGCACTTCT
GTTCCAACAGCATCTGTTAATTCACTCCATTTATAAAATACATATTGACA
AAGACAACTGAACTGGGACCAGGGAGATTTGATTTGGTGTGAGAAAGTCA
ATTCAATGTGATTTTGTTAAAGGGCTCCTGCAGGCAAATAAAAGAGTTTA
AGTAATAAAGTACATAAAGAGATGTTTTACGAGCCAGCCCGGTCTCGTGG
CAG
>ESRRG_Ariel id=5648 pos=chr1:216064869-216065142
TAACTATAATTGGGGTAGTTTGCTAATACAATAAAAAGCTCTGAACATGA
GAAAAGTTATGCTCACAGCAGTAGCTATCACTTTCTAAAGTAAGAATTCA
TGGATGAAATGACATGAAAAAGATGGTTATAAAATTTTAATGGAATGATA
AAAGGCAAAAGTCAGCCTCTCAGCTGAATTCTTAAAATCTCTATATATCA
CAATCAGCTCCTTAACTGTAAAATCAATGTGGAGTATAACATGTTGTCAA
TGCGGCTGTCACTGGAGGGGAGAC
>ESRRG_Arthur id=5662 pos=chr1:216136815-216137513
TAATTGCTTCCAATTTGTCTGTTTTGCTTTTGGCAATTAACAAACTGAAA
TGTTATCACGAAGGAGTTCATCTCATTTATAAGACCAGGTTTTCCCTCCA
CTAAAATATGCAGGCACTCTGTTCTTTATTACCAGCAGGAGATAAATGGC
TGGTTTTCGTTGCTGAAGAATATATAATGGTTAAAAAGTCACTTTTTTCC
TCCAGCTCTACATAAATCACAGAACTAGTCAATATTTAATAATGCTTGCC
TTGGTCTGGAGTCCCTTGATCACCCCTGTCATGTGTAATAGCTCCCTCTC
CGATATCTTTGACATAAAAGCCCAGCTTTACTGCAATACTAACATGTAGA
GGGTCATTACGGATCGACATTTACCTTAATCTGTGACTGCCAACCATGAA
CCGATAAATTCCAGCAGATTCCACTGGGAGAAATCAGTAAACTTCTCAGT
GGAAAGAACTGAAGGAAAATTCTGCCGAGAACAGAATACATTTTCTACAA
GGGCTGTTCGGTAAATGGGTTCTGACTTTTGAAAGTTCTCTTGCCGCGCA
GCTTTGCAACATTTAATACCGTTTTGATGGTTTGAGAGACGGGATGACAA
CTGAAGATGACATGACTTAGAAGGCAAGCAGAAATTTTCTCTGCAAAAAC
AATGCAAGATTAAACACGAGGGGGAATATGGCTCTTGCATTATTCACCC
>ESRRG_Aurore id=5667 pos=chr1:216214251-216214536
AAAACTGGGAGAAAAATTAATTGAACCTATACTTTTGATAAATATTTATT
TTTTGCAGAAGGAAAATGCATACTAGTTTAAGCTGTCATTATACTAACCT
ACATCCTATTTTTCATATTATTAGTAATACATAATGTGGTAGTTTATATT
CAAAAATAAAACTAGAATGTATATACCTCACGTATTTATCCAGAATACAC
CAAGGTTACTATGGTTACGAAAAATCCATTACCTTTGAATACAGAATGAA
AAAGTTTGACTTAAAGTGTGTGCTATTTATTATAGC
>ESRRG_Ava id=5669 pos=chr1:216221375-216221969
CAGTGATTAATAATGCCTCAATTGGCATTTGGAGGTTTCATCATACTGAA
ATAATTGTTGCCTGTGCTGCTGTTTAGCAGTTAAAAAAGACCATGGAAAT
CAACCGTTTGATTCTCAATTTCATACTGTGCCATACAATCAATTCTTTTT
AGTCAGACTGTCTCTAGATTTACTTCTGAGCCATAGTAAAATGAGGAAGC
TTTCATTAATCTTTCAGATGCTTCATATTAATGACAAGGCTCTTGCATGA
ACAATGTAACAGCAATTAAAAAGCCCATTAATCTGCATTACAGCTATTAA
AGATGCATGTCATTAAAGGGTATGGAGTTTGATTCATTTTCGCACCCCCC
CAAAAAATGGAGCAATTATGGCCTGGCAATGCACTTTGTCATCAAATTAG
GTTGGGGTTTGCCAGCAAATGGCCTTGTAGCATTTAGCTCTTCTCCTATT
TTATTATTCATGACTGAAATGTGGAAGTCAAGACCTTTGAAATTACTTTA
CCTTCTTGTGGAGTAGAGATGTTCAATGCATGTGAGCTCTCAGTACAGCC
AGCCAAAGTGCAAGCAGTTAGGGTTACTGCATAGTTTTTGAAGGG
>ESRRG_Boris id=5670 pos=chr1:216228032-216228239
AGGTGTTTGGCCGGCATCCACTGTAATCTGTTCTCCTTCATTATGTTAAT
CTGTGGGCGGAAAGATTTCTGTCATCTTCGAATCGCTTGTACAGCAATGG
TAAACACCTTGGCCTGTCTGTAATTGGACAGGTGTCTGCATTGATGTCAC
CCAGCTTTTAATTCAATTAAAGAACTGGCTGCTCTGCTCTCATCACCCAC
TCATTTCC
>ESRRG_Bryan id=5674 pos=chr1:216263962-216264329
TCTTCAACCCTATTTCAACATTTTAATATTTTACAAACACACATTTCATT
ATCGTAGTTTAATAATTAAAACCAGAACTGGTGTCGTGCCCAATTAATGT
GCCCTGGTAGCATGCCCATTAGTTTTTCCATTAGTGAATTCAACAATACT
AATGGGATTACTAGCATGGGATGCTAATTGGGCGTGACATAAGAAACTGG
CTTACTTCTTAGCATACCCTTGCTAATGATGAAATTAATGAGCATTTTAT
TAAATGCTGTCTCATCAAAGTGTACTTAGTTAGCGTTAAAATTGTTACAA
ACGATGCTGCATTCTAAAGATCAGGTGTCTGAATAAGTGGTTCTTCATAT
TTTGTTTGGCAACAATCT
>ESRRG_Carmen id=5675 pos=chr1:216294809-216295086
ATTATACTCACCACTGGTAAAACAAACAGGACATTTTAGCTTTAATCTTC
TTACTACATAACCCAAATAACTTCAGTCATGTTTGCATTAATGCTGCATT
AATCATGTTGTTGCGTATTAATGAGTTTTCAGGCTATGCTAATTACTGTC
ATAGATTCTGCAGCAGCCCATTAAATATACAAATTACAGAATTAAAGAGC
CAGAGCTCTTCATGATTAATCTCTAAATGGAGAAAAACTAATGATGTCTG
TACAAAGTTTCCCTCTACTTTTGGCTGA
>ESRRG_Clara id=5677 pos=chr1:216355875-216356106
AAGTTGGTGAGTAAAAAGCAGTTAATTTTGTTTTGTTAGAAATAATATCA
TTTTAGTTTTAGCATCTAAGACAGATGCCAGCATTTCACTCTGAACAGAT
GGTAATTCCATCTAATAGTGCATCTCTGTATTAGTAAGGTCTGTTGTGTA
TACAAACAGTAATAAACACTAGGTAAGGATCAAAATAAATTTTAATTGTT
GACATTAAATTCTGGCAGCCACAGTTCTAAGG
>ESRRG_Claudia id=5678 pos=chr1:216356808-216357267
AATCATGAAAAATGTATTGCTTCCACCATATGGGACAACCTACGACTCAC
CAACCGATTTAAGATGCGGCATATTGAGCTGACCATATGTTACAGTGCTG
TTGAATGGCTGAGTGATTCATGCCCGTCACATTCTAGTATATCAATTAAA
GCTCCTTGAAGTCTGCATGATTTGTGTCTCTGTTATTAAACCCTGCTAAT
TCATCCCATTTACACATCTGTTATAAATCTCTAGGAGTGCTGCATGATTC
ATGGCAATCTGCGAGCATGCTACAGCAAATTCTTCTCCTTGTAATTAACA
GTAAATTGTTTTACTGCCATGCAATGAATTTTTCAGTTATATTGCAAATG
AACTCCTAAATGTGCGGTTCTTTCCTAAGAACTGACTTATATCATTAGGC
AATTAAAAAGTATTGCTTTGAACCGAAAGCTTTTAATCAAGAGAAATATA
ACTTAAACAT
>ESRRG_Delphina id=5680 pos=chr1:216357647-216358055
GAAGAGGCTTTGATTTTTTTTCCCCACTTTCTTGGCAGCAGCCTCAGATT
CATGAGTCCATACATCAAGTCAGTAGTTTAACAACAAATGGAATTAAATT
CAAAGAAGGGAAACTAATTGAAGGACAGCAACAAAAGTGTTTGGTAATGT
GCTTTTTAATATGGCATGCCACATTTGCATGATAATTTTTCCTTTTTAGC
ATGGAGCAGAAAGTGACTAGCTTAATGAGGGATTATTGAAGACAGGAATG
AACAAAATGCATTCATAACTAAGAACAAAGATTGTATTATGAAACAAAAA
CAGGCAACCTCAGAGAAGTAACTGGGTGATTGGTTTATGCATTATGAATA
AAAAGGTAGAAAAATATTTATATTAGTATTCACTAATGACTATATATACA
AGATTGTTG
>ESRRG_Emi id=5684 pos=chr1:216421908-216422203
TCAAGAACTCCAATGAAGGCAAGTTCTTTAACAGTGATGAATGACTCACC
TAAGGCATATCATTTAATTTCAATAAGGAAAATAAAAAAGGACCACTATT
GCTGCAAATTTTAAAAATAACTGTATTGTTAACAAGAATTATGACTCATT
TTGAACTATTAAAATTGGTCTACATGGATTCATATCATATCAGTTTTAAA
AATATGCACAGTGCTTATTTGAATATGCCATACATATTCCTGACAGGTAA
TCTATTCCTAACGATAGTCAGGAAGGCCTACAGGGCATCACATTCG
>ESRRG_Eros id=5691 pos=chr1:216540197-216540739
GCTGCATTTTTTTTGCATCCCATTTTTTACAGCCTGTTACTGTCATTTGG
TGTTTGACTGTTATCATTATAAAAGATACAGGCTTTTCTACTTTGTTATT
TGTAGCATTATCTCATGTTTTACAACATCTTTGCACAACATGCAGGCACA
TGAAATATAACTAGTGAAAAGTTCTCAGTGGTATTAATGCATAAAAAAGA
ATGTGGTTCCATCTCTACTGTCTTTACCCAGCCAAAAGCTGATGAACAGC
CAATTTTCCTTTATCACATTAGCACAGCCATGAGGGAAACACATTTGTTC
TAGTCAGCTACACTAAAGATACTATTACCAATCTAACATATACATGTTTT
ATATCAGCAGTATTCTCAGAGCATGAGAGAGCCAACAATATATTAACACT
AGCATGACAGTTTATTTAAGAAAAGAAAATTGTCTCTGTAGAGGGACAGA
AGTTAGAAATGTATGGCTAAAGCTCAGTGTCACTGGTCTAATAAAGGTAA
TAATTCTTAGGCTTTCTTTATAGCAGGTAACACTCCCGTGACA
>ESRRG_Eugene id=5692 pos=chr1:216564428-216564656
CCCAAGCCTCTAACCACAGAGTTCAGCTGAAGGTAACTATCTGTCAAATG
TAATCTGTGCAAGTGAATATGCTTAAGCTGGTGCTATGAATCAACCAAAA
TTGCTTTGGTCTTATTGACATTCAATTGCGAGAAGTTGCAGCTCATCCAG
TCCAATAGACAGTCTGACAACACCAAGAGTGCTTCCAGTGACAGAAGGCT
TTAAATATAGATGCAACTATCATCAAAAT
>ESRRG_Eva id=5710 pos=chr1:216691249-216691880
AAGACAAATAGGAAAGTACAACTCCATTGTTGAAAACAATTTCCCTCCTA
TCAGTCTAAGGATTCATGCATCAATATTGTAGATGAACTGTTAATTACAA
AATCAATTAAAAATTATTTCTAAAAACAGTCACGCGTCCCTGGCTCTCAT
GGGGGCAATTTGGGCAGAAGGTCTCATCTCACTAGGACCGCGCCAAATCA
CAAAGTCGTCATCCACAAGTAAGCAAAAGCAATCTGGTTTTTCATTTTTC
AGCGCGGCTGAGCCCAGCCTGAGATTGATCGTCACATATGGCCCCAGAAA
ACAAACTGTCAATACCTTGAATGCTGCAGAATTTGAACAAATAGCCGTCC
GCCCATTCAAGCCACTCATTGCATCCCATTTAACAGATTTTATTGACAGT
TTCCTTCTTGTAATTAAAGGGAAAACTACTGGCCGGCAACCAAGATAAAG
TTCAAAGATAGGGTCAAAACAAAAGCAGATGGAGGGGCACGGTGTGACTG
TCAGTGGTACATAGCATCAGAGCACGTTATTGACACGCAGGTATCTAATG
ATCGGCACGTCATTAAGGAGGGATCTATCCTGAACTTTATGCAAATGCTA
AAAGAGACTTAAGACCATAATAAAGCATTAAG
>ESRRG_Flora id=5713 pos=chr1:216694923-216695309
GTAGCCCGCAGCACCTTCCTGTGACAGCCCTATTCTCCCTCCCAGACACT
GCTGTTAGTAAATAGATTTACACATTCTCCAATCTCCACACATCTTTCTG
CCGAATAATTAAAAGCAGGATGATTAGTTTATTGAGTGGAAGGAGGAACT
TTTTTATTGAGGTCCATCCACGATTTTATCAGGGCCAGCACTTTTACGGT
TGTCAGGGGGGTGCAGGCATCCAATTTTTCTTATCTGCCTGATTAATACA
AACGCTGTTTCAGGACACATTAATTAACAGATACAAATCTACGTTCTCAT
GGAAGGATCAATACGGAGAAGAAAAGAGGCATCAATGTGAATTTAGTGCT
GATGATGGAGAAGGCACGCTAGCGACATTTACGTGCA
>ESRRG_Florentino id=5715 pos=chr1:216705485-216705963
AAGCTGCCTGATTCTAATACACCTAATTAGCCATCGGCAGACTCTTAATT
GCATACATTAGGATGATGCCATAGTGGAGATTAATTCTAAATATACCCAA
GCAGCTGGTTAAGATGCCATGGATTACAGTGTGGACTGTACTTTTCCACT
TAATTAGATATCAAAATTAAGCAGCAACAAGCATTTTGACATAACGGGGA
TCAAGCCGCTGCTTGGTATCCCAGAGCTGCACTAAAGTGACCGCTAAACA
GAGCTGCACAGATGGAGGGATATTAAATGCCGCACTGGAAAGTAATTTCA
AATAATAAAATATCAATATTTACATTTTAATTACCCCTACTGAGAGCTGC
TCTGTCATTTTCACTATTGCCGACGCAGCAAGGGGTAGTGGAATGACATT
GCGGCTCTGGCCGCAATGACTATTTTGTTTCCATTAAAGAATGACAAGTG
TTTTACAGGCAGTGACACTCGGTGTGTGA
>ESRRG_Frankenstein id=5721 pos=chr1:216723383-216723939
GTTGTTAGAAGTTGAAAAAAAGCAATGTCCATTTGAAGCTTGTCTGTGAA
CTTTGCATGAACCGCTAGGAATAATGTAGTGTGATGACAAGCCAGTTATA
CCTTCCACTAAATTTGCTGTCTGGAATGAACTGAAATAGTGTTTGGTTTG
TGTAATTACGTCCATCTATCTTTATATTCCAGCGGCATATCGCAAATTGA
AAATACTAAAAATTGACTGTTGGTTCTGATATTTAATGATTGCCAAAGAC
AAGACGATGATTTATTGGTTACTTACCGATGTGACACATTTGCATCTTAT
TAGACGGAGATTACTATTCCTTAAAATGCGGACGAGGCCTGATCATGTCT
GATGGATTGATTTGATTTGCAAATGTAATCAAACTAATAAGAGGGAAAAA
ATGAGCAATAATGCCTTGTTTTTCAACTGGCAATCACTCCGCTGCCAACA
AGGCTGATATCCCTGACTAAGCAGCCTTTACACAGTCTTCCTGTCACCTC
AAATAAACAAAGGGATGCTAAGAGCTTGATAAGAGGATAACAAGCCAAGT
ATGGACG
>ESRRG_Franz id=5722 pos=chr1:216728995-216729229
GTCTCCAGCTGCCACACAATTTATATCTCTTTCCTCTGCTCTTTGTTTTT
CAGCCATTTTCCCTGAATGTCAAAGTCAATTTAGTGCATTTCACTTTGCT
GAATAAATCAGAGGCGAAATCCTTGCTAAAAGTGAAAATTTGATTTGCTA
AAAGGAGCTTAGGGCAACTATTAATCAATATATCCAGAGTGTCAAAGCCA
AGGCCAGGATAGACACGCATTCATTTGGAGATTGG
>ESRRG_Frederica id=5724 pos=chr1:216734066-216734361
GAGTGAAGTGGAGTGTGCAGTACCTCCGTATCTACATAAAAGAGATTAGA
GGCGACAGCGTTCCATTTTACAGCTCAATCATATTGTGTTAGCATGCGCT
TATCCGAGCGCGGACGAAATTGAAAGAGAAATAAAAAAGAGTCAGGCAGA
TAGGAACCAGAAAAGCGAGGCATGAGCAATTTCCAAGGATATAAAAGGAT
GCTAATGGCTGGGCCCTGTCATTCTTAAAAAGGGCTATTAGGGCACCATC
ATCTGTTCTTGTGCCCTTATGCTCCTCCAACTAAAGTCAAGCATTT
>ESRRG_Frodo id=5726 pos=chr1:216736555-216736851
ACGAACAAAGCCATTCAGAAATGTCAGCTGTGTTCCTAACCACTGTAACA
AATTGTCGCCTGAACGCTGCACACCTAATGACTTCAAATTAGCTTCACTG
CGATATCGCCTGACAGTTCGTTACGACTGTTAGCAACATAGCTGGCGTAT
CATGACCAATAAATTGGTTTCAGTGTGGGCTGGGAAAGGGACTTCCATCA
ATTTGATTAAAGAAATTACTGTAGCATTCAAAGCATAAAGACAAACTAGT
TTAAGGAGACAGAAATAAGTTAACTGTACCAGAAAAACATTGCTCAT
>ESRRG_Gabriel id=5731 pos=chr1:216750156-216750360
TACAAATTATGTCATCTGCAACAGGTGACAAGTTTTAATTGAATGTCTTC
TGTCTGCAATTCTGACAAAGGTGAATGGAAATAAATGAGTCTGGCAAGAC
AGCCCTGAGCCTTACAATACCCAATATCTCATTATTTTTAAACAGCTATC
TATAAACTGATGCTGACAAGCCTCGAACCTTTTATTTCTGCTCAAGAGGA
GGTGG
>ESRRG_Griselda id=5733 pos=chr1:216772853-216773125
CAAGTATTCCATATTTTCAGCTATTATCCCTTTCTTACAAAGAGCCCACT
TAATAATGTTCACTCTAACAACCTCATTTATTTTCCAGAAAATTAACTCA
GTTTCAACCCTGATTAATGATTTCATCTAAATGAATCAAATTAAAAATTG
AAAATTATATTTCAAAAGCCAAAGAAAAAAAAATTGACCATTTCCAGTTA
ACAAATGATCCTTTCAAATATTAAAAGATGACCATGAAGAGTGCGTGATA
GTAATGAAATCTGGCTCGGGCCT
>ESRRG_Hans id=5734 pos=chr1:216779497-216779819
ACTTAAAAGTGAAATACCTAGCTGTTATCTTGGTGCCTGCAGAGCCTCCC
CATTGTAGATTCAATAATACAAGAGGCTTCTTATCAGCAGCTGGGGTGAC
TGATTGGAGCTGTGATATGTTTAGACAATGCACTGTATTTAACTGAATTT
ACAGATGCCCCAACTCAGACGTGGTAGTAAACGCCAGAGACTAATAGGAA
ATTAAACATGTACAATGGACTAACTCCATTTGCTCTCACACAGTGTAATG
TGTTTAGTTAACTTACTCATAGTCACACTTTATCTTTTTCTCTATGGATT
CTCTGGGATATGTTTCAAATTGG
>ESRRG_Haruki id=5736 pos=chr1:216787518-216788023
TCGGCCTCAGAGCGATTAAATTGTGGCGGAGATGGAGGGCCTTCCGCTCC
CATTCCCGCACTTACAGATCAAACGGTGACAAATGAGATGTTACTGCTCT
TGTAAAGCAAGGCTACAATCTGTCAAAATCCAACATAATTTGTGACCCTC
TGTGACATCCTCTTTCTCTTTTTTTTTTGACATTTGAATACAGTGATTGT
ACTAGAGTCAAGTCCATTTAAGTGAATATAGTCAATTCTATCTAAAGGAA
TACAGCCTGTTAGCTCCAACATGGTAGCTGAATATATATCTGGTGAGTAC
TCCAGCGACCCTTTGTGTTAAGTGCATACCATTAACAATGAATTCTGATT
TTTTCCAAGTTATATAATTTGATATCTTGACAGCCCAGACACTTAAAGCA
CTACTATTTGTTTTAAATGGCTTTATTTTATTGTTTAAATGTCAGTATCA
AAATAAAGTAATGCATACAGTCTTGTCAGTTCTAGTGCAGGGGGAAGTGT
TCCTGT
>ESRRG_Hector id=5739 pos=chr1:216806470-216806716
GCATTAAAATGAATGCAAACCATTTGCAGCAATCTCCTGCTCACACCACC
TCCAAATGAAGGCAGGCACATTGCATAATCCAGGCAGCAAGAGCTCCTGA
CAGGTGGATGATTTATGCTCATAGTCAGAAGAATCGGAGGGCCTGCGGAG
GAGACAGCATGAGCAAGGTGGTGGCGAGACAGATGCTCTCAGTGGGCTTG
CAGGGGCTGGCAGGCTCCAACTAGTTCAGGTGCAACCTGGACACTTT
>ESRRG_Isaac id=5746 pos=chr1:216854087-216854436
CCTCTCTGTCTCTGAAATTCTACAGCTCTATTATTCAAGTCTGAAATATT
CACAACTATCTATAAATTCAATTGTCAGCTGGTGGGTTTTATTCTAGACT
TCACTTCAATCTAAAATTAGAGGCACTAAAATTCACATTAACTCTAAGAG
GAATGTAGTGAATAGGACTTTATTTCAAAAGAACACCTTTTTGTCAGAAA
GAGCCATTTTCAAAATGATGGCTTTATCTGTAGCCAAAGAGAATAAGCCC
AATTCCACATTGTGCTGTTAATGCAGAAATTTTAAGTCACATTGGATTAA
TAAAAATCTAAATTTAGTTAAGAATTATGAATAGAAATAACATGTGTCGA

>ESRRG_Isolde id=5754 pos=chr1:216885973-216886184
ACCTTATTTTGATTATAGTGCTTTCCTCGGGCAGGAATTTTTATTTCCGT
TGAATCTTAAACCATTACATTTCCAGTGATGCATTTTTATGTTTACAATT
GACATCTTCATAAAAGAATGAAACCTTTGAGCAACAGCTTAAAAGCATGA
AGGTTGCCTGCAGTAAGTACTTAAATTATTTTACACCTAAATGGAGCCCA
GTTGTTTTTAGT
>ESRRG_Johanna id=5762 pos=chr1:216913389-216913610
CCCCTTGGATCACTGACTTGCTATTATTCTATGCTTAATAGCCCCGACCT
GTGCAATATTTTTTATCTGGCTACAGTCCTATCTCTAAATTCTCTATTTT
GAATGAATACCAATTTTGTGACATGAAGTCTTCTATATAATGAAATGCAA
ACAATGAAAAGGCTAAATCAGTTTACAAAAAATCTATTTGTCAAACAGTG
TGGAGATGTTCCCAATTTAGTC
>ESRRG_Juan id=5769 pos=chr1:216931507-216931728
CATTAATTGTCACCTCCAATAGAATATTGTAAGAGCCTCAAAATGAAGCA
CTTATGAGTTTTCTTTTTCAGTCTCTTGTGGGCTTCTCTCAGTTTATCGC
AAATGAACAATCATGTTGGAAGGGCCTCCGTCTGTTTAATGTCATTAGCG
ATTGTTTCATAAAACAAACAGCCGCTCCACCATTCGGCTGCAGTTAATCT
TAAATCTAAATGTGGCGGCACT
>ESRRG_Julia id=5772 pos=chr1:216979446-216979819
AGCTCTGTTTTCTGCCTACAGTATGTGCAAGCAAGTGGAACCATCACATG
CCCTGCATGCTAAAGGCCGCAGCCTTTGTCTTCTCCAAGTTCTGTCTATT
TCAGAGGCTAACATGCAGCAATTAGTCTAATTAATGTGAAACAATGAGCT
GTGTTACCACTTATCAAATTGATTGTTCCCCTATCAAAACAAAACAGGCT
GGCTTTTTGATGTAATTTCAAGAGATGATTTGAAATGTCATGTTGCTGCA
AGCCAATTACCTTATGACTAGAGTCACGGTCAACAGAATACATAATTAGC
TTGAGTTTGGGAAGGCTGCTTACTGCTAGTATGTTAATTAACTGTCTTTT
GTCATAAAACAAAAAGGTTGTACG
>ESRRG_Kazuki id=5775 pos=chr1:216990870-216991329
CCAGGTTCCTAATCATGTTTAGGGATTACTCGACAGAACAGAGACATTTC
ATTCCTATTGGGCCGAGGGATTACAGCAAAGAAACATCTAATATTCCATT
TTTTAATTTCATGCATTTTTTATTTACCTTTAATGATGCTGTATATATTC
ATCATCCTGAAATATTAAAACAGTATGAAAAAAGTAATAAATTGGTGGAA
AATTTAGGGAATAGGAATGCAACAGCACGCAAATCATACACTATCAAGTG
CTTGATACACATTTAAAATTACTGCCTACTACGGCAAAGCCAAATTCCTA
GCAGATTTCTGAAGCACAAAGTCACAATAAGAAGATCAGCAGAACAGACT
GAAATAATAGAATATTCATCCCTCTAATCCATATGCAATTCTTCAGGGCT
TTTTTTTTTAACAATGCATATGAGGTCTGACTGTATTCGGGATTTAAATA
AGTTGTCTCC
>ESRRG_Laura id=5779 pos=chr1:217016965-217017176
TACTTTGCAATCATCCGGCAAGCAAGGCCCCTAACAGATTGTGGGGCTGT
AACATCAATTTCTTAAGTGCATTTAAAGGATTACAAATGTTAGTCCTGGC
TTGAGATTGAAACACCTATTGAGGTACTCTGAACCACATTACTGTAATTG
GGTACCTGAATTAATGCCATTTCTTCTGATGGGTGAGTTGAATACATTGG
AATTAAGAGTTC
>ESRRG_Leopold id=5789 pos=chr1:217069814-217070253
GGAAATTGCCACAGATTGTTAGGGGGAGCTGCAAACTAGAGATAGGCAAT
GAAAAGGTTAGAAATGATAGTTAAAAAAAGACAAATTACTCCAAAGACCA
TATTCTTTAAATCGCTGAAGCAAAACATGTTTATTCGATTTGTTTGTATG
CCTATTACAGAAATGCTACTTTGGGATTCTAGGAACCCAGTCTGTCAATT
TTTCAGTTTCTGCACTTTCATGGTTGATTAGAGCTGTTTAATGCAAATAC
ACTTCCAATAAGAGATTTCATGCCCCTAAATTACACCCAGTTAAAAGCGA
ATGAAAATGTAAGGTAAATAACTATAATCAGCCATATTATCTTTCTCTTG
GCACCTCTCACTTTACAGGCATATTTAAAGACATCTCTTGGGTCCTATCC
TTTTTAACAAGCAGCAGCGTATTTCCTGGAATATTACTTA
>ESRRG_Lukas id=5791 pos=chr1:217080524-217080755
TGGGAAAATGAAAATACAGCATCTCTGCACCTGTTCACCTGATGGTGAAG
GAAGGAAAAGCCATTACCGAGTGACAGGAGACAAAAAACCAAAATCCACT
TCAGCAACTCATCCCACTGCTGGTGATTAATCTCACACTCCCACAGCCTG
ATGCACATTAACCAGATAATTAATAATTTCTTTAGGGATTCCGGCTCGGC
AACTGTTTTATCAACCTGCACAGCATTAGGAG
>ESRRG_Mignon id=5792 pos=chr1:217096279-217096567
GTTGTCACTGTTTATTAAAGATAACTATGCCCTAAGTCTTTATTTACTTC
TGTTTATTGCTATTTTAACAAGAGTCACCAGAGAGCAGCTATGCTTCTGG
TCCACTCGGGTTCTTTAATCACTGTTAGTAGGTAAAATCATCTGTGACAA
CTAATCCAAAAAGCAGATTATATTTATTTTGGCTACAGTGGCTTGCAATT
CGTTAAAATCAACAAAGCCTTTTCATTAGCCCCCTGCTTATGTCCTAAAA
ACAGACATTTCAAGGGTCTCAAAGCGCTGAGCTACACAT
>ESRRG_Mustafa id=5814 pos=chr1:217441460-217441720
ATTCTCCGCTGCAACATTTTCCAATGACGAATGCTCCCTAAATGGATTTA
GCTTTTTGAAAAGAAGTCAGAGAGAAATCTGATGTGGCTCCCTGACCCCT
GGTAAGCACATGTATCTTCACCTGTCACATAACACACTGGCACTTGCTTA
CTTTTCAGCAAAGACTATTGATTTTGCTTATTGGCTGCAGGCGAGTCCAT
AAAGAACAAATTACAAAGTCAGAGGTCCACAGTTAGCAATTGCTTGCGTG
ATAACAGGGAC
>ESRRG_Nagasawa id=5818 pos=chr1:217565788-217566126
GTCTGAAAAGAAATGAAGAATACATAAAACTTTGTTTAATTTATGGAATT
TATATGCTGCTGACCAGTAAGTATAAAGTTCCATTCCCTTGGTCCTCATT
ATCACTCATGTATTACTTGTCAGTAAATGTGATGCACTCAGAACATAACA
GCTACGGTAATATTTCTGTTCCCACTGCAGCTTTACTACACCCATGAAAC
TCTGTAATCTTTAAATTCCCTCACTGTTAACATCTGCTGAAACATTATTG
GTCCCAGCATAGCCAAGCTGCTCTGAAATTACATTTAGCAGAGTAGTTAA
TGCTAACAGTATAATTCTAGACGCAACCATGTTTGAAAA
>ESRRG_Naoko id=5819 pos=chr1:217576404-217576604
TGTTATAAACAGCAGCACAGATGTTGACAGAAAAATGCTCCCTTAATTAC
CATACAAACTGCTTTACTTGAGTGAACCGTTTAAAGCAGCCTCCAAAGGA
AGTTCACTCAAGCAATTCCGCAGATTACAGCTAATGAACAATATTTCCTC
GCACCTATTTAGTGCTCATTAAAATGTAAAAGCCTTTCATTTTAAACAGA
C
>ESRRG_Naomi id=5823 pos=chr1:217598469-217598812
TAATCCTATATCCTATTTATGGCTGAGCTAGCCATTCAAAATTAAAATGA
ACCTTTCATCCATGTGTATCATAAATGGGCATTTATCAGGATTATATGAT
TTTGCAATCCATCTGAATACGTAACCAGAATTTGTTTTCTTTCCATTTCA
CTATGTAATTACCATGCAACAATAACAAAAGTGACATGTTTGAAGAACAG
ATAAAATGCTGTAAATTGGCCAGTAATGGTGATATTTCCTCATCTTCTCA
AAAACCCATTTATTCTCTCTCTCAACAAATCAAGGCATTGTCAGCCCATA
CTCATCTTGTGGCCAGAGGGGCTCCACCAATTTCTGGATGTAAG
>ESRRG_Nemo id=5832 pos=chr1:217689847-217690158
ATCTCAAAATGAGGTTTTCATGCTATTCCAGTGGGTATCCCTGGAATACA
GTAATCCATTTTCTACACTGTGGCTATGAGAAAAGCCGACTGTGCCTATG
TCATGCTTTGTTAGAGGTTCATGATCACATTATCTCATGGTGGACCTGAC
ACTTTTATTCAGTTTACAGTATGTTCTATGTACAGGCAACTTATTTCCTT
TGCCAAGGCTGCTGACAACCTTTTCCACACTATATTAATCTTGTTTACTG
ACTTTATCTTGGTACAAATATCAGAAAACTAAACTTTTTATCTCAGAGAA
AAAATAAACAAC
>ESRRG_Nick id=5833 pos=chr1:217712785-217713120
CTGTACAATGGCAGGTCAAACTTTTGTTCCTCTTGTCCTACAAACAATTT
TCAAGCCCACGCTCAATAAATAAATTTGGTCTCAGCACTCCCAATCAGTG
CTGCACAATCCCCTCAGTAGCAGACCTATGATAAATGGACTTATTTTCCC
AAATCAAACACTTGAATTTAAATTCAGATGAGTTAATGCAAAGGTCAACA
TTGTAATCAGTTCTTTTGATCTTTATAGAATTTCTGGAGTAATACATAAT
AAATCTGAAACAAGGCAATTTGCAGCTCTGTATGTGTGGCTGGCAATAAA
AATCTTAACGATCACAGCCTTTATGTACTTAGGGAA
>ESRRG_Noah id=5839 pos=chr1:217737550-217737849
GGTAACGTTATTTGCAAATTGAGCAAGAGGACCAGATGATAGCCATATAT
AATCAGTTGTCACCTTGCAGCTCAATTAGCCCTCATGTAAAAACGAGGCA
TGTAAGGAGAAATGAGGTTTTGACATTATCTCTGCCAGCAAGATAATTAC
ACAGCCTTCATTTAACAGTAGGGCAACACTACTGTAGCAACAAATTAACT
CAGCTCCATTTGCAATTCATGGTGTGTTTTCTCATTTAATACCATTTGTC
TTACCCCAAGTGAATGTTTCCATTAGTTTTCTCCGGCACGGCAAATACTC

>ESRRG_Norma id=5840 pos=chr1:217749953-217750244
AATTGCTTACAATTGCACATACAAGTGAAAAAGATTGCTAAGTCTAAATT
AAGATGTTGGCTATGAGGTTTCCAATAGGACCTTGACATGACTGTTGACC
TACTCATGACATGATCGCACCAGTACGGATTTGGAATTCTATTAGTATTA
CCAGAGGAAAAAAAGTCAAGGAGTCATCAAGAAAACAAATCTATATCTTC
TACTCCATCAGCCAATTACTGTTGTTAAAGTGGAATTAGATGGGTATTGA
CAATGCGAAGGGGATAAGGATTAAGCAGATGACTGAATATAT
>ESRRG_Olivia id=5842 pos=chr1:217766612-217767038
GAGATTTATTATTAGAAATTGCAATAAATTTTGGAAAGATGAATTGATTT
TAGTTAAAAGGTATAACTGACAATTTATTGGGCGGGAAGATGCATTATTT
TCCAATTGTTATCCATCTACAGTAAAACTGATTTGTGTCCTATTGTATTT
TATGGAAAAGGAGAGTGCAACTTTCAGTGATTTAGATTAAATGTATTAAT
CATAACCAAGCACTGTGAACTATATATCTACTATTAAAGAAGATTTTTGA
CATTTAATTCTGTAGCAATATTTTGGCTCTGTACCACTCTTCCTAAATCC
AATTCCTGCTACAGTTGGCAGATTTCTCCCTTTTAATTTTATGAGGCTTA
AAGTAGCATTTAACCACCCATGCGGTAAATAATGCGGGATTAGAAATATT
TAGTGTTTTGTTTCCCTTTCAAGAGTG
>ESRRG_Ophelia id=5847 pos=chr1:217841761-217842238
gctgtaacatgatatcattgtattTATGATTTTATGGTGTTAAAATGAAT
ATTAAATGAAACAAAATTCCCAAGGATTACTCAGGAGGCAGCTAAGTACA
TAACATTTTGCATAGATGGTTGGAAGGCACAATTTTGCTCCATCACTGCA
TCCATATCCTTGAACGATTTCAACTGAAGACAGCATTTCTTTGAATTTTT
CATTAAACCAGACGTCTTGAAATATGAATTCCTTTTATGTTTCTGTGAGG
TTTGGCTAAAAGAACCCCAGTGAATAAATCATACAATACTACATGTCACC
AGCACTTGTGAATATTTCTGCTTTGTTATTCTATTCTCAGTAGAGCACCA
TTGATTATCAAACTCAGCAGAGAGCATTTTATGATCATATATCTCCATTA
GCTCCTAGTTTGACTACCATAGATTTTTACTGGTTAAGCTTGCATTATGT
ATTAGGAAGCCTATCTCTTCAATACAAC
>ESRRG_Oskar id=5850 pos=chr1:217851965-217852238
GGCAGATGGCTTTTAATATATCAAGGTTTTGCCATTTGTTTTAGTGCTTA
AAATAAACATTATTTATAAGACCACTTACATTTTGATGTTACTTAATGAG
GAATATGCATCATTGATTTGACTAGCTTAAGAGGTCATTTAGAACTTGCC
CGTTAACAAGCTGTAATCTGCTGAGCACACAATGACTTTGTTTAAAATTA
TCTATTCAGAGCTGATCAATGACAATAATTGTTTTATACCAATCACTTTT
GAAAGTTGCTAATTACTTTGAAGG
>ESRRG_Othell id=5851 pos=chr1:217902224-217902639
GGCTGTCAGGTAAGCCTTGTTATGCTGTCCATCCTCATTTAACTATCCCA
CAAGATCTCTTAATGAAGTTAAGCCCCAAGTTCACTCCAATAATTCTGTG
GCAAGAGTTTGTGCATTGTAACAATTCATCACTTGTCAGGAAGGCACTTT
TAGTTTATACATTTAATAAGGGCATCCTCTAGCTTGGTTAATTAGAAGTG
AACAGTTTGCATATTTACTAAATGCGGAGTGTCATTGCCACCACGGCCTA
TTGCCTACATGAATTATTTCTCTATCTGCAGTAAACAGCTGGGTAATTAT
TACTGCCATAATCAGATAAATTCCCTCTGTAAGGCTTTTCTTACATGGCA
ATTCTTTGAATTCATCCAAAGCTGAACAAAATTTATGAACTCCAGCAGGG
AGGCCACTTTTTCATA
>ESRRG_Pablo id=5852 pos=chr1:217913840-217914055
CCAATCCCTCTAACTCCTGGTTCTTTGTCAAAAATGGACACAGTTAATGA
GGTTTGTTTGGTACAGAACAAATTCTCAGACACAGATAGAGATCCTTTCA
ATGGAAACAAATTTGTTTGGCTTTACCAGGTTACTTAGCGATTAATAATA
GCCTTGAGATGCAGGTCAGAGAGGTCATTGTACCAGCTTGCCAACACAAT
CTAAATGTGCAGCTAG
>ESRRG_Pandora id=5858 pos=chr1:217954370-217954654
TTCCAATAGAAATCCATTAACTACTTTCAAATATAGCAATCCTCCTGTCC
AGCTGTGAAAAGTACTAGATGATACTTATTTGCCATTTGTGTTATTTACG
GTCCATGACTTTTATGGTAACTGGTTCCTATTATTGGTTTCTATTAATGT
AAAGCATAAGTGAACATAAATGAGGCGTGAATCATTTCTTTTTATTAGCC
CCACAGTCTTCACTCAGTGCTTGCAGTAACTCCAGCTGTGTCTTGTTAGT
GATAACCTATTTAAAGAAGATATTTTTAAGAATAA
>ESRRG_Robert id=5859 pos=chr1:217964344-217964672
ACTATTACTGTATTATGATAGAGATTATCATATATTTTCAGATAATGTTT
TAACAATTCAACTTTTATTTGTAACTCTTCCATTTATTTTAATTACTAGC
ACAGTGTGCAACATTTATTAATCAGCAGAGCCTTTTTAAGTTAAAATACT
AAATTAGCTAACCCCATTAACACAGAATACTCCAAACAAGCAGTAATAGG
AGAGGTAGTTACTGTGCAAATCGTATTATACATGCGGGTGCTCTAGGGCA
CAGTTAAGCATGATTACCCTCTTTTGATCCAGTATTCCTCTGCCTCTCCC
AGCTAATTTCCAGTGGAAATTTACAAAGT
>ESRRG_Roman id=5862 pos=chr1:217986440-217986792
AAGCATATTGCACAGAACATAAAGTTGACCTTTGCTGTCTACGGCTTTTG
GAATGGAGTGGGATGTAGAACACATCATAGATTTAATGTGGCACATCGTT
GTCTGCAGAAACTTGGGTGGGACTGTGACTGCTTGCCCATTGCACCCGGT
GATTGAATCTGCTGTCACCAGCATCCTGATAATAATGAACATTCAGCTTA
ACGACCGTGATTATGATTATCATAATTGATGTGCAAGTGCAGTGTGTGGG
GATCATTACAGCTGAACTGTACAGCAGAGAAACATGCCTCAGTTATGGAT
AATTTTACTTTTATGCATTGATTGGGATAAAATATGCCTTTCTATTTAAA
CAG
>ESRRG_Ruby id=5865 pos=chr1:218012619-218012885
ACCCTGTTTTTTGATGTTTGCATTCTGAGGAAAATTGTCCCCACCAGTTC
TAACAAATTGAAACACCAGGCTAATTATGGCAGCTAATGAAGTGTGTGGA
ATGGTCACAGCTTGTCGTGAAACTGTTCCTTCAGCTTGGATTAGAGTTTC
ATCAATCACTTTTTTAAACTGATCCAGAATTGCTTCTGCCCGGTGCTTGG
CATTTTTAATGCTGTTTCTGTAATTGGTTTTTTCCCTAAAGCTTAGACTG
TTTTTTGAAATATTACA
>ESRRG_Ryan id=5876 pos=chr1:218113672-218113892
TCTAATACTTAAGAACCTTTTGGTGAAGGTGAAGGGGGCTTGTTGAAAAC
ATTGCTGTGAGCAGATGGACCCCTGAAACCATCTGCTATGAAGCAACTAA
ATGTTCAATGATGCATTACAGAATTCTTTAGCTCTCAAACAGCCTGAAAG
TAGTTAGTAATGATGGCATCTGTACCGAGAGCAAACAACCTATTTATATA
TGATCTATTACTTCATAAACT
>ESRRG_Santiago id=5884 pos=chr1:218208020-218208233
CAAAGGTCGCGAGGTCACCGTAAGCTCCTTAATGGACTGTGAAATAACTT
TAACTGCATTAACCTCTCTGGATCACATGGGTGGCACCAACAGCCACTCC
TGAAATTCTCATTCTCTTATAGAGACAATACCATTAGATTATTATATTTT
CCATTTGGAATGGCAATAGGCTCAAAGCAATTATGCAGCTAAGCATTTCC
ATTAAGTGAATAGG
>ESRRG_Scarlett id=5886 pos=chr1:218223013-218223487
CTTGCTGTCGACAAAATTGCAAGGGACTAGTTGAGTTGCTGGGGTTCATA
ATGCTGATAGAGCGGTTTCCACGTGAATGAAGGATAAACAGCGATTAATT
TCAGCCAATAAATAATGGTTTGAGGCCCACATTGAAAGAGGAACAATTAC
TTTTCCATTTTTCCTGCCAAATGAGCTGATAAGAGAAAACAGGGGAGTTG
GCCACGTAAATCAGTCTTAATTTTATCTTCCCCATTAAAAAGCAGCCATT
AAGACCATCTTCGGCTCATTTCATCCTCCTCTTGTTTCACTTTTTCAATT
TGCACAAAACGGGGGAGTTTGCTCGTCATAAAATTTCACTTTGGCCAACC
TATCATTTGCATCTGGGCCAATAAATAGCAATTAGCATAAACATTTAAAT
CAGGAACTGGAACAAATTCTTGTTCCCCCAGCAAGCTGTTAAATTACAGT
ATTTTACTATATATAAGAAGCCCTA
>ESRRG_Scheherazade_1 id=5888 pos=chr1:218237633-218237832
GGGTGACCTATTTTTGCTTTTTGACAGTGCAAGTCAAAGTACTTAACTTC
AATCACGATCTCATTTACAAACCCCCCAAAATAAAAAGCATGACAGTGAA
CACTAATATGATGGTAATTTCATATTGTTTCTGCTTATGAATTTGTCTTT
CCCTTATTAATCATCCAATAAAGTACTGACGCTGCAGAATCCTGACGTGG

>ESRRG_Scheherazade_2 id=5889 pos=chr1:218237868-218238346
AAAGGAAGAGGCTACAGCCAAACTGGAGAAGCGCAAAGCTTTTATTAACA
CCAGAGGCCCATTAGAGTGCTCTCTGTTCACCTTCAGTGGAGCAATAAAT
GAAGAGAGCTCCACCGGAGAGGACTCCTACTGTCTTTGTGCTGGTAATGC
ACAGCCAAGCTGTAGTCATGTTGTAACGCTTGTAAGAAACAGATGTTCCT
TCCTTGACAAATCTCCTTTCTTGATTTATTATTCATTTGCTCAAATCACA
ATGGAAAGTCTTTGGCCCATTAATTAAATTCCAAGCAAAATAAAATTTGC
AGCAGAACTCATTACTGGTAAATGACTTTGACACTTCATCAGATTTGAAG
GTAAAATAGGCGACTTTAGGAAGTTAAAGGTGGAGGGAGCCTAGGCCTTT
TCTGCAACCACTGCAAGATGATAAAGATTGTGATGAAATTTTTATGTTAA
GTACTGATCTTGGAAAGTTCAATTATCTG
>ESRRG_Tatiana id=5890 pos=chr1:218252711-218253043
CAGTATATTCATGACAGGCTCATCAGAGTGGATGCCTGCAATCTGAAGAT
TAAATACCCATTCAGCAGCATCAGAGGAGAGTTTGGTTTTATAATGTATT
GTCCTCTATTCCCCAGGAGGCTTCTTTGTTTGATAAAATGCTGAGTGTGG
TGTAAAAATATCCCTCTCTCTGTAATTTGCACTCCTCTCCATTTAAAGCT
ATTCTTGCTGCAAACGAGAATTGAAAGCTGCTAAAATTAAGTGGTGTCAG
TTCTCAATGACACTTTAATGATAGAGCGCTCAGCAAATGAGATGAGAATG
AATTCCAGCATCTCTGCTGAAGATAGTAACCAG
>ESRRG_Toru id=5893 pos=chr1:218281421-218281672
AGTCTCACCTACCTACTCTCCGAAGTTTGGATGTCACTACTGTGTACAAT
AAAAATTGTATATTCATGAACTCCATTTGTTTTATGTCCTTCTCTCTGTC
AAAGCCTCCCAAGCAGCATATGCTTTGCTCTGTGGAGAATAAAATCAAAT
TTGTCTGTCTTGTCATATTGTCATCAAAGTGATAGTATCACAATTAGATT
AACATTTTGTGAAGGAGCTGAAGGGAGGGAAATGAAATAGGAGCACATTA
TA
>ESRRG_Vanessa id=5900 pos=chr1:218361198-218361466
CTAAAGCCTTATCTAAAGTTCATCCTGTTTAAGGACATGTTTTATGTTGT
ACAATTCCTCTTAGAATATCAATCTAATAAGCACCAAATGAGGCTGAAGA
CAATGCTGTTATAAAAAATGGAGAAAAATGATTAAAATATGATAATTATA
CTGACAGCTTATATGCTCAATCTAATCAACTAAGCTTCCAATTTGTCATA
ATGTACACTCACTCATACATTATTGCTTAATTACAGCAACACTTCTATTT
GGAAAGGTTGTCAATCATG
>ESRRG_Vincent id=5902 pos=chr1:218374316-218374645
AAGCTGTGCAGTGGTGCATGCCTGCTCAGCTTATTAAAACATGGGAAGAA
GGCAATATTTCACCCCCCAGAAATAAAAAAAGATAGACAAGTGAGAGCAG
CTAATCCATCGGAAGAAATTAGCAGGCAGAGTATGTAGCTGTTTGAAATG
ATGAACGAGGCTGAAATAGCTACACAGGCTAACATCCAGTGGGATAATTA
CTCCAAGCTCTCAGGCTAAAATCTGTCTTGGAGGAACTGGGAGGCTTTGA
TGACTCAATTTCAATGGGCATGCTTATGAAATACATAGTAAAACCTATTA
AAATTGAAATTGTTCTTGGTAGGTATTCTG
>ESRRG_Violet_1 id=5905 pos=chr1:218414563-218414785
GGATACTTTCCAATGACATTTAACAGTTAGACTTAAAAATACAGAAGAAA
GCATTATAAGTTTTATCCAAAATGATTATGGCCATCATTTGAATAAAATA
CAGATTTTGCAAGCTGTAAAGCATATCATTACTACATACTGGTCTAAGTA
AGGTTTGGTTCACAAACTACAGAGCTCTAACCAAGTCATTGAATCTATCT
AAAAGGGCCTCATTTGAGAAGCa
>ESRRG_Violet_2 id=5906 pos=chr1:218414816-218415158
GAGTGTTTAATATGTAGCTAATTAAATGCCAAAGGCAGGTTATCTGAGTT
TAACCTTCAAAAAGAAAATGATGTATCAAAATCTGCCTCTGGCATCATGG
GATAGAAATGTCATCCTCATAATCATTGCGTGACAACTAGCTGGTGGCCT
TTTCTAGAGCTATACTTAAATTACCTGATTAAATTAATAGCCGTTTAGAT
GTTTTAGGAACTGCACAGACCTATACCAAATGAAAATTAGGTCCATTACA
TTTTCTGAGTGGGCTAGATAGACCCTAAAATAAAACACGTATGCCATTGC
CCACATTACTTAGATTAAGCAATTAAAAGCTCTTTCTAAAAAG
>ESRRG_William id=5908 pos=chr1:218428420-218428864
AAGTCATTTAGCATTGATAAATTAGTAATGTATTATTAAATTATTCATAT
CTTTTTTCCTTTGGACTATAATGATATACTGTACACAGCACTGATAATTT
ACTTAGGCTGAGTCCTTTCATTTAATTATGCTGCTAAACTTGGTAGGCCA
ATTGGTCATCATGAGAATTTCCAGGCAAGCTAATCACAAATATATAGAAC
ATGTCCCTTATTGTCCCCAGCGGCTAAGTGCTAAAATGCTATTTAGTGCT
CAGAAGGTTAATGTCCTGCTTATGTAAATTGTCCAATTTAACATTCAGCA
GCAGTATCATAAATTCTGGCTCCAGGATTTCATTAAACGTATGTTCAAAC
TAGTTGACCTTAAAGGTTAACAAGCACAAGTTAAACAGGACAATTATTTA
ACTCACTTCTTATCAAGAGACTGAAGCGTACTAGACATTTAATAG
>ESRRG_Zeus id=5912 pos=chr1:218523078-218523321
AAAAATATAAGAGATATTGTATATGCCCTGAGGCATATTTTGTCTTAAAT
ATTATCCTTGGCCAAGTATACTATATAAATACAGTAAATATGAATAGAAC
TGGCCAGGTGCCAATCTCCTAGGATGAATTTTAGTCAAGAATGTATTTAT
GGGATATAAATAATACTGTGTCAACATTTAAAGAAGGGGTCTGATTAGTT
TTGAATTTATTCATATTGATCTTTTCACGTGCTGTTAGTTTAAG
>chr1_Yoko id=5918 pos=chr1:219137869-219138084
GAGAAGAGAGTACACATAAGGATATTAGAGTGGACTATATTGGATCTTTG
GGAATTGCTGTCAGATATTGATGAAAACAGAGAGACTGTAGGAGATCAGA
TAAAAGAGAGAAATGATTACATTTGGAAGAACAATGTGAAATACGTGGCC
AACAGAGATTTCAAATGTAAGCTAATAGCAATCCACGAAAGAACAAAGTT
GGAGCAAGTCCCACAT
>chr1_Yordan_1 id=5941 pos=chr1:221165430-221165699
TATTTTCTGTCTAATAAGCACAAGAAGTTCCATAACTCCCTTGATTAAGC
ATATTATCCTTCTTCAGAAAGTCAGCATGATTTATGCAAAAAGTGATTTG
GACATACTTTCTCCGGCCATGGAGATTTCATAATTCCTGGTGTATGTCTG
GAAAATCTCCCCTCGTCGTGAGTCCAAACCAAATTAATGTCTTCCAGAAT
GACCTGAGGAATTAATGAGGTTTTTGCTGTCAGTTTTACCCATCCAGGGT
CAAGTAAATCATTTGCTGGC
>chr1_Yordan_2 id=5942 pos=chr1:221165739-221165951
GTTCAATGATAACAACGTTGCAGATGCCTTTGAAATACGGCATCACCGAC
ACTCTCCGTCCATCTGCTGGGACATATTTTAGGCTCTGCTTCTCTTTCTG
CTGTAAACTCGGCCTTTAATGGAGTCAGTAATTGCTGATAAATGGGGTAT
CAATGAAGTCAGTGCACTGGAGGTTTCCCCATTCTTTTCTGCTGATGTTT
GCTATTTAAATCT
>chr1_Yvonne_1 id=5969 pos=chr1:224576983-224577228
ATCAGTATATACTGCGCAACGGGCAAGGCTAGAATCCATGAACCAAGCTG
CAAAGATCTCAAGCTAAATAAGGCGGAAAGATTTGGAGAAACAAAAGAAG
GAAATTCTTTCCTATCCAATGTATACTCTTCAGACTAATGCACTCTTTCT
ATCAAGCCTTCTAAACTGTTAAATAAAGTTTTCCAAACAAGCATTTAAAC
TTCATTACACAGAAGAGCAACAAGAATGGTATCCTGCCAGACAAAA
>chr1_Yvonne_2 id=5970 pos=chr1:224577243-224577567
AAATATATATACTGAGTTCAATGGGTAAGCCTGAATGTAGCACAGTTCTT
CACAACCGATGGGGGAATAATTCAACATGGTGTCCAACAACGTTCTAACG
ACGTGCTTCATCTCAACTGGTTACTATGAAGCAAGGTGTAAATGTTTGGC
CCCAATCGGGCTTCAGAAATGGTTCTTTTTTCATGACGAGCATGTCTGTC
CAGCTATCAATCATGTTTGTTTGCACCAAATCCCAAGCCATTAAAATACG
ACTAATTTTAAGTTAAACAGAAGTCGTCTGCTCCAAATTCACCATCAACT
ATCCATGCTACTGCATTCCTCTGAA
>ZNF238_Akiko id=6092 pos=chr1:243556159-243556538
GAGGGATGCCAGCAAATAAACTGTTAACGGAGAATTAACTTCTTTGGCAT
GCTTTCATACTTATCTTCCAAATTAAAGAAAATGAAATGGGCAGAAACAG
AGTGTAGATTACCTCCTTTTTGTCAAAAATGGTGGGAATTTGAAAATTAA
TAATAAAAAAGGGAACAGATGCAGTAACATGCCAGAGGGAGATTAATGTG
GAGAGTAAAATCTGTGAGCAACAAAACTGAAGCAAACTGAATCAGTGGGA
GGTGGTTGTACAATCAAAATCAGGATAAAAGAGAAATTACAAACAACCCT
GCACTTGTCAAAGTAGTAGTAATGAAATCCTGACTCTGCCAGCAGTGAGA
ACCTGTGTTAGCACTTTGGGGTAAGGATGG
>ZNF238_Andrew id=6095 pos=chr1:243560187-243560544
AGAGGATTTAAATCCATGCCGACAGTTCATTTGACAATGACCTTGAGGGG
CTTTGCTTCTTGAAGAAGAAAGCAGAAGCTTGCGGTAAACAAAGTTCACT
TCTGACAGATGGATTGAATGACAGAAAGGTTGCGAGTGCCAGAATAGCCC
TGGCAGAGGAGGAAATGTTCAGTGGAATCCAACAGGAGAGGAGGTGTGAA
CAGGTGCAGGGTTGCTGACGGAAGGGGAACCAGATGGAAGGAGCCAGAGC
CAGTTTATTTAAAGGAAAAGGCAGAAAACATTGAAAGGCTGTGCGATCAG
TGGCTAAAAGTGTTCATAGAGGAAGGTAAAAATTCACAAAGCAAAACTGC
ACAGTGGG
>ZNF238_Benjamin id=6096 pos=chr1:243579029-243579746
AGCTTTAGCAAGGAAGCAAAGGCCCAAGCCCTTCAGGCCCAGCAAAGAGA
GCAGGAGCTGACACAGAAGATACAGCAAATGGAGGCCCAGCATGACAAAA
CTGGTAGGTGGTAGGGAAAGATTAGAGCCTGGGCACTAGCTCACAAGTCA
GGCCCACGCCTTACTGTGAAATGACATCAGGAACACCTGTAACCTTTGGC
TGGCCGAAGGGAGCAGATGCTAACTACACCGGAGATTCCGAATTACATAT
TAGTTAGCGTTTAAAAGAGAAAATGGAAAGTATTGCCCACTGTCTGTTGA
TTTCAGAGTGCTGCTCTCACATCTGTTGCACCATCTGGATTATGAGTTTA
TTTACCTGTGTTCAAGAAACGTAAAGCTGAGAGAGACCACAACAAAGTAG
AAAAACAAAGGGCTTGTTTTTGGCTGGGTTTTCAGGCACACATGTTATAT
AAAGAAAATAGCATCAGAAGCTCTGCGGGAAATGCTCTGAGCTTACAGTT
AGAGTCTCCTGAATAGCATTGAACAGTTCCCACAGTACACACATTATAGC
TACTCTAAAAGCCTAATGAGTTTGCTTCAGCATCCAAACTGGAGAAAAGC
TTTAGCCATTAATCGGTTCTTAATTCACTGTCGCAGCTGGATGTAATTCA
GTGGCTCCAAATTGATATGTTCCTTTATTTAATCTTTGCAGCTTCGAACA
TTTTTAGCATTTGTATGA
>ZNF238_Cameron id=6097 pos=chr1:243585497-243585908
CTAACACTGCCCATTGTGTATTTGTGATTTGCGTTTTGTAATTAAGAGGA
ACAATGGGAGTCCATGGGGTCTCGTTATATATAATGGTTGGTTTAATTTG
TTTCACTTCTATCTTGTTAATTGTAAATTGATCATTAAGATTTGAATTCT
AATCTGTCACCAGGGTTGTGAGTATTGAGGCTAGAGCAATGATCCCGGTT
TTAATCACTGATGATGAGAAACAAATTTTATAATTTTGGTACATATTGCA
GTTCATATATTTTAACACTATACTTTATGGTGTTATAAATATTGTTAAAT
GACTTTTAGTGTAGTTTTACTGTGTGGACTATAATGTGTAAATTATATTA
CTGTTTTGGCAACAGTAGGTATCCAACTGTGTGAGTTTAATTGAGGTGAA
GAACACACACCC
>ZNF238_Clara id=6098 pos=chr1:243624219-243624613
gtatcttattgcttaattaTTATACCTATTTAATGCTACTTAGAACATTG
TCAGCTGTTGAGAAAAGGTAATTATCACTAGTCAAATGAAAAACACTTTT
TTGGCTGCCTTACGGGTACACATTTTACTGGTACCTTGATACATAATGAA
GCCTGATAGCAAAACTTTTGCTTGTCTCTTCTTCAAGCCACAGCTGTTTC
CCTGCTAAATTCATCCCATCTGTCTTCCCTTCCGTAAAGCTGTAGGCAGT
ATAGCAGAAGTACAGAAGCAGTTCAGCGCTATTTTGGATAAACATAGCTG
AAATTTGAATCTTTGCCATTTGCGATGCACACATTTTGTTTTACTGCTGT
AAAGAGAGCTGTCAAAATACAACTACATGGATAATTTACTAAAAT
>ZNF238_Claudia id=6103 pos=chr1:243665303-243665536
ATGACTAGATCTTGCGCAGATCTAATGAAAGAACTAGCAAGGTCAAGAAA
TGTCACAAACTATAAAGCTACAGGGAGGTAATTCAATTACCAATTTAGAG
GTTTTCTTTTTATTTAAATAAATACTTTACATTTCATGCTTGCCTGTAAT
GCACTACCAGGAGCAAGATAAGGAAATTCTACTGTAGACAGTACAAACAG
TAGCAGCAAAGTGTGTATGTTGAGGTGTAATAGA
>ZNF238_Daniel id=6109 pos=chr1:243721967-243722277
ATCAAATAATTTTTATTTTTACACTATTACAGAAGTGCATTTCTCTAGGT
TTCCAAAACCACCTTATTCAACCTTCCCCATCTGTCACCATCTGCCTCTT
TTTAGCATGTACTTTTTGTGTGATCACATAAGCATGTGAAAAATAACTAA
CATTCAGATGATTATCTGCTGGTACATTTGAGGACTGGGCATAATAAAAG
TGAACTGCCAAAACGCACTTAACACTTTTAATTTTGTTGGGTCTTGCATG
TAAGCTACATTTGATTTTCAAACTGTTTTACAGTTGGAAAGTGGATCAGG
TACTGCTAACT
>ZNF238_Demian id=6110 pos=chr1:243736274-243736630
GCAGAGACAATTTCTGCACCATAGAAACGTGTGCGGTCCTCAGAGAACAC
CCGCTCTCTCGACAAATGGAAAAACAGCTGCAGGGTAAACAGCAGGGACA
GGATTGTAATAATTACTGATTTAGTGGGGGAAATTAACACAAACATAAAA
CACCTCTCATCACCATATTGTGATGATAGATAGTGTACTCTCAGTGGACA
CTGAGCACTCTTAGACAGCAGCTGGCTTATCTTTTCCAGGTTTCCAAGGG
GAAACTGCGAGCTGTTAAATCAGCGTTTTAATCAATATACCAATCTTGTT
TAAGGCATTCTGCTTGCTACCCATTTAACCTTCAGTTACCAGAGGAAAAA
GGTATGC
>ZNF238_Flora_1 id=6112 pos=chr1:243876737-243877048
ACACATACATTCATTCTGTATATGCACAAACATCAGCAGCATCATAAACC
GTCTCAAGTTCTAGCCATTATTCAGTTCGACATCTGCACATGTTTATGCG
TCTCTCCAAACAACCTCTTGAACACCCTGCTGGAGCTGTCATTTTTTTCT
TCTCCCTATCTGGCAGATGGCAAGTCAACAATCGGCATCAACAGCAGCCG
AATATCTCCCCCTCCATCCTACCCCCCTAAACAGACACAATAATAACTTC
TTTGTGCTTCCCTACAATGCAGCTGCTTAAACCATTTCGCTACAAGGCTG
CTTTGCCTTAAT
>ZNF238_Flora_2 id=6113 pos=chr1:243877077-243877537
TCCCTTCTGTCAAGTCTAAAAAGCAGCATAATGTTAAGCAAGCTAAAGCC
ACAGCACAGCTGCAAACGGGCAGACACATTGACAGCTCCTCCCTTAACAA
AGCCCTGTGAATTGAAGGGGGTTCATCTGAGGCTCACACAGTAATTAGTA
TAAAAAAGTCCGACAGCCTCTATTATGCTAAGGGAAAAAAAAACTGGACA
GAACTGGGCTGCTGTTTTGCGTCAAGAGTTCTGCTGCAGAGTAGATAAAT
CATGTTGGGTTTTTTCCTCTCTTTTTAAAGACAGTAATAAGGAGGATGAG
AGAAGCTAATTTGAAAACTTGGACACAGTAATTGTACCATATGGTGAGCA
TTTATCCTTTCTGAAATGCACGCTAACAGTCACTTACATGCACACTGCTT
TGTTTTACAGTTGTTATTCTCTCTACCATATTCATAAAATGGATTTGAAT
ATCTGATACTC
>ZNF238_Isaac id=6114 pos=chr1:243896008-243896374
TACAAAGAATCCAGTGCACCAGACTGCAGCTAATTATGTATATTCAAGTG
ATTAGCAAGCACTTGTTGCCTCTTTCACACCACCCTCCAAACAGCAGCCT
TTGAGAGGAGAATAGACTGCAAATTTATTGAGAGAACACTGTTAATCCTT
TGGGGAGAATGTAAATGTAAACAGGACTACTCTACATCAAGGTGCTTTGA
CAACAACAATCATCTGCATAAACACATGCTCAACAACAAACAGGTGTTCT
ATTTCACAACTAGCACCCATTTGATGCTTTCAAGTAAGCATTATGCACAA
ACTGTTAGAAGTACTTTGAAACCAGCTGCAATTACTATAATTAGCTGCTT
TCCTATACTTTGTTTCC
>ZNF238_Kizuki id=6119 pos=chr1:244123298-244123682
ATCAAAAAATTGTAAAATAGAATCTACCAGCTAAAACTAATGAGCACAAA
ACTGCATTGATTTGGCCCAGGGTGGACAAATAGAACATCTGGCATATTTG
GCACCAATGACACAGCTGGCATTGTTGGAAACGTTTCTGCAGAAGGTGCA
GATGCAGAAATGGGAGAATTGGTACAAACAGTGCAGATGGAACAGTTGGA
ACAGATGACAGTGGGCAGAGCTGGCGATGCTGGCACAGGTGTCACAACCT
CAACAGCTGGCACAAGTTGTGACAATCCTGGGATTTCTTAGTACAAGGCA
CATGTTCATTTTGGCTTTGGCTGCAGAGAGATAAGAGCATTTTATAATTA
GTAAATGTGCCATTTAAAAAAGAACTTTTTTCCCC
>ZNF238_Napoleon id=6121 pos=chr1:244174645-244174971
TACAATGCTGCCAAATATAACAAACATCTACAGATGGGTTGGTCTGCAGC
TGGAGGCTTTAACTTTGTAGTATTTATTTGAAATATCCAAGCCAGCAGAG
CAGGGCTAAAGCACAGTGGGCACAATTCACAATGTTTTGGCTCTGGAGCA
AATAGCAGTTGAACTTAGTTTTTTCAGCTAAAATGGAATTTATGCAGATG
TGCTTTGCACTAAATTCATTAAACAATTACATCCTGGTGCAGTTTTCACA
TTTTTGTAAAGGATCTGCATAAGCACTAATTAGATCTAAAACAATGTTAC
TGGGCAAATTACAGTGCCGATTGTTCG
>ZNF238_Noah id=6126 pos=chr1:244215353-244215685
TAACAATAATTATTTGCAGGAGTTTTTGTGTTAGCGACTAATTTAGAACT
TGTAGATTTGAGCTGCCTGAATTGGCCAGACAGCTGTAATCGCACTCCTC
TATTCTTAATCTCTTTATCTGGGCAGCAGCTGCCATATGGCCACAGTCAG
CTGGATCAGATGTTTATAAGCTTCCTTCTTCGTCCCTCTCTGTCCTCTCA
GCCTCCTAATTTGATCACGGCTACCTTGTGAGCTGCCCTCCAATCTTTAT
TTTTAGCCTTCTCAAGGATTAGGATTGATGTTAGCTGTGGGGCACTTAAA
GTGATTGTATTGTAAATCTTAGTTTATTCTAGC
>ZNF238_Prometheus id=6132 pos=chr1:244219247-244219562
GCTGAAAGTACACTGGGATCACTGGGACACTGTCTTATGAAGGTTTGCTT
GGGATGAAAAAGGATATTGCAGCTTCAGCAGTGTTGAACTGTGTGTTTAA
AAATGTGAATTACTGTTATTGTATACTGTAATTGATTACATGGGCTGGGG
GGGTGTCAAAGAACTTGACAGGTTGTGTTGATGCTCTTAGTTGAGTCTTG
AAAAGTAAATATTAACGCTACAGAAATGCATGAGTTTCAATATATTTTTT
GTCTTTGTTTGCATTGTATAACTTTAACGAGTGAGTTTAAAATTATTTAA
TTTCCTTAGAAAAATA
>ZNF238_Roman id=6134 pos=chr1:244220109-244220401
ACGTGTGGTTTTAATGACCAGCACGCAAGGCAAAAGCATTTTGCACAGTG
TTTGTTTTCCTGTCTTGCACTTACAAATAAGGTCTATGGGAGTAGCATGG
AAAACGTTTGCTGTTTTTCCCTTTTTTTTTTAATTGCTTTTGTTTAAAAT
TTGATCGCCTTAACTACTGTAAACATAGCCTATTTTTGTGCTTAAGATAC
TGAATGGAAAACTCCATTGTGTGTTGCTGGACTGTTTTGGAAATATTTGG
TTAAATGTGTGTTAATTTGGCTGTAATGGCATTTAAAGCAAAC
>ZNF238_Roxane id=6136 pos=chr1:244220563-244220788
TTTTTGTGGTCATTGTGAGTGATTGCTTTTTCCTTTTCTTAGTTTCACAT
TCTTCCTTTGTTCTAAAACTTAGACTGACATCTAGCTTTGACAATCATAG
TATGTTTTATTTTCCTGAGGGGGAATAACTTATAATGCTGTTTAGTTTTG
TACTATTGGTGTGTTGGTGAATTTTTAAACTGTGTGCTAACTGCAATAAA
TTATATGAACTGAGAATTTCTTGTGT
>ZNF238_Zeus id=6137 pos=chr1:244229496-244229726
AAAGATTACTTCTTGGCAAACTAGATATGCAAACGCCAGAATACAGTAAA
ACCACATTTAATTGGACCTACTTGCCAACTTCTTGAACACAGCTTGGATT
ATTCCACTGGAGGCTGCTTCTGTTAAAAGCTGGGGGAGGAGGAAGTGGCA
TATTGACAAGACTTCAGATAATTTTTTTTTCACTCGAAGTACAATTATGC
AATGAGCCAAGTTTGGAAGTATTTTACTATG
>chr1_Zara id=6146 pos=chr1:245017477-245017814
AAGTCACATTTTACAGATAAAATGTAGAACCCTGAAATACTGACACATTC
TCTTATCGTGCACAATGCTGAGGTTCTCTTACGATTCACTTTTAAACTGC
AATTAAAAATGTACAAAAAAGAAAAGAAAAAAAATCAACCCACAAAGCTT
CTAAAAAAGGAACCCGCAGGCACTTCCTCTTGTGGAATGTTTAAAAAGTT
AGCCTACTAAAGAAAACAGTCGACTTCTTGTGAAGGTTTTGGAGAAATAT
GTATCAGTTCGTTTTATTTGGGTATTCAATAATATCCTTGGTGATAATGC
TGACTCCATGGCTTCTGACCCCAGAATTGCTGTAAGAG
>MYT1L_Frankenstein id=18529 pos=chr2:1792897-1793434
CGTGCTACAAATGTGGCAACACCTTGTTTATTTAGAGTAAGATGTGTTAA
CATCCAGCATGACAAAATTTGTACAAAGTTCACAATTTAAAAATGAAGTA
TCACAGCAACTTGTGATTCCACACATTTATAGCAAAATTAAAGTGTCAAC
AAACCCATGCCGTGTAGTACAAAAATAAATCAAACTTCAGTTCCACAGAG
AGCACAATAAATAGTTTATACAAAATTCTGTCTTAATAAATGATTACTTA
AATTAACTTAGAAATGAATATGAACAATAAGTTATAATAAACTCTGATGA
CTCACAATAATCCATATGAAAGGTCAGCATTCTAATATGTGACACTTTTG
TGATCCCTATATAATAGTCACAGATAACTTTTGATTTGAGATTATGTACC
AACGTTAGATGAGCAGCAGGTTTGTGCTTAAAATCCCTTTCCATTGTACA
TAGGTGATAACAATAAGAATCCAAAACTGATACTATCTAGTACTCTACTA
AAAGCATTACTATATTGGCAAAGAAGCTGCAGACACAA
>MYT1L_Hannibal id=18535 pos=chr2:1795255-1795534
tgtttgtgtgtCCATTTCAGTTCAAAATACTAAAACATTTAATCACTAAA
GCATTAAAAAGAATTTACACTCTATTTATTTTGATCAGCTTACCTCTTCA
GAAATAGATATACCCCCAAATGTGCATACATCAGCAGCTATAAACATTAC
ATGGCAGAACACTATGTCAGCTTACATGGAAACGTACAAAATGTGGGTGT
ATTCAAAAACTATTCTGCAGGTACTATCTTTAAAGCAAGACATAAAATCA
TTATGAAGTCTTGTAAGCATAACACTGTTT
>MYT1L_Mauritius id=18538 pos=chr2:1890737-1890937
AATTCAACATTTTTACTTTGACAGCATTGTTGAGGTAAGCTGAAAACAAT
AAATTGAAAAGACAGAATCCACCATGAGAAAAATGAAGTCACACCTTCTG
TGTGAGGCGTAATTACCAGTCACATGACCACTCCCATCACACCCTGGAGT
TGGACATCTGCCACCAAACAAAAACAAAAACAGCCAAAATAGTAAGTATG
t
>MYT1L_Virginia id=18554 pos=chr2:2335196-2335481
CACAAGCTCCAAATCCCCGGCATATGACCTTCTGTTAAATAGATAAAAAA
AAAAATTGCTTATCAGTCATGCAAATGAGGCTGAATTCATTTTCCACAAC
AGATGGCCTCATAGATAATGATGATGGAAGAGAGAAAATTGAATGTCTCT
CACAAGGTGGCCATGGCAACCGAGAGCAGAATAATATCAATAATAAACTC
ACTGCATAATAAGGTTGTCAGTCCTACAAATCAAAGTCTCCAGCTAAATC
AGGTATACCACCCCAGCTAGTTACCAGGTAAATAGT
>chr2_Adam id=18572 pos=chr2:5550287-5550639
CCGGCAGGCCTGCTTCCTTTCTCGGCGCTGAACAATAAGAGCTAGTTCTT
CACTTTGTGTCACACAGAATGGCTGATTTGATTAAGTCCCCAACTCTCAT
TATGCTAGGTAGGAGTGTAGAATTTCAATGATAATCCATAATGCATGACC
AGTTTGTCACCATGGCAACATAAATTCAAGGTTACTAGCTCAGACGCATA
ATTGGGTGTGCATTGAGTGCTGAGGAAGGCTGTTAAAATTCTTGTCATAG
AAAAGTAGCATCCATCATACTGTCTGAAATTGCAAAGTACTCATAATCAG
ACAGAAAAATCCTTGGAGAAAAATGTTAATAAAATAACTATTACAGTCTA
ATA
>chr2_Agamemnon id=18580 pos=chr2:5835310-5835555
CCTTGCATCTAAAGGCCTTGTGGTTTAAAAAAAAAAAGCAAACTTTTTTT
TGTACAGCTATAGTAGAGATTTGTTCAATATTTGTAGGTAAAGATTTATT
GAAAATGGTGATATAGACCTcagagctgttatcttagtttaaagattgta
tatgtactgtactatagtaggactttatgtatctcatacgctgtgatgtg
gatggggccccAGATGGAAGGTTTGAAACTGGATTCTCGATTTTTA
>chr2_Aida id=18588 pos=chr2:6714246-6714468
TGAGACTTTGACAGCAAGTCACTTAACTCTGTCCAGCAGCAGCTGTGTGG
GTTTTGCATAATTAATTATTTATACCAAGGCAGACACAGTAATTAACATC
CAGATGAATATAATATTCTGATCAGAAATACTTTGCATTTCAGCCATCCC
TCAAGCAAGTAGCTGTCAAAACCGGACTGTTTGACAGAGTGGGGCCTGCC
AAAAACCTCCCAGACATCTGTTC
>RNF144A_Alice id=18595 pos=chr2:7548131-7548434
AGGCAGGTACTCAGGGGTGGGTGCAGACTTGATTTTACAAGTACATCTGT
TCTGTTTATTTTTGCTTCTTTGCAGTATTATCAACTTCTGCTCCATATGG
GTGATCCATATTGTGCCTTGGTGAAATGATACCACATTATGCTTTTATGC
CTTTATCATCAAACACTACTCATGAAAAAATCACCAGGTTTGCCTAGGTT
CATCTGTTCAATTTATTTTTCCCAAACTTTATTTTGAATAAAACACCTAC
GGTAAATGTGATTTATGTAAATGAATAAAACAAAACTGTTATATAAGCTT
TTTT
>RNF144A_Franz id=18597 pos=chr2:7735365-7735814
TTCTGATCAACTACAAAGAAGTTTTCTAGCATCTGTTGAGCTCAGCTAGT
AAGCACAATTTATAAAACAGGGGATGACTAACCCCTGTAACCATTTTAAT
GACCCTAAAATAAAGTGCTTAGAGCAACATCTGTCCCAGCAGCTGGGTTC
TCTGCATGAGTGGGCAGAGCGACACATTGGGACAAATTCTGTTCTCCCTT
TTGACAGAAACAATTGCAGCAGATCATTTTTATCGTAATCAATTTAGGTA
CAGTTTCTTGGAAACCATCTGTGTAGTGTTCATAGATTGTGCTTAAGAAT
TTAAATGTGTATATTTTTGGTCGCTTGATGTAGCATCTGCTAATGGCCAC
ATAAGTTCCACTTTTTATGCAGAAAGCTGTTTCCTTGTAAAGGGATTAGT
AGAATGACTACTTGATTTTATCCTTTTAACTACCCAATAAGCTTCTGCAG

>RNF144A_Joshua id=18600 pos=chr2:7774632-7774979
ATTCTGTTGTGGAGATGGCACCAGGTGCACGGGGTGACCTCACACACACC
AAATCGGGAGCTGACATCCATCACACTTTGAAATTTTGGATTTCATCATT
TCCTGATCTTTCTAAAGGGATCACAGCACCTGGCCCTCACAGCTGTAGTT
CATTTAGAAAGCAATTTAAAAACCGAGAAAAAAGCAAATGACATCTTGCT
GCCTCAGCCTTGTCATTAAGTATAGCAGAATGGCCTTCATTTATGAGGCA
CATGGCTAAGAATTAATATCTTTCAGGGCTTTCTCGAGTAGAGATTACAA
AAGGTTTGAAAGACCACTAAATAATTAGTGGTATGACTGAGGCAAGCA
>RNF144A_Olivia_1 id=18602 pos=chr2:7806609-7806812
TAATGGTCCCTGAGCAAACCATTTTCAGAAGACTTGGGTAAGTAAGATAA
AAAGACACCATTTCTGAAGAGTTGCTTTTATGGGCTAGGTCAGAGTGCTC
TCTTTCCATGTTGTTCATTCCCAGTTGAATTTCCTAATAGTCTATCTCCT
CAGCTAACAGATGCCCAGCCTCATGTCGGAACCAGATCGCGCCACTGCTG
AGAT
>RNF144A_Olivia_2 id=18603 pos=chr2:7806815-7807090
CATCCAGTTCCTTTCTTATTGAGCCGTTTCCCTAGCAGATGGTGCAATGC
TGCAGGCATACTCCTTCCTGTTAATTACCAGCCTTTGCTACAGATGGAAA
TGTCAGTCAGCCTCACAGGTCCTGGTTCCTGCCATTGCCTCAGTCCCTAG
CCCTCTACCTAGGCAAGATGCTGCCAACACACACCATGTGTTTTGTGACT
GCTGACTAGGCAGGCAACAAAAAACAACTTACTTCATGAATATTCATGGC
GGAATGTTTAAAGTTCTGTTCATCTG
>RNF144A_Ruby id=18612 pos=chr2:8213735-8213986
CCAGTATCTCACAAACATCTGCCTTCATTATAATTATATTTCTATTTCAG
CTGCACCAAGCTATTTACAGATGAGCCTGTTCATAAAGAGCTTTATAATT
AAGCAAACAGAAATATCTTTTTATAGGATGCAGATCTAGGGGTGATAATC
ACACACAAAATACACAGCAACAGTTGCAAATAGAGTGTTTAACGCTAGTT
ATATAGTTAGTGATGTGCTCAATAAAGCCTGACATGTCTTTGTTCCTAAA
TA
>RNF144A_Victor id=18616 pos=chr2:8282040-8282245
AACTCAAAACAGGGACACAGAACTAGTGGTTGCCAATAACTTTAACTTCA
TTTATCTATATTTGGCAAAAATTGTGCTGCAGCTGGAGATGAAATGCTGA
GCTAAATAACTGCAGAGACGTGCGCTCCAAAACAGCAATTACTAAGCTGT
GCTGCCTTGTGTAAGATTTCACTTTTATTTATTATATTTAAAGCAACTCT
CTAACT
>chr2_Anna id=18659 pos=chr2:16086655-16086951
TCCTGGGTAATGAGAGGTGGCTTTTGCGGCCAGTATTAGACTGGAAGTTC
ATACCTAAGTACTGTAATAATACCTCAATGTTTGAGGAGCATGTTTTGTA
TACAAATATATTGTTAATCTCTGTTATGTACTGTACTAATTCTTACACTG
CCTGTATACTTTAGTATGACGCTGATACATAACTAAATTTGATACTTATA
TTTTCGTATGAAAATGAGTTGTGAAAGTTTTGAGTAGATATTACTTTATC
ACTTTTTGAACTAAGAAACTTTTGTAAAGAAATTTACTATATATATA
>KCNS3_Aurore id=18674 pos=chr2:18661271-18661484
GGCCTTTGATTTATTGGAAGAAACCTGCTGGGAAGAACATACTGTGTAGC
TGATTAATGTCAGCTTCTGTCATCAGTTTTCACTTAGATTCTTGGCCAGC
CCTGACATCTCCTCCCTAAAGGATCCAGAAGAATTTGAGGGCTGATCCAA
GAGCTTTACTGGCATGGGATTTGCAGAATGCGGTGTTTGCAAAATAAGGA
AGATGAATGGAAGT
>KCNS3_Johanna id=18682 pos=chr2:18973016-18973227
CAAGACTCAGCTGCAGTTAATTTTCATTTGCTGTTTGTATATAAATGCTT
TTAGTACTTAAACTAAATTCAGATCAATTAAACTAATGTTGTTTGACATA
ATATTCCTTGTTCCAAAATCAATATCCCTTCATTTGACAGACTTATTCTT
GAATTCAGGATGTTTATTGTTCTTAAAGCTTACCTATAGACCTGGTTTTT
GTCTTTAATGAT
>KCNS3_Maxwell id=18688 pos=chr2:19167412-19167676
GTGGAGTAGGAAACTTTAATGATATATGCAGTTTTGTTATTAAAACTGAG
TTATATATTTTGCTCTGCTCTGGAAAATTGTGACCCAGTATAACATATCT
TCACATTGTTTATAACTTGAGGAAAATCAACATTTTGGGTTCCCAGTTCA
CACAGTAGGAATTACATTTGTTTTGGCCAAATATAATTTATATAACTGCA
AGGAACAATAAAACATGAACTCTACAGTGTTTTCTTACCTAAAAATAATA
TAGACCTTGTAAAAT
>chr2_Ariane id=18705 pos=chr2:19740957-19741159
CCTACTGTAGCTGCTGTAAAATATATGGCAATAATTTCCTGAGGCAGGGT
AATGTATAAGGAATGTCAGGCCAGCCTCTGGGCATATTTGCCTTAGTTCA
GTTTTATTAAAGTAAAACTTTTATTAAGGCATGTGGTGAATTGAGCAATC
GGCATGATTCATGCCGTTATAAACCCATTGCTACACTCACAATAAATCAA
TGA
>chr2_Barak id=18708 pos=chr2:19775431-19775683
TCTGTTTTTCATTAGCTTATCTTGATAGTTTAAGTTAATCATTATTTTCA
GCCATATATGATTTAGATATTATGTCATTAATTCATGTACAGTCCATCTG
AGTAATGATTGTGGTTTTCTACTTTACAAATTCATCTACTTCACCAAGAA
ACCAAGAGAGTCAAATTCCATGCAACATCTGGTTTCCATTGAATGTAATT
GCCATTTGCAGAGTTATAATCATGTGTTATTGTAAGGGCCACAGTGTCAA
TCA
>chr2_Boris id=18817 pos=chr2:32842984-32843287
TGGACTTCATAGACACAAAGGCTTCGAAGCACAAGCCAAATATGTCAATA
TTTGTATGTAAGAAACTAATTATGTAATAGGTAATGAAACTGAAACTATA
CTATGCCCTTAAGGAGATCCAGTTTAATTCAAGGTGATCTTTTATTTACC
TGTACAGGAGTGTAAACTTTTTTGTGCTTTTATTTTTCAATTGTGAGAAC
CACTGATTGGTATGTTCAACAAATTTGTGTATACAAAGAAATGGATAAAT
CACTGCTATATAAGGGAAACTACCTTAGGAAAGAATGTTTACTGAATGtt
tatt
>chr2_Butcher id=18844 pos=chr2:38976008-38976332
ATAAAACACTGTAATGTGTATTTAAAATAAACCTTGCAAGTTTGCAGGTC
GACCCTCTTTGGCCCATGGTCTAGTAGATCTAGACGATCTAGAAGTATCT
ATAGCCGATCGCTGCATCTAGATGTTTTCTTCAATCTAACGACGATCAAA
CTGACAGCCAAATGAGCCAGGTGAGGCTTGATTGACGCAAGAAGATTTTT
CTAGTTGGGAATGTGGTCAATCTGGTGTTCCTCTTTCTAAACCGGAGGGG
GGCCCCAATTGTAAGCCAAATTTACTGTTACGGCGATCACCGTCTCAAAT
TTTCTGCCCTTTAAAGAATAAGGTG
>chr2_Ferguson id=18865 pos=chr2:43450315-43450572
CATGCAATCTTTCAAAATTTACGTAAACAAGGAAAGAAATTAATGAAATA
AATATTACATACAATCTCTTAAATTAAGAATTTTGTACTCATTTACAATA
AAATAACCAAGTGAAGTTACAAAAGGCATATATTACTGTGAAAAGAACAT
ACACTCCACATTTTGCCGATTAATAATGGCAATCATAATTTAACATAATA
AAAGAATATATATCTATTGCTTTTCATCATACTTGATAAATACAGTATGA
ACAAAATT
>LRPPRC_Ariane id=18867 pos=chr2:44124147-44124382
GGAAAAAAAGAAACATTATTCCTCTCCAATTATACTGCCAAGCATTCACA
AGTGAGCTAGGGATCATAAGGTTAATTATACATTTAATAAGGTGTCAGGG
AGATAACTGCTCATTTCTTTATAAAAATTAAAATGTACAAAGCAAGTTCT
CTTTAAAGTATAATTACCTACACTTATGCATACAAAAGGACTGATTTCAA
TCTCTCTATTTTATAAAAGGCTTTCACTGCAACAGA
>LRPPRC_Eduardo id=18868 pos=chr2:44132413-44132883
AACCAACACAATATGCAAGAAACAACTGCTGGGAATTGTTTCAGATGCTC
TAAAGTATGTTAATTTCCAAAGCAAAATGACTTGTGCTGTGAATTTTAAC
GCACTTGAAAGCCTGTACTTTCTCTCGTTCTGGAACACAAATTTTGCATG
TCTGAAGAGCTGTGATTCATCTTAAGAAAACCCATCTTGTGTTAAATGGA
ATGGAAACTGGACTAAGTGGTCAAATGACAAGTACATTCATATTCAAGCT
GTATTATAAATGCATGTACAGTAATTTATGTCTCTCAGCTACCACAAAAG
GCTCTTGATAAGCAGGTAATTTGCTAAATGGACTCCTTTATCCAAGTATT
CGAAGGGCGTTACAAGAAAAATCTGCAGAGGCATTAATGTGACGTAAAGG
TCAAGCATTGTGACATACCTTTCAAATAATCCCGCCTAACTTGCGTTATG
ATGAGGCGGCTGTTGGCAGCA
>LRPPRC_Griselda id=18869 pos=chr2:44132885-44133242
CGTTCAGTGTGAAGCCCTTGATGTGGGTCTCCGCGCTAAAAGAAGCAGAC
ATTTAGAAAGGAATTACTGACATGCTTCTGATACGATAATAAATGGTTGA
GCACCAAGGTGAAATTATAAAAACTACTGTTCGTATGTTAAAAATATTGC
TGCAAAATATCGACCTGGAGACAGCTTTTGTGTTATCCTGTCAATGGTTA
TAGAAGGATAATTTTTTTTTGCATTCTGACAGATGACAAAGTTGGAAATG
AGCAACAAAAGAAACAAAGTACAAGATTTTTTTTAAACAATCGGTTCAGA
TTCTTGAATGCTGACATATTAGATGACTAAAATAACTGCGTGCCCCGCAT
TGTTCTGC
>LRPPRC_Harper id=18873 pos=chr2:44166815-44167130
CTATAAATGAGGAATCTTCAAGGAGACTGGTGTTGCAATTACAACTAATC
CTCCCCAAAAAATTAACTGTGTTGAAGGCTTTGTAATTTCCCTAGGTACA
ATTTAGCTGTCACTTACTTTAAAATTTACTCAAACATGCGTTCGGAACAG
CACTAACTTCACATGTCAAGTGCTTTCCAGCCAATTGAGTCTAAACTGGA
AGTCGGTGTTAAACAACTGAATGATTAGACAAGATAGCTCATTTCCCTGC
TCTTTTGTTCAGAATAAAATGCCACATTTACATTATCAGGCTCAACAGGA
TTTTCTGACAGAGGCA
>LRPPRC_Jonathan_1 id=18876 pos=chr2:44171018-44171290
AGAATGTTAATAGCATCTACAATGAAGTAACACAAAAGACCCTTAGGTAA
TTTCATGTAGGGAAAACAAACTGCTATTAAAACAGCATTTCAAGCCCAGC
AGGAATGTAAATTCTAGTGTATAATGCCGATTTCAAGTTAATTACTACTT
GCATTTCTAAACGAGACTACAATTATAAATCCACAATAGCATGGTTTTAT
CATTTCCCTGCAACTTTGACTACAAATTATAGATAGGGACTATGTGCCCA
CTCTGTACCACATAACCCTGTAT
>LRPPRC_Jonathan_2 id=18877 pos=chr2:44171318-44171517
CTAAATGGATGCTTTTATCGTTCAGAGCTAACATCTGCTAAATCACACCA
TTGTTTCTTCAGCAGATGGCTTGTCAGGAGGCCAGATAATAAAGATGTGT
TTACACTGTATATACAGCCAGACTAATGGTCTGATACCGATAGGGCCTGT
TTGCTATGTCGATACTAATTAGCCAAGCAGAGCCAATGAAAGCTTTCCAA

>LRPPRC_Malcolm id=18879 pos=chr2:44172104-44172328
ACGTTTATAGGTTTTACGTTCAGCCTTCAGACCTTCTTAAGCAAAAACAA
AGCCATTAGTGCAGGCACATAAGCAAATTGTGCCATAAGTCATGATCTTC
AAACTCAATCCAAACAGCAATGCTAATAAAAACTAGCTGCAGAAATGCAA
AAAGCACTGAGCTGTGCAAATGTAAATGACAAGCTTGCCAATCCATTAAA
ACTAATGGCCTACACTGTCCATGTA
>LRPPRC_Penelope id=18881 pos=chr2:44174000-44174218
GAGCTTTTTTCCAGCAGGAAAATGGAATTTCAATCCCTGCATTAACAACC
TAGTAATATTTGACTTGCAAATGACTACTGCGTGTATCAGTTGCTTGACA
ATCTAGATATAAGAGACCGGAGCCATGGCTTGAAAGGACATTTGGCATGT
ATGATAAACCTATCACAGCTGTTACTATCATTCACTTTGCAGATTATCGT
AAACAAACTACAGCAACCA
>LRPPRC_Trystan id=18882 pos=chr2:44175418-44175908
AGACATAATTTAAGTCTCCAACTCTTGCATGTCATTGAGAAGTGGTCTGG
TTGTACTTAAAAGCAGCAATTTCAAATCTAATAGATACATGTCAGGCAGG
ACAGGCATTATATAGCAAAAAACGAAATGGTACCATCTTCTCCAGCTGAT
GGAAGTATTGTCTCAAATGCTCCTCCTTGGCCTGTACCTCTGAGTCACTC
ATGCTGTCAATCAAGTTATAAAGAAAATAGCCAACAGCTTCTGTGGAAAA
AAACAAGAGAAAGCATTCCACTAAAATTACCGAGACTGTCATGTTATCAA
GATTAATTTATAAGAAATCATTTTGGTGTGAGATGTCACCCTGATGAGAG
GCTCTGAAATGGCAACAATGATCACTGAGGCATAGAGATTATGTGGTTTG
GGAGCACATATCTAACTGGTGAGTGAAAGGAATATTAATTATTTTCAGAC
CGAGTGACAGCTTTTCAGTACTGAATCTTACTTCAATCTAT
>SIX2_Akiko id=18902 pos=chr2:44680472-44680737
TAAGGTAAAATAAAATAGGTTTTGATTTAGTTCAAGTGAACCATCTCATT
TAAAATTAGCCCAGGGGTCTTGTAAAGAATGCAAGTAATCTAAACATAAT
AATGCACATTGCCCAATTGCTTCTGTGTATGATACAGGTTCAGTGCTGTA
GTGCTTTGACAGCCCATTACTGAATGTAATGAACAGCTATTTTTAAACAG
AAGAAATTCAAGTTGACAGCTTGGCAATGAAATTCAGCTAGTGGGATAAT
TTTTGTCATCTTTAGT
>SIX2_Antonio id=18907 pos=chr2:44773521-44773933
GGCTCAGCCTCATTCTGCCACGACCATTTCCATCATCACAAGTACTTGAT
CTGTTTCACGTTTTATGGAATCGATAAATCTCATCCCTAAAGAGTCCAGC
AGGCCTTTGATTCCTGACCTGACATTTGCTAATGCTATTCCTGATGACCT
GCCACTACGGATCTGCAGCACTGCACTCTTGTGTTTGACAACACTCATAA
TATGAATCAATATTCAGCATTCAGTAAGTGAGCTGGGGAGTCATTTCACT
GCTGCAAAAGGCTGCGTTGCCCCTGGGCAGCTGTCAGAAATGGGTAGTTA
TTAATAGCCCTCTCTTTTCACTTAGCATAGTCAGTAGGGGTCAGGCATGA
AATGATTTAATCAGTTTATGATATCTGTGACAGAGAGCACTTAAAATGTA
ATCACAAAATTTA
>SIX2_Atsuko id=18910 pos=chr2:44807742-44808154
TCAGCTACAGTGTCAAAAGAATAGGGACAATTTGATGTTTTCTTTTGATG
CTGTTTGTTGATATCTAGACCACTGTAGCTTGATTGCCTAACATTAAACC
TATAATAACAGTGCAATCATAGCAGTATCATCATGAATGTTGTTACAATA
GAAACAACATTTACACGGCTTCAGAATGGTAATTATCAAACTTTTTGTCA
TGAAGCGCTTATTTGCTAGCATTGATCTGCCCCGGTCAGTTGTTAGCTCT
TCTCATCTGAGGTGTATTGATTGTATAATCAGTAGATAGAGGCTGTGGGC
AGATGAAATTCAGTGTTGTTGGGCAAATTATCGGCTGCTTGCCTGTTGAC
CTGGACCCTGCTGGTTGTACCTTAGATGCTGGTGGGATTATTACTCATTT
CAGTGACCCTACT
>SIX2_Ava id=18911 pos=chr2:44845257-44845909
CTTCAAGCAGCAGGTGTGTTTTTAATCTTTAATAGGTCACCTTCCCAAGT
GCAAGCAGGCAAGCTGTTATTGATCAAAGAGGTTTTGTTGGGTAGCTCTC
AGATTATTGAGTGACAAACTTTATTGAATTTGACTTAACAGAAGTCAGAA
GACAGCTGAAGCATAAGAGCTTGCACTGCCATCAGAGTCATTTTACGACA
GCCAGGGAGCAAAGCTCAGAGATGGATACTGAGCTTTTTGCTGGCCCTTG
GAGATTAACTGAACAGCCTTCCTACCAATTCCCAAGCCTGTCAGCAGAAC
CAATTAGATTTTCAACCAGTAGACAAGAAGGGTGGCACTTGGGGACCTTT
TTGCTTTAGGTCGAAGGCTTTTCAGACTGCGATGAGATGACATTGATGAT
GACACGTTGAGCATTGGTTGGTTTTAAGACAAGTTAAATTAGCAGTCTTG
AAATGATTCCAACTGTCTCCTGACTTCTCACTGTTGCCATATTCAGTGGA
TCCTGTCAGGAGCAAGTTGATGACTTAATAGTCTTTCTTGAGTGGATTTG
AGCACTTTGGCTGTGTGTTTATGTGTAGTTGTCATGCTTAAAATATTCAT
ATGAAGGTTTGAAATATTTATTTGAAGGCGCCTTCTGCAGAGTTCAGCAG
TAA
>SIX2_Derek id=18914 pos=chr2:44907665-44907967
GGTCCACAGGCTTTCATTTTGATTCGTCACATGTGAGGAAAATTCACTTA
GGCTGAGAGGTAAATTTAATACCAGTTATGCCCATGCTGTTCATATCACA
ACCATTTTCACATGATGCCACTTAATTCCCTAAGAAGCAGAAAGGTAAAT
CGGTGGCTGGCCAGCAAAGGTGTCACAATGCATTAAGACCAGGACTCGCT
GCAGGGGATAATGGTTCTGATTGCTGTTGACTCATGTCTCCACCAACTGC
CTCATGTAAAATAAGTGACATTTAAAAGACATCAAGATGTGAGAAGAGGT
AAG
>SIX2_Emi id=18917 pos=chr2:44909443-44909817
ATGAAATGTATCTACTCCATTTACTCTTATCCAGTGCTCCTACTTTCTTT
TTCCCTTTAATTTTTATATATGGTAAAAATTTCATTGAAGAGAGATTTTA
GATGACAGGACTGTAATTTTAAACCCAATAGAAGAGGTGTAAGCAATTTG
AGCTTAGCTGAAGCATAATCTTAGGTTGTCAAGAAGAAACCCATTCTCCC
TATGCTAATCAATCAGTGTATCAACCAACCAATCATCTCTTCAGCTTAGC
ATATATCCTAAGGTTTGATATATCTATTAACTGCCCATCATGCAGCTGGT
CTCTGGATGATGAGATTCCCCCTATCTTGGCATTTGGCGGCAGACGACCG
AGCTATCACAGCCTCAGATAAATAC
>SIX2_Eva id=18918 pos=chr2:44914776-44915281
ATGTTTCAAAACCTATTATAATGCATCTTCAAATATGTCAGACACATCTT
TGTTAAAATTAAACCAGGGATTGGTTTTGAGCGAATAGCCCTATATCCTT
ACAGATGCTGTGGATGGATGCATCTAAGCTGCTTATTATATTGATGGGTT
TTGCTGCTCTGCAGCAAATGAAAGCAGGCAGCTGCTTCCTCCATCAAAGC
AAAAAGCAGCCTGAGTTTTTATTAACCGAGTGTTCATTTCTTCTATTGCC
AAAATTCTTACACAAAACAAAAGAGCAGTTTTAGCACATTATTGCTTAAC
TAGACATGAACAACTGACAGCAAGTGATAAGCCTGTCTGCTTTTCACAAC
TGGTAATCATTTTTGGAATAGATGTTTTAATATAGTTGAATATAAATTTT
GTAATTTACATCTACAATGGTACGTAAATTTATAGATCCAGTTTGTTGCA
GGAGAATGAAGGCTATAATCACAAAAGGCTTTTCCCAGTGTTGTTTAATT
TTTAAT
>SIX2_Hans id=18920 pos=chr2:44933052-44933597
GAATGAATGTGGATTAACAGTGTTATCCTTTCCTAACACTTCTCTTTCGC
TACTCTAGCTAGTTTAGTTCTAAAAGACAGCGCCATTGACAAGGGAAAAA
AAGGGAACCTTCTCAGATTTTTCAGCTCAGCGGTGGTAATGTTGCAGTGA
ACACTAATGAGGGAACCCCCACTGATTTGCCTGCTTTGTGACTTTTCTAT
TTCATAATTATTTTTAAAACGCAAAACGACATGAGGTAGCCTAGTCATGT
CTCTACAACTTCCTGGTAGCGCCGTTCTTACTGCAGATGGCAATTTGTTC
TTGTAACATATATCTCTCTCTGACCATTTTCATCTAATTTGTATGGGTTC
TACCATTTCTTTTCTCTCTTTCAGGGCCCTTGCTGTGTGTGAGCTAGGGG
GTGGCATGACATGCTTGGCTGGGCTCATGGTAGGTCTTTTCTCCATTCCA
ATCCCATTCAGAGGGAGGAACAAAAGGAAAAATGTTCCAGGGCCTCCAAC
TGCTGGGTCAGAGAACCGTCAACAGCATCAGCTGCGGTCAAGCTGC
>SIX2_Joshua id=18922 pos=chr2:44933769-44934643
CAGATTATAGTCCCATTTGCTAAGATACAGGAATAGCCCGGCGAATCACA
GTTGGAGCACCATGATATAGCTGCTAATGTTTTGCCTGCATTATTACACC
AACAAACATGATCCAGAGCGCTCAGTAATTAGATTCTTTTGAATTAGATT
GGCCATTCAGGAACGTCGTTCCCCATTCTCTGGGTTCTGAGTCATGTATT
CAGGAGATATTATGTAGCAGCACAGTGCATTAGACAAGTTTTTATGTCTC
TACAAATAAAAGCATATTGTTACACTGATTGGCATTTGACAAACCTGTCG
CTCTTATACAATGTGTCGAGGTTACAGCCCAATGTGCGAGCATGTCAAAG
CTCACAAAAAAATTACCCTCACAAAGCCATCTGCCTGCAATGCAAAGTTA
TATGAAGGGCATCAGGCAGTCAGACAGAAGCAAGCTGAAAGGCAGAGTGA
CAGCCTTGTATGATGGCTCTACTAGATAAACAGAAGCCCACAAATGAAAG
CCTCTCAGAATACCATCATCCGCTGTCACAATGCAATTACCGAACAGAAT
GATAGCAAGATAGAGGCTCCCGCAAATGGAATGATAAAAGTATTGACTGA
TTTGATTGAATGATTAAAATAATGCAGACATAAAATGAAAAAAGATTGAA
GATTGTTACAGAGAAATAGGTGAGGAAGCATGATACTGAAGGCTTGTCAC
TCCTGTCTTCACTTCCACACAGACAAGCATATTTGCTCATTGTTTGCTGT
GCTCCCTTTTTTTTTTCAGGTTGCTATTTCTGCAGATGTCAAAGAAGTTC
TGTTAACTGATGGGAATGAAAAGGCCATCAGAAGTATCCTTATTCAGATA
GAAAACGGGTTTGTTGTGCTCATTC
>SIX2_Kaori id=18926 pos=chr2:44970898-44971239
CTGTGTTGCTTAGCTGACGGCTAAGCAAAGTCAACAAATGAAGCACAAAG
CCACCTTAACCTCAACAAATTAATATTCATCTCCATGTGACAGTTATAAG
GTAGTCTTCTATCACACAGTAACTTCTACCACATTATTTCCCAAAGATTG
ATTTTGAGAAGCATTTCCATTTTCTGGAATTGCCTCTGTTTCATGCTTGA
CGTATCAGTAAATGGACGACTTAGGCAAATTGCAAATAATTATGGCTCGG
AGAGGAATAGTCTGGAGAAAAAGGAGTTTATCAACACAAACAGCTCAATT
AGCTTACTTCTTAGGAGAGATCTGACTATTGATATAAGGGAA
>SIX2_Kazuki id=18931 pos=chr2:44981098-44981442
GTAAACATGTGTAATTAGCCTTGTACTTATCTCCATTAGTATCATTAGAC
TTGAAAACCCAGTTTAATCTGGATTCTGCTCTCTTCTCAATGTCAGCCTG
TTTCTGGACCAGTACAGAGCCAGCCTTGTTGATGCAATAAAGAGATTACT
CCAGCCCAGGGTAAGTATGTTTCTATTTTCTCCTGAACACTGGCTACAGA
ATAATTAGTCTGTGCACAAAGATGGAGAGAGTAATGGAATGGCAGGATTA
ATGTCATGTAATACTTTAATACTTATTATGTCCAACTTCAATTGGGTCTT
CTGATCTATTAGATTCTTTCCTAATCATAACTAGGAAACTTCTTA
>SIX2_Laura id=18941 pos=chr2:45000586-45000786
CAGTTTGCATGTCCTTGTATTCACCACTTTTTCTGCTCCATTAGAGCACC
TAGATGGATCTCAGAAGGCATAGGTCAAGTCGCAGTTAGATCATACATTT
CTTTCTCACAAAAACTTGAATTGCAATGCCAAGTGATGGGCTAACATCAC
AATAACAGCAATTTATTCCTCTTTGGATAAAACAGCAGTCTATTCTCAGT
G
>SIX2_Molly id=18942 pos=chr2:45003069-45003406
AATACAGTAGCTGTATATTGGAAACTGTGCAAGTGAAGATGGCTTTAGTA
TTGCAAACTGAGGAAGAAAATTGTTTTTAATTAGCACCTTCATAAGAACT
GCTGATTAATACTGTTTTGTTTGGTGAAAAGCTTTCAGCTGAGTAATTTG
TACAGCCATTACAACAGTTTTGTTAGAGCGGGACTCCTGTTGTTAAACAC
AAACAGCAGATGATAATGGTGGAAGATGAGTTTGTCATGTAACAATTTAC
CTTATTGAAAAAAGCTTTATATAAAACCCAATACAGTAGGTACCAGCAGA
AATCACATATTTTAAATCCTTCCAAAATTGCAGTGTGC
>SIX2_Pablo id=18943 pos=chr2:45004028-45004702
AAGACAGGCCTTCGGGGTAATAGCAAGGGTTGAGGCTCACGACAGTGCCA
AATAAGCTTTAGACAGCATAATAGTCTGCAAAGAAAGCCACAGAGCACTA
ATGTGAAGGAAGAGCTGTCCACCACATGCAGCAAAAATCACCAAAGGTCA
TTTTATGGTAGCAATTGTGACATAAAATTGGTGGTCATGCTACATGTCTA
ATACTCAGCACAGCTTTATAAATGATGGGCCCCTAGCGATGGCTGTCATT
AAGTGCTTTCATCATAATAAACTTTAAACTGTTGGCTTTATGAATCGCCA
GCTAGCTTCAGCTGTTCGTTGGATGGAGCTTGCAGTGCCTTAAGTGTGAC
AAGACCTATTAGGAATTGCAACCATGTTTCAAGCGTACTTGGCTTCCCCA
CTCCTGGGGTGATTGCTGCCTATTAAACGGCGTCTGGGAAGATTTTCCTC
CAGCAATCTCTGATCAAGAGCTTTTTTGGGCTTTGACCTGCATTTCCTTC
AAGACTTTCTCTGAGGAGTTTTATAAGAGCAAAACTCCAGAGCATTTATA
GCCACTTCTGATTAATACCTTTCCAGTTTTTCTAGCAACTCTCCCACTGC
TGCATAGAGAAAAGCTTTCATTGTTCCTGAGGTGCTTATTTGTGACCTTT
TTTCTGCTTCCTGATTCCCTCTAAC
>SIX2_Robert id=18953 pos=chr2:45067141-45067683
GGGGCAGTTGGATTGAGTTTATTGTTTATGTAAATCTCTCAGAATGTGAC
ATAGCAAGATAGCTTCCTATGTTGTGTTGATCCACATTTTAGGCCAACAG
CCAGAGTATTTTATCTTTTCCTTCATTATAGTGATCTTCCAATTAGCCGT
GGTCTGTAATACCCTGATTTTGGTGGCAGTGGTTTGGACAGGATTGTTTG
ATAGTTCTGCTCGAGAGGCAAAATAAGGGGCCTTATTATAGAAGTGCAGA
GGTTGTGCAGGAGCTGAGTTCTGTTGCAAAGTTTGCCGATAAGGGGAAAA
CCGGCCCTTAAGCGTCCATTCTGTTCTGTATATTAACACTTCTAATCTGC
ACTGCTGATAAAACTGCAAGCCATTTGCCTTTGGAGGAATTAGTTCTGCC
TCACTTGTGTAACCAGGCGATGGTGATTAACCTTTAAACTGTCCAATATT
CCCAGCAGCCTCCTGCTCCAGATTAGAAACTATTTAGTTATGACCAACTA
AATTAACAACACTCCCTTCTCTGAAGAATGAGATTTGGAAGGT
>SIX2_Ruby_1 id=18954 pos=chr2:45068454-45068812
GCAAAGCCTTCTTCATATACCAATTTAAATCATTCATGGTCTTTTCTTTG
GCATTATTCAAAAGATCATAATAATTTTCTTGTGCCCACAGCACAAAAAA
ATCAATTATTTCCCCACAAAGACTTGAAAGTACTTAGCGAGTGCGGCAAG
AAAAGCTGAGGGTGATATCAAATTGAAATTGCACTCATTACATACAACAC
AATTAGTTGCCACTAGCCTGGCCGGGCTTTAATTCTAAATGGCATATCTT
TATTATTACAGAAACAAGCATGCAAATGGCATTGTTCAGGATTTGCCGAA
ATCAATAGGATATAGTGCTGTGTGTTTGGTGGCCACTGTCACTCACGCTG
CTGTGGATG
>SIX2_Ruby_2 id=18955 pos=chr2:45068850-45069084
GGCAACATCATAAGTGACACCCAAATAAAAGAAATGGGTACATGATATTT
GTAATTATTCTACTTGTGTTTTTGTTGTAAATACTTGTACTTTTTGTTTT
TTAATCAAAGGATTAATTGCATTTTAATAAGGCATTATGATTTGCAGAGC
TTTAGTTAATTAAAACTTGTAGTATATAATTATGAAGTGATGCTGAGATT
TTCTAAAGATCACCTATATGTTTAGAATATGTATA
>SIX2_Tatiana id=18976 pos=chr2:45418637-45418875
TTTGATTGCCCCACTGCAAAATTGCTTGCAGATTCAAAAACAGCATGTTT
CATTTCAAACTCATTCTCTTGCCATACATTAGCACTTGTCAATGTAACCA
TTAAGCACAGGCAGTGCAGAAATTTAATTACAAAACCATTTATTTTATTG
AAAGAAAAATAAACCCAAGCTACCTCAAATGCATTAGGTAGGTTCAAAAC
ATGTTCAGCTGATAACACCCAAGGGTAGGGAGGCTGCTG
>SIX2_Theodore id=18982 pos=chr2:45677951-45678197
AGAACAAAGTCAGTCTGTCTTAGTGCCATAACTGAATTCTACAAGTTAAC
AGCTTTTCATGAAAAGCTGCCATTTCAAAATGTCAATCAAATCTGAGCAT
AAGTGGGAACTCCTGCAGAAATAACCAGCTGCAGGTTTGAAAAACATTTT
TCACTGAAAGTGGAAACACAAAAGATGTTTGAACGGGATCTCTTTTCATT
CCTGTAACAGTAGACGGCCATTTTCACAACATCAAGGACAGAAAACA
>SIX2_Veronica id=18984 pos=chr2:45680068-45680376
GCATTCATCTGCATTCCCTGTTTATGGGGATGAAATACGTAGTCATTTGA
AGTCCACAATATGTATACTGTGTTTGTAATAACTGCAGATTTTACAAGCA
CATTATTCTTTCCATTAGGATTAAAACCTCACCGAATAGCAATTTGTGAA
AGAATTCTAGCAGGGCCCAGAGCCCAGAACTCTGACCTCTGATGAGATGC
TTGGCAGCAACAAACTCTAGGTCTAGGCAAAACATCTGGTTTGAGTTAGA
CTTCCTGAAAAAATAGCCCCTGTACTGGGGAAACTGGTATTCACCGAGCT
TTGTATATA
>SIX2_Violet id=18985 pos=chr2:45683825-45684083
ATTTAAGGTCTTCTAAAGTTGAGGCCAGCATGCTGAAGAAAAATATTAAA
CTATCTATAACCCTGTGTCAACATATGATGCTACTGGGAATGCTAAGTGA
ATTAATTTTCCAAGGAAAATTAATTACTTATGACTTACAGTTGTAAAAGC
AAACAACGTAACTCTGGATTAGGGCACGTTTAATTTCTGTTTGTAGTAGC
GATTAAATTAATTTCATTTAATTCATGGTATGTAATGGAAAGCAGAACAA
AAATGAAAT
>chr2_Isolde id=18999 pos=chr2:47387298-47387540
AACCATTGGGTAAATTGTAATTTTTTTATTGGAAAACAAATATACAACTT
GGAATGGATTTTGAGGCAAATTGTGCCATAAGCAGATTTTAAGTGGCTAA
ACAAAGTTTAAAAAGCAAGTAACAATAAAAGAAAATGTTTCTGGTACAGG
ACCAGCAGTACAAAAAAATAGTGTACGAGTACCTGGATAATACACCCGTT
TTGCAATAGTGCAACTTTTAAGTACATATTGTTGACTGTCCAT
>chr2_Jacob id=19007 pos=chr2:48034590-48034922
AAAGGATACCAGAAACATTGCTGGATATAATTTAAGATTAGTGTTTTCTC
TTTCATAGAAAGAACGTACATACTGGGACATGAGTACAGTTACAGCAAGT
CTAGGTGTGCTAACAAAACAGGGCACATTCAAGTACAGTAAGATTTTGCT
TGAAATTAAAAACAAACTACATGAGATTAAAGCATTAAAATCATATTTCT
CAATCTGAATACATGTTAAAAAAAAAAAATCAAAAGGAACGCAGAAGTGC
TAGCTCACATTTTTACCATATTACAAAAGCAATTGGTACCCATGTCCATA
AAGGCAGCAACAAAGCTGCTTGTCTATTGAAGA
>NRXN1_Abraham id=19028 pos=chr2:50148180-50148410
GATGTCATAAAACTCCCTATACTTAGCAACACTTATAACATTGAATTTAC
CAAAAATGGCTGAAGAGCAGAGATATATTTTGCATTTTCTATACAACAGG
CTATAAAACGTCACTTATCACAGTCCAGAAAGCACACAGAGATGGATTTT
ATATAAACATATGTAATAACATAATAAGCGTGCATGAAAATTTCCCAATG
ATTGCATCTATGCCCTCTTGTTTTTGTTTTG
>NRXN1_Aida id=19035 pos=chr2:50282019-50282400
AGTGTTACAATGAAGTACTACTTGGTTATGTTCAAATTATTTTTTTATTT
GAAGTTTTAATCAATGTTTTTTACCTTTGTCGAGTAGCCATTCATCAACT
ACTCGACCAAGTCGATATGGAATTCGCTGTCTAGCAATCGCCAGGCGCTC
GTTATCATTGTTTCCTTTAAAGTTTAAAGAGACATTTCATTGGTTAAAAT
CTGTAAGGTCAAAGGTTAAAAGTTAATACTTAAAGATTGAGCTATACAGT
TGCCACATGATTTTTTGAAATTTGGAATTTTAAAAAGTTCTACCTAGAAC
ATTTCATGTTTCAGACTTGTCATTCATTCATTTATTTTATTTTAGCAAAC
AAAATTATTCCTATGTTAATTGAAAATTAGAA
>NRXN1_Amadeus id=19047 pos=chr2:50848195-50848624
AGGTCAACAACAGATGAAAAGAAGGAGGTCAAAGTAAGCAGAAGAGTACC
AACCGCAGTTCCTCTTTTGTTAATGATGTCTACAGTTAAAAGAAAGAAAG
AAAACACACGGCAAACCCAAAATAAGAAACAATTAGAATGATATCTACCG
AACAATGTAGTTTGTTTACCATAGCGTGTCCAATGCCTGAGTGCTTTGTG
GAGAAGGGGGGAGAAAGGAAATTAAAAACTGTGAACAGAATAACGATCGT
TACTTAAAAAATATGATGGTCTCTACCATGTTAGTACATTTTTTGATTCA
GGTAACGGTTAGTAGAATGAAACATTCCATGAATGACATGTTAGTTATTA
AGCATGTTAGTAACATAGAAAAAGGGCAAAAAAATTTTACAAGAAAAAAG
CAGACTAACAAGTAGGCCTCCCACAGAGGT
>chr2_Ming id=19080 pos=chr2:55775505-55775728
CATCAATTATGGAATTACAGGGTCACATTTTAATTCCTGAATTTTACAGT
TTAGCATTAATATCACCACATGTATACAAATGGTGTAAAACAAGTACAGT
GGTATTTTTTAATACAAAATAAACATCTGTTTTATGGAAAAAACTATACT
TCATATCTACACAGACAGCTCATCTTTTCCAAACAATAGCCAAAATTAAA
ATTAACTACAAAATCTCCAAAACA
>BCL11A_Adam id=19095 pos=chr2:57968022-57968489
GTAATTGTCAGGGATCTTCATTCTGAGTGCAGACTCTACTGGAAATTAAT
TGCTTCGGTGCAATCTGAACCACATCATAAATGTCATGTAGAAGTTGCAG
GGAGTGAGGAGGCAGTGACAGCTCAATCCACACTGTTTCATTTAAAGGTG
GGTAAAACACACTGCGACAGAAGTGCTCTTCATCAATAATTTAGTCCGCA
GTGTAAAGCCAAGCCGTGCCAAAGATGCCAGGGGAGCCGCTGCCTCCCTG
GTTTTAATGACACCAGCAGGGAGGGGTTGAGGGGCCAGCTCAAATCAACA
TTCACTGCACATCTGGGCATGTCGGCAGATGAAGATATCAAGGACTGAGC
TGACAGGACAAAGGGTTGAAAAAAGAAGTGTAACCTAGAAAACCTTTACT
TTGAATTCTTTGTATAAATTCAAGGGAGATGACAGTTCCTAAGGTCATCT
TATATAATAAAACTTCAG
>BCL11A_Adela id=19096 pos=chr2:57972483-57972812
AATATATAAAAAGCTGACTATTTATATATTTGATTCCTTAAAAGCAATGA
GGAATACAAAGCAGATGGTCCAGCATTGTAGATTTCCCTTTTCATATTGC
TTAAACACTAGAGATCAATAAGTCTAATATAAACAGATGATTTCCATAGC
AGGGTTTATAATTAGCTGGCACTGAATGTGTCCAAACTCTAAAATAATTA
GCAGAAGCATGTGGCACACCATTAAAACCTTGTGGCTTGTCTGCATTTAC
ATTTATAATTATTAAAGTTAATTATGATGCTTGTGTTATGGTTCCAAGCT
CCTTTACAACTTAGATTAAATATTTTTTTA
>BCL11A_Agamemnon id=19100 pos=chr2:57986585-57986980
TAAAAATGGGGCTGTCATCTTGAGCTACAAGTTAGAAAGTTATTACTTTT
AATATGCCACTACCTTAGGCCTATACTGTTATGTAAAAGAAAAATAACCT
TGTGTGACAGTTTAACATTGATCGATGTGCCTGCCAAATGCAAAGAGATA
AATAAGCAGGTGATGAATAAACAGCACTTCAAGTAAAGACATTACGCTGC
ATGCATAAAACGGCGCCAGGCACCTAGGAGCTGTGGGTGGCCGAAGGTTG
GCCATTTCATGCCCACTCAGTAAAGCAGACTTAATCGCTTCCAATATTTT
CTGTTAAAAAGCACGCTTAATGAGCCAATTTCACAAGCCCAGAGAAACTG
ATTATTATCTCTGAGTTCCAAGAGAGTTGGTTGTTTTCCAAGAGCC
>BCL11A_Aida id=19105 pos=chr2:58096858-58097086
AAACTGCCTGTAAGAGTCCCAGGACAGGTTGTTCTGACATTCTTTTAACA
TCATCTCATCATCACAGCCAAAACTAATCACAAGAATATTACCCGTTGAC
AGGTGCATTTATTCTGTCAATTAAATCAGATGGTTAAATCGAAATGTGCC
CCAAATCTCTCTTGTTTGCATTATCCATATTGGCGTTTCTTGGCCGTGGT
TCATTGCTGGCTGGAAGTCGTCCAGCCCC
>BCL11A_Amadeus id=19107 pos=chr2:58105466-58105725
ACCAAAGTCCCAGCGTATGAGCTATATAAGGAGGCTTCTGCTGCCTCTCC
AAGATTTCCTGAAATGTTAAATCACTGATTTGGGAGCACTTCCAGCATTA
GTACTGCCCAGTTAGAAAGAAATAAAGCCCAGAATTCTCCTGTGGCAGTT
CTAATGTCTTTGTTAATTATGAATTATGGGTAAACATGCAGACTCACAGA
GGTCATGGCTGTCAGCAACAATAGTTTTCAAGAAGGATTTTTACGAGGGT
CTTTTTCACT
>BCL11A_Andrew id=19108 pos=chr2:58106041-58106268
GTCACCTTTCACATACAGTGGAGAAACAAAAGCTGCATACAGTATGCTTG
ATTAACCTCACTTAAATGGCAATGCTGATCTCAAATCTATCCCAAGAGTG
CATATAAACAGGATTAAAATTATATTATGTGTGGATCTTGCCCAACAAAA
GCAACTGGCACAAAATCATTTTAATTAGGTGGTAGCGGCTGTAACTCATT
CAACTTTGGCATTAATTCTTTTTGTCCC
>BCL11A_Antonio id=19113 pos=chr2:58118224-58118505
AAAGGCCAAAAAGCATCTATTTGACTAAAGAGCTATAAGGCAGCCATAAA
AATTATGGATCACAGAAATAAGCAATTAGTGTTATCTTCAATTGCTTTAT
TGGCAGTATTCACTCGTTAGAATAGAGGCAGCCGTAAAACAGATTGCAAC
ATACTGTATAACAGCATATGGGATTTTACATTATAATGCTATTCTCTGCC
AAGAAGTCATATTTTCATTTGAATGCATGGAACAGATTATCACAGGGTTT
CCAGCATTAGAAGTGGATGACCCTCACATTTT
>BCL11A_Aphrodite id=19114 pos=chr2:58125274-58125783
GATCATGTGACCAGTATAATGACAATCTGTCTCCCTGCTAACATTTCTCT
ACTTTGGTTATTTGTTTGATAAAGTGAGGAGCTTCCCTTTTGTTGCCCTT
CATCAGAGCTTAATGTCTTTACTTTGGGATCAATATACTTTATGAATAAT
TTTATTTCCTTCTATTTTTATGGTCTTTTCTCCTCATTATCATACTGAGT
TTATTAGCTGGTGCTGTCAGTATCTTTACCCTGTCATATGTTCCTGAGGT
ACAGTAAATATCACTTGTGTTGTAATTAATATGCACACCCTCTGCAGTAA
TTAAAGTACAGACCCCTTCAACCAGCTGAGCTTCCTACACTAATTCCACC
TTATCTTCATAATGAACTTATTGTAATCTGAAACTACTACTGAATATTGT
TCAGTAAGACTAGAAGAATGAAATCTAACGAGATGCAATAATATTTGTGA
ACATGTTAATATAAAAAATGAATTTAATTAGCCTAAATCTAATTAAATTT
CCCATACAAT
>BCL11A_Ariane id=19117 pos=chr2:58147001-58147271
TCTTAAAAAGGAGCCATTATCTCCATGGGTTTCTCAGCTGAAGTTAAAAG
TCTAAAAATGATTTTCATTCATTCCTCATTAATATGCAAAATTATTCAAA
TTAGATAGTAATTAACCATCTACTCAGTAGAAAACCTTTTCATGATAATT
TATGATAAACTCAGTTGCCGCTTTGATTGAGATTGATTTTTGGTGTTGAG
AATCTATCATGAATACAAAAAAGCACCTGAAAAAATATTTTTAAACACCT
AACTTATTGCTTAGCTAATTA
>BCL11A_Atsuko id=19118 pos=chr2:58186539-58186873
TTTAGGATTCTAAATCACATACAAAACATTTGTTCTGCTCCAGCTCTTTG
TGAACTAATTGGCTCTCCTGGAGGGATAGGTAATTGTACCTGACTACACA
AGCTGTCCCGAAGCTCCCTTGGAAAGCTCCAGTAAGCTTCTAGTGTTAGC
AGCCATCAAGGATTTCACAGGTCAGGCATCGGATCGATACAGCTAAAAGC
AGCAGGGACTGTAATGTCGACAGCAGGTTTCAGAAAGCGCTGCAAGTGCC
AGTTTGTTCCTCTTCATGCAGAAGCTCAAGACAGCTTAATTAACCCTTGG
AAAATACAATTTATCCAGAGGCTCGGCAGGTCCCT
>BCL11A_Aurore id=19124 pos=chr2:58351119-58351375
GAAATCTCTCCCAGTCGCCTTTCATATATCTTACTTATTTAAACTCACTT
TGATGGTATTGGAAACACATTTGCAGGTAAATTACATACATAGTCCTTTT
ATTGGATATTGATTGTACTGCCTTGCATTCCAAGGCAGACTTAATTCAAC
AATTCCCTAATTAGTTAAAGTCATAACCTATGTCTTGTATTCATTTACCA
TTAATTAAACCTTAGCTGTTTATTACACTGCAGTCCAAATCCAATAGCCG
ACCCAGA
>BCL11A_Ava id=19131 pos=chr2:58367743-58368180
GTGTTCATGAGCCAAGAATGCGGGATGCAAACTAATGTGACTGATAGGCT
GCTAGATGAATGGTGAGTCAAGTATCAGTGCACAGATGGTTCTGATTTGC
TGAATTTTGTAGTTGCTGCAACTGAAGACATAAAATATCCTTCTAGTCAT
AAATTAGCTCTTTGGAAGCAAAACCTTGGCACCAGAGCTTTACAACCTTC
AATTAGTAGGAAAAGAAGTATTTGAATGACTGTGGTATTGACATCTGTAG
GCCTGCATAGTAATCATTCCTAATAGAAGAGAATATCTGTTTGAGGAGGT
TTTGCATGGCTAATTAACTACCAGTGAGAATATGTAATTTTTTCATGATC
TCCTGATTGTCACCTTTCTCTCATGATACAATTAGATTTTATTGTAGCAA
GTGCCTCACAAACCAATTGTCAGCACTATTTACGTATT
>BCL11A_Benjamin id=19134 pos=chr2:58421728-58422057
AGTAGCAGCAGCCTTGCCCTTGGTGCTGATTTCTTACTACTCTAAATGTC
TCCTCTGAGCCAGAATACACTGGCTGTTGCTGATCATGCTGTGAGACACC
TGCACTGGCTACTAGGCTTGTCATGACGCACAAAACCCTACCATCTTCAG
CTTGACATTGTGCAAGTTATAATTATTCATCCAAATGAATATGTCAGAGC
AGCAGCAGCAGACCTCTCATCAGAGCAAAAGAAAAATACATCAAAACATT
ATCAACCCAGCAGGAAGACAGGGACCATAAGGAAAATTACCCATTTTTAA
TATGGATGCCACAAAGCCATGTCTATTATA
>BCL11A_Boris id=19145 pos=chr2:58696415-58696679
GAGTTGTTTCTTCCAAATATTATAGGTCTTTATGAAGCTAGCAATATAAA
GAAGAGATTTCAACCATTTTCGGCCAAAAATTAGGTTTAGCTTAATGGAT
CAATTTTTTTCTTATTAAACTGCATCTGACCAGTGCCAAGTAATACATTC
AGCATTGATCTTTGTCTCACCCTGCTGTAGCTTGCATTCTCTTTATGTAC
ATGAAAAATAAGGTGCCAGGAATGAAAACAATGCCTGTATAATACAAATA
TAGAATTTTTCTCAG
>BCL11A_Cameron id=19149 pos=chr2:58749428-58749821
TGTGAATAGCTTTGACTTACAGAATTATTGCTAACTGTATAGTCTCTGAT
GGTAGGAAACAGCATTTTGCCCCCAGCCATTTTTCCCAAGATCAAAGCCA
AAGTAACTCTGTCTCCTGCTGTTTTGTAGCTGTAGATTCTTAAAGACTGG
CATTATTGTCGTCGATGAACAGTTTGCCCCCTTTCAGATGGTTGCAGTAA
TGACCCACGGGGGAGGCAGTGGTTAGGCAGTGCTGACAATGTGACCAGGT
GCTGCAGCATAAGCGTTTCATTAAATATTGAAGCAATGGTTTTCAGTTAC
AGTGGCAAAAAGGGAATTTGGTCTATGTCCAAATATGTGGCTATTTTTTC
CCTTCAGCCTCTTCTAATCACATTATTTTTTGCATGACCTTTCT
>BCL11A_Carmen id=19151 pos=chr2:58770504-58771029
TTTTTTCCTATTTTCTTGTCATGGATATATTAGCAGTACATGATGCATAC
TAATTATAAAGTTGGCTGTAACAAGAGTTCCTCTTGTGAATCCATTTAAG
AACTGATTGTTTACTATCTTTTTCTGTAAGTATAAAATTTTAATTATGCC
ACTGACAGGAACTGTGCGTGATACAGTGCTCTACATTTATCACTGGGAGA
GGGCCAGTTGCAGAGCTGTTTGACTTTGGAGAAATCCTGATGCGTTTGCA
ATGTTGAGCAGCAGGTGCCACATTATTATGTACAGAAAAGCAATTAGGAA
GCATATTGGATGAATGGGGAGTGCATTAATATTAGCAAGTACATTTGTCA
GTGGTTTTGATGCGAGTCTTTTTCTTTCCTTTATGCAACATTAAGATTGT
GGCTCTCATAAATTCTCCCCTTAAATTGCCATCTGTTCCCTTGTCAGGCA
GTAGTGAGGTAGAGAAAAGTTTTCTTGACAAAATGAAAGGAATTTCTTTT
ATTTAAAGTAGAAGCAAAAGGGCCTA
>BCL11A_Charlie id=19156 pos=chr2:58796631-58796936
GGCCTAGTGTATTAAATAAAAATCTCAGTTCTGTGTGTAATCATAAAAAT
TAACACTGTCACTTTAAAAAAAAACTAATTAGTGTCCTAAAGGGAAACCT
ACTAGGCTATGTAAAGTAGCTATTATGAAAATGTTTAGCCTTTTGAATGT
ATTTCAGACAGCGTTTGTGTTGCCAGATTTGTCAGCCAAAAATTCACTAA
GCAGATTTGTCAGGGGCTGAGGCCATAATCTGTAAAACAGACATTGGCAT
AGAGATTAAAGATCAAGAGAATTATATAGGTTTTGTTACCATATGCCAAG
ATTTCT
>BCL11A_Claudia id=19159 pos=chr2:58810340-58810573
GGTATAATATGCAAAGCACAGTAATTTCAAACAGCTTGTAATGTCTCTAA
TGTACTTTCAATTTTTTATTTTACATAAGGGCTATATTCATTATGTGGTT
ATGATAAACATACTAATGAATTTTATTACAGGAACAAATTTAAACATGTA
AATGAGATCAAATAGTATTAAAATGCAAACGATGGTGAAACTTATTACAA
ACTAACCTTGCCAACACACATGGAATGATGTTAT
>BCL11A_Daniel id=19164 pos=chr2:58858096-58858518
TGCTTTTCCCAAGGTTTCGTGTACTTATTCTGAGCATGTGCCTTTTACAA
TGCAGAACACAAGAGACTTGTTTTGTAAGATTAATGAAGGTCACCAAAAT
TCTCAAAAGTATTCTGATAATTAAGGCTTTGTTTATCAAAAACAAGTTAT
ATTAAGAGCAAAAAGATTCATGGTAATTATTCATAATCTTAACAATTCAA
GTGTAGCCACCTCATTTGTGCATTTAATTCTTCTTGTTAATGTTTTGCAT
AAATCTGCATAATTACTTGAGTTGCCTGTTGTAATTTTGACAGCTACTCA
GTTCATGTGCACTAAAGTATATCAAAAGCTTGATGTGCTGAATATTTATA
ATTTTACGTATGTTCTTGGGATAATATTTTTTCAACAATATTTTTAGTTT
TTATAAAATTGACACGGTATACT
>BCL11A_Demian id=19165 pos=chr2:58860462-58860850
AAAAAAACTTCTTTAATTGTGTTTACCCAAAAGGCTTTTCTTCCTAATTT
AAATAGCATAAACATCTGGACTAAAGCAATATTAGAATCATGGCAGTAGT
CAAGCAAATCTTGTGGAAAATAATGAAATTAGATCCCTGGTGTTGTGACA
GAGTAAGGGCAGGATACATCAGTTCGATGTTAATAAAATTTCCATGAATG
ACTGAATACAATTAAGAAATTGTCAGTTGCGGCAATGAACTTTTGTAGCT
CATAGATGTTTGCATCATTTGATTATGCTGGCAATTTAAAATTGTTTGTT
AGTGTCTGTGTTGGGATATTAATTATGACCTTTATTACAGCCCACAATTA
AACTAGTCATATAGCAACAAGCAAACTGTGTTGTGATAC
>BCL11A_Derek id=19168 pos=chr2:58871690-58872032
CTGGCCTGGAGACTAGAGTAAATCACAGAAGTGATCTCAAGTGAACAGAG
ATAGATTTCTGGAATACGGTGTGCGATGAAACCACTGACCTCTTATACAT
GGGTTCATGTCTTTTTCTACAGAAACAGATGGGTAATAGCATAATGCCGA
AATCATGCTCTACATAATATGGACCTAGTGATTGCAGACCTGATTGCTTG
CCATATGGTTGCTGAAGGGTTGAAGAGAAAATGGGATGATATGCAAACCC
TTAAAAGCAACATTTTTATTGAATGGCCATTACATTAAAACCCAAACTCT
GCAAATGAAGGCAAGAACTGTGGTGAATAATGACGAAATAACA
>BCL11A_Dorian id=19171 pos=chr2:58882402-58882730
GAGATAATGCTTTTTCTTATTAACATAATTTCCAGTACATTAAACATATT
TCTCCACAGACAGAAGAGAGGAATCAAATTAAATGACAGCTAAATCACTT
GCAGCAATTTCAGCTGTTAAAAGAAATAAGTGTCTCTGTTTTCTTTGTGA
TCACAAGATGTGCTGTAAAGGGAAATGAAATGCTAAAGAAAGAAAGGAAA
ACATAAAGAAATAATGACTGACTTATTGCAGTAATACCATTGAGAGAAGA
AAAATTCACTACAAATAAAAGGAAAAATAATATAGTGGACTTGAAAGTTA
CCAAATTCATTTCTTATTGATGAGTTCAG
>BCL11A_Doris id=19172 pos=chr2:58891494-58891769
TACTCAACTGTAACCTGCAAAGAAGATAACAAGAAGGATTCTGTTCTCTG
TATGATTTGTGAACAATGCTAAGTAAATATTCATCATTAATATATAATAA
CTGTTGCTTTTGGCAGTTCACTTTTCATTTAATTTGATAATGTGTCCAGT
AAATGAAGTGGTACAGGCTACAGTGTTTTACCAACACAATTGCATATTTT
CAATCATTGTTAAATGAAGGCAGCTCAAGGCAAAGCTTTAACCCCCACTA
GTTTTGTGTGTGATAAAAAGAGAAGG
>BCL11A_Eduardo id=19177 pos=chr2:58925571-58925770
TTAAATATTGAATATTTTGGTTAAGTGACAGCTTGTGCTAGCTTTAGGAT
ATTCCTGCTTGATAATTATTCATGAGAAGAACAGCTGAAAACAAACTAGT
TATACACCTTGGCAAATTACTGTGATTGTAATTCTGTGAAATTTCCCCAT
GGCCATGTGACTTTATTATAAGTACTCTAACAGTGCAGATGTCCAGAATG

>BCL11A_Elvira id=19182 pos=chr2:58948020-58948333
GCCATTCATCAGTTTATGCATTGTGCGCCAGGGCAAATAATGACAGAATA
TCTAGCTAAAGAAGGGGTACTTAATCAGCAATCAAGATTCAATTTGTTTT
AATTTTAGCAGGTGTTTGTGAGGTACATTGATGGGAGAGATAATATGTGC
TGCTTTCATTAGCTCTCTTGTTTTTGTGCTTGAACATTTAAGAGCCAGAT
GTTCGGAGGTGAGCTGATCAGAATATTAAGTCTCCAGAGGTTGGTTTCCA
TAGTGTTTTACATTCCTTTCTTTATCTCCCTCGGTTCACCCTGAGCTGTG
AGGTGCAAGTGCTG
>BCL11A_Emi id=19183 pos=chr2:58949115-58949678
ACTGTTTTATAAGCATATTTTCTTAATTGTGTCACCTTGTACTATAAGTA
TGTCAGAGGGGAAACATTTGCAAGTGATTAGATATGGACCTATGTGTCAC
CAAATGTATGAGGTACATACCCTTATAGGATATAATTGTGATCTTTTAAT
ATGTGGCCATTGACCCAGACTTGTTATTATCTATTATAGTTTATAATAAT
GTATCTCTTTATGATTAAATGATGATGCCCGGCAGAACACTATGATTAGC
ATTTCAGTTATTTATAGATTATGTCAGAGCAGTAATAAACATAAAATGCT
GTTAATGTGTGGCTAATGAAATCTGGACATGAACAAGTTTATGAATTGAT
ATAATTCATTTGAGTGTTCTAACTGAGCTGCTGGTTCTTGTCATAATTCA
AAAGCTTAGCAGCGTTCACCGATTAGATGGTAGACTAATTTGCTACAAAA
AGTCAATGGGCTTTCATCGTCTTGGGCCATCATGCCCAGCATGGCTGATT
GCATAAGGACTATACAAAGTAATTCTCATAAGTATATTTATTATGCTTAA
TATGTTTGGTGAGG
>BCL11A_Eros id=19186 pos=chr2:58976280-58976524
GTGTTATGTTTGTATTTGAGCTGACAGCTAAATCTGATAATTAGAGTGCA
TGAAGTTGGCTTTGATTGGCATTGTAATTGGATTGTCATTGGGCTGAGAA
CCTATTATCTTTGGATCATGCCCCATGAAATCTGTTGAAGAAACTTTGCT
GCCAGTCATTAGAGCCACCATCTTGGCTTACAAATTAGGTTTGAAAGGCT
TCTTACCACTGGGAATGTAATTTAAACCACTGTAATTGCACTCCC
>BCL11A_Eva id=19187 pos=chr2:58993738-58994001
GCAGACCTTTTATCCAAGGACTGTTGATCACAACCCAAGAGCTGTCATCC
TATTTGCATTCTGTGGAAGCATCATTATTCACAACACTTGATGTCCATAA
AAACACATTAAAACTATTTCCTTGAGCAAAAATAATCAGCTCTCTGCTGT
ACATATCATTTGTGTACTCAAATTGTAAAATGTAAATTGATATATAAGAA
AATGGCCCATTAACTTTTTCATTAATGACAATAATACATTTTGTACACCA
GCAGTAGGAGGATC
>BCL11A_Faust id=19188 pos=chr2:58994648-58995169
GATTAATAATTTGTCTATCACTGATACATCATGCACTAAGAGATAAAGAG
CATCTGATATTAACTGAGAAATAAAATCTGCCTTCAGTAAATTGCGTAGA
AAAATTACACAGTACATTTAAATTACCATTTGCTTAGCAACATGCCCTTG
TAGCCATTCCAGTGGGGCTATAAAATGATCGATTTACTTTAATTTTCTAC
TGAATCCTGAAAAAAATGACTATCAGTAACCTATCCCTTCATCATAGCAT
GCTGATTCACTCTGTGTATTAAATTTACTGGCAAGGAGCAAGACGTTAAC
AAAAAGTAACAGATAATGTGAACATTTCATGCATAATCTGTAATATGAGA
TATGTATTAATAGGGAAATTATGATGCATTCAATTATTCTGAAATGCCTT
CCAGAGATGTTTTGATTTGGCTGCGCTCGGATAGTAGCAGCACAGCGGGG
AGCATCTCAAGTGATGAATAACCTAATCTCCTAATCTCAAAATGGGCACT
ATTCACAGTTAGCCTGGGAGAG
>BCL11A_Figaro id=19190 pos=chr2:58996707-58997361
GTTTATTTCAGTCTTTAGTATACTAGAATGTACAATTGCTCTGAAGATAA
ATAAAAGATTCAGCCGGGTGCCACTGGAGAGCAGAGCAGCATGTCTTTGG
CATTGCTTGAGACTTATCTGATTTGGATTTGTATACCTCATGGGGAATGG
CAAAATATTGGAACAGACGGCTTGATATTTCCGAAGAATATAGTGGGCTT
TATTAGCACCAGTTTCGCTCCCTGACTGACGGCTTTTTCAAATTTTTTAT
CTTATTAATCCGTGCTACTGTATGTAAATGTTATTCCTCTCTGCATAAGG
GAGGCAACCAGCGATTTGTAATAAATGCTTATGAGTGCCTGAGGCTGCAC
TTAAACTTTAAAACATCTATTATTAAGTTGCAAAAAAACACTGTAATGGC
CAATAGTGACCTCATAGGAATTTTAAACTGTGGTCTGCTCTTCTGCATTA
AAAACAAAAAAATTGCCTCAAGTTAGAATTATGAGCAATGCTATTTTAAC
AGCTGCATTTTGATTATTAAAGTGTGTTTTACAACTGAATTACAATGCTT
TTATGGACTCTAGGTATAAGATTTAAAAAGGTCATTAAACATAGTCGGGT
TTTGTCACAGTAGGTGTCATTGTATACAATGGACACTACACAATCTATTT
TATGT
>BCL11A_Florentino id=19197 pos=chr2:59039895-59040194
CAGCTGGAGCTTTGCCAATAGAAGTAATTACATGATGAAACTATTTAACT
TTGACTAAAATACTCTCACCAGGTTCTTGCAAACGGTGTGTCTTATATCT
TGTTGAAGCAATTTTATATCATGCCTTTAAAGTACAGTAATGGCCCCTTG
CATTGACAGAATCCTCGTAAAAGGAGAAGACCAAGACCTGGCTCATGAAG
TGGTATTGATTTTCTGAGTTCCTGCTCGAGTTGCCAAAGATACAACACTG
TTGTTAGGGAGAAGAGATGCTTTGGCCTTCAATATCACAGGAGGGTTCCT

>BCL11A_Franz id=19200 pos=chr2:59066826-59067229
ATTTCTTGCGTCAGTTACAGAAATTGGTATTGTATCTAAAACAATTGCTG
TTATTAACAGGTTAAGCTGCTGGGATGTTAAAATAAAGGCTGCCCAGCTT
TAGTGCATTTTGTTGTAATCATCTCCCAGATGCCTTGTCGGAAATCAATT
CAAGTTCAAAACTGGCTGGAATTGGGAGGTCAAGGCTTTGGCAGACTAAA
TATTTTATCTTCTGCTCATGTCTGGAGCTTTTAAAGATGTGGACCGGGGG
CTGTTTTCTCATACCCCATCTGGACAAAGATGATTGGCTTTGCCATTTTG
CCCAGGTTAGGACAAGGTTAAAATCAGTTATAATCAATTATTAAGAGTCT
TCTGTGGCTGCATTGCTTAAAAGGGGATTTTAAAAGTTTCTCAGTTCTGA
AACA
>BCL11A_Frederica id=19201 pos=chr2:59080107-59080404
GTAGTTAAAATTCAGAAAGAGAGATTCTTTAATTAACTTAATAAAATTAC
TAATGGAAGCATTTTAACTGCTAAATTTAATTTACTTGTCAAGATATCAG
GCTACAAAGAGGAGGGAAGAGTAGGAACTCTGCTTCCCATTATGATGTTC
TCTATTATAGAATAAATTTGCTTAAAATGAAATATATCACCAGAAGCCAT
CAATGACATCTTAATTTGGAACAGCCAGTTGAAAAGTAATTAGACTATGA
AGCAATCAGTTCTAGTAAATCAGTGTTTCCCTTTACATAAACATACAT
>BCL11A_Frodo id=19204 pos=chr2:59108138-59108470
AGACTTATCTATATGCATTACTTTGATTTCAAATTATTTTTAGCATGGCT
TTTATTGTACTCATTGTTACATACATAAATCTTTAAAGTAATACGTTTTG
TAAGAAATGGTCATAAAAATTTACAGCCAGTAACTTTTCCCCTGTCCCTT
ACAATGATATTCTACTAAAACCATTAAATGGTTCTCATTAATGCCCTTTA
AATGATTGTGTAATGACCCACAATCGCTTGTAAGTGAACAACCATTAAAG
AATTACCAGTTCTTAGCATGCTTTTAAGTACAGCTTAAATACATGGGAGG
TAACATATAATATATTAGAAAAAGTATTAAATT
>BCL11A_Gabriel id=19205 pos=chr2:59133306-59133682
CTGCGTGCTAGCAGGTCTTTTCTGGGCTCCTAAATGTTAACTGGATAGTA
ATGTAAGTTATTACACTCATTAAATTAGGCCACAAACAAGTCAACAGTGA
TTCAGCAAAATGGCTTTGTTTGTATAGTGCAAGGAAGTCTGATAGATATC
CAGTCACACATTTATGGCTAAATGGATGAAGATTTTAACATTACAGCCTA
ATAAAAACCCCATACTGTGTGATTAAATAAGAGGGAAAGCAGTAAAAAAG
AGAACGCGTAATGACGGTAACATGTAGGTCAGTTACAATTTAATTGTCAT
TGCACTTCATTGCTAACATATCAATTCTCTGCTGCTTAGCTGAGCAGAAA
ACAACAACTTAACATGTACACTGGGCC
>BCL11A_Harper id=19208 pos=chr2:59136875-59137356
ATTCCATAATGGACTTTAGCCTCTAACTGAACTGCTCTAATATTATTCCT
ATAACAAGACTCCTTTTAAAGAGTCTCATTATTGGCTTCATTAGATATGT
TACTTGCATCAGTGGCTGTAGTTATGTGTATAATATAGGAGAGGTTAACA
TAGCGTATTTTTTATGTATTATATGGCATACAGCTTGAAGTAGCCAAAAG
GTTTATGGCGATGTAATTGGTAGTTAGTGTGAAATTTGTAAGACAAATAG
ACAATATCTAGGGTAACCCCTCTAATCCTCATCTTTCAGTTTTTTACAGC
CACCAAAGGGCCTCATTAAAACAGCAGTCAGCACCTTAGTGAAAAGATAA
CAGTGCTTAGAGTGCCCAAATGTGACAGAAAATCTGCATTTTGTAAATCT
GACACCTTTGATAGATTATACAGTGTGAAGCCATTTCTTCTAAGCATTAT
GATAACGCTTAAGATTCTCTTCTGAATCCAAC
>BCL11A_Haruki id=19211 pos=chr2:59140352-59140570
CCTGGAACCGCACAAATACTGTGTAATTATCTGGTGGCTCCCTGCTGGCT
GCTGCATATTCCAAGCACAAAGTGAGCAGCGCATTTCTAGAGCCTGACTC
CTGTCTTCATTGTCCCTGCTTGGAATATGAAGCCTCACTTCATTATAGTA
GACCTGATCAAACTTGATAGATTTAGCCATTATTCTTGACTGTGTCAACT
TTCCACAGTTTTCCACCCC
>BCL11A_Hector id=19212 pos=chr2:59141833-59142110
GGCATCTTAAAATGTAAATTGCCGTGAAGCAACACAAAGGAGAAAGAGAA
GATTTTGAAGGCAATCGCACTGATCACTTAATTCAGTAGCTGCATATCCA
CTTGGCATAAGGTAATTAGAGTGCCACATTGCTGTAAAGACAGAAAGCTT
AGGGTCCCATTCTGACTCACCCAGACGATAATACATGATTAGAAGTCAGT
GACAGATCACAACTGCTGAATGACCCACCAAGGTCTTATCAAGGGCAAAT
CGCATAATTAGCATGCACTTCACTGGCA
>BCL11A_Isaac id=19213 pos=chr2:59144767-59145256
CAAACCATGAAAGTCCCCTAACAAACAGGATTAAAATTCACTCCTTTCAA
CCATCCCAGGCATTTATTCCTTCCTTTTCATTGAGCTACATTTGTCTGAT
TTAACAAGATAAGATTTGAGTGCTGATGCAGCCCGTTGTTAATGTAGCAG
CCGCATCCACCATACCATCGACACTCGGCATCAGAGGAATGCATAAATCA
GGTATTCAAAAAAAATTAGATATGCAGCACACCAGTTTTATAGTCCCAGC
CTCAGAAATTGAAATGGCCCAGATTAATGTATTATATCTTACACACTGTC
CGAGTGAATCAACTTTAATATATTGAACAGATTCGCAGAACAAGACTTTG
TTATCTAAGGAGCACTCGGAAGAAGGAATTGACCTGAGGATTTGATTTGG
TTCAGGTAGTTCATGTTGTACAGCAGCATTTGAATAGTTTCACATAAAAA
TAAAATTTGTATTAGAAATATTTCACATCATTTCTGGGCT
>BCL11A_Isolde id=19214 pos=chr2:59155646-59155933
TTGTTCGTAAAGCAGCATGAAAGAGTTGATTTTCATTTTATGTTGTGCTT
GTGAGGCATTAGCATGATGTTCTAACACTTGTAAATGAATACAGCTCTCG
CCTAATCTGTCATTTTAATGCCTTATAGATTTTATTTCACTCGATGTTGT
ACCAGATTCTCAATAATAATAATCAACTGCTTTGTTGTTCTCTTGCAGAA
ATTAAATTTCTGCAGTGAGTGTGCAACTAATAAAAGATGTTGCTTGAGGA
AACAAAAAATAAATATGATGAATCATAAAAGTTGGGTG
>BCL11A_Jacob id=19216 pos=chr2:59163404-59163739
CCTAATAAATCTTGCCTTCAATTTATTTGTCTAGTACTACAAAGGCAAAG
GAGATATCAATTAATATAGGCAAAGAGGACCCATAATTTATAATTAACTG
GCAAGTGGTTTGTAACAAACAGCAGCACCGAGTCTAATAGCCGGTAGAAA
AATAACTAGTGTTGATTTGTCCCTCGGCAAATTAATAGAGTGCTTATCAA
TGACAGGGTTACATAAAACTGCTAAATAAATAATCATCAGTGAGTTCGAG
TGAAGCAGATCTTTAACAAGCTTAATCTGAACCTCTTGACATCTGTAGAC
TATGAAGAGATTAAATGGTAAGAAAGAGAAGATACA
>BCL11A_Jasmine id=19218 pos=chr2:59179350-59179568
TGATGCAGATGTAGGAAAATACAGTTTTCTGCTATTAAGCTTTTAAATGT
CAGCAAATGGCAGTTTAGTAGATCATTTGCTAATAATGATTAAATTTCTC
ATTAAAATGCTTCCTTCATTATTCTTCAGGTAAAAATGTGTAATTCAATG
ATTGTTACATCAATTACACTTAAAAAGCTCATTAAAACACTGAAATATTA
TCTCTCGTAGTCAGAGTAC
>BCL11A_Jonathan id=19222 pos=chr2:59183171-59183388
TTCTTAACTGGACTTGAAATAAAGCTGGTCAAAGGAACTTGTGTGCTTGG
CCAATGTAATAAAGTAGACAAATAATTACGGAGCAAATCAAACACACTTA
CACCTCAGATGATTTTGAAATATTATCTATAATCGGGCACTTCTGTGCTA
GGAGGAAAGGTTAATAAAGTAATTTAAAAAAGATTGTGTGGAGTATTATA
GAATCAGAAGAGGACTGG
>BCL11A_Juan id=19226 pos=chr2:59199403-59199665
GCAAAGAGCTATGGGCCCTGGAAGACCCGAAATAATCTGTTTTACTTTTA
ATGGCAGCCATTTTATATTCATTAAGATCAAAATGCAGTTTTGCAGGCAA
ATTGCAAAGCTGTTCCACTCACAGCTTGAGAACCTGGAGGCCCTACAGCT
TTTTATCTTGTTCATAAGCAAATATGCAGTTAATATCTTTTAATATGCTT
TGATGCTTGGTACCTTATGGGTACATCGTACCGGAGGTTAGAGAACTGCA
TGTTTCCTTGGCA
>BCL11A_Kizuki id=19227 pos=chr2:59199848-59200103
TCTGTTGGTGGTTCATATTATTTAAATTTATACAGTCACATTATTTAAAT
GTAAACAGCCAAATAAGATATGATCAAATCATTGGCATCTGGAAACTGTG
CTCTCATCCTCTTTGATTGTGAGGTTGTCTGCATTAATAATGGAGTTCTA
AAGACTGTGATTCCACCTGATATACTGTATGACCTTAACAGTTGTGATTT
TATCAGGGTTTCACTGTAGTAGAAAATGAAGGTATTTTGCAGCTCATTTC
CAGCAA
>BCL11A_Laura id=19231 pos=chr2:59202654-59202878
GCAGTAACATGTGTAAAGAAAATTTCAATATGTTTTGACAATAGTGTAAT
CTAGAGGAAGTGTTATCCCCCTTGTGGAGGTCATCATTCTTAATACAGTG
TGTGTCATCAATTCTCAGGACAACAGAGAAAATGATCTAGTCAATACATA
TGAAACAGAAATCATGCATAAACATGCTGCCTTACTATAAAGTGGGTGAC
ACCACTGAAAATTGGATAGCAGGCC
>BCL11A_Leontina id=19233 pos=chr2:59203631-59204087
CTATGGTCTAGGTCTGTGAAAAGGACTCTGCCCCTTTAATTCATCAAATG
CAGAAAAACTGGCGTAGCCAGTATCTACAAGCCACATTCCAAAGGGAGAT
GTTTTCAATTCACTCATTATAGAAAGGTCAGTCAGGTTCAAGTTCAATGT
CATGGAAAAGAAGTACTCTCTACAAGGAGTACCACCCACACATGAAAAAG
TGGAGGGAGAATTAGATGAACTATGTAACCTAATTTTTTGGGCAAATACA
AGAAAATTAGCCCTGTGTGCTATTTGAATTTAAAACTACATATTAACAAT
TCAGCTGTAGAAGGTGACAGCAACCACAACAAAGTAAACACGCTCTCCAA
ACCACTCGGCCGTAATGATGTTATTAGTATGCATGTTGCTGAGCCCAGAT
GTAGCCTTTAGCAGCCCAAGCCCTTCCAGTGCTTTTTGTTCTAATGGCTT
CAGACTC
>BCL11A_Lily id=19235 pos=chr2:59204917-59205120
GTGTGGCTTATGAACTATAGGTTTGATATTTGGCAGAATGTGTAAGAACT
GATAATTAGGTATGTGTGTGTAGGTAGTGACATTTGTTTAAAACAAAGTA
CTGTAAAACTGAATTCATTTATGCCTCTTACTTTGTTCAGCTTCTCATAG
ACAAGTAATAAAATATACCAATAATATCTCACTTTACAATAAGCTTTAAT
TATA
>BCL11A_Lincoln id=19238 pos=chr2:59246345-59246556
CCATTAAAAATTCTGTATGCATTTTACATTCTAATTCATGTACAGTCAAA
AACCCTGATAAAATCACAGTGCTGATTTGACTGCTGCACTTATCGTATTA
ATGAGGATACTTTATGCCTTTTGAAAATTGGGATATGGTCCATTATGTGA
TTGTAAATGATGTGATTGTATCACATAAATTTGTTATTCAATCCCACCCC
TCCCTTCAGTCA
>BCL11A_Logan id=19240 pos=chr2:59253333-59253604
ACATAGAGGGTATTTTATTAAGTCCAGCAGTTAAAAATGTACAAAGTTCC
TTGTAATAATCCATTCATTCTGTTCTTGCCTGATTCTTGGAGTAAGCCTG
CACAATTATTCAAATCCCAGCTTTTAGCTACAGCATACACCTCGCCATGG
GGCTATGCCTCTGTAATCTTGCTTTGGTCTTGCATGTCAAATGGAATTAA
CTCCCATAAGAAATGTGTGCGAAGACAACCCAAAGTGTCTAATCCTGCTG
TTGTCTTAAATTTCTGAAACTC
>BCL11A_Lolita id=19242 pos=chr2:59274573-59274875
GTTACCTGCTTCACTGCTGATATTCTAAAAATACCTCCATGTCCATACTA
TTATCCATTCTTCACGTCCAATTGCTCTGTTATGGTAATAGTCAGAAGCA
CACCATGCAGTAATTACTTACAGCTGACTGAAGAAAAGAATATTCAACTC
CCCCACTGTTCCACTAGAAGGTCTTTATGCACTATTAACTCATTCCTGTT
TATTAATACTCTACTGGTAATTCAGACTGCTGCCTCTTAGGTTTGTAATA
GGAGGACTATTAAACAGCAATTACTGACCATATGGGTTGGTGAATATTTG
TTG
>BCL11A_Lucy id=19246 pos=chr2:59304391-59304653
TCTGTCAAGATAAGATGCATGTTTTGCCCCTTAAAACTGTTATGTTTTGC
ACATTTTATAAGGTTCCTTGAATACATGAATAAGATAAGTTATTCCCATC
TCTTTCTTAAGCAATCTCAGAAATGGCTATGACCTGAAATTGGAATTCTT
GTAAACACCCATCCGAAGAAAATGTGTGCAGCTCTGTCTTAAAGAGATGG
TACATGTTTAATTATCCCAACTTCTTCTAGCAGAATACTATTAACATGCA
CATTAGCATCATC
>BCL11A_Mateo_1 id=19248 pos=chr2:59305252-59305618
TTGTGAATTCAAGGCTACTGAATTAAGGGAGGTTGTTCCAACATTTCCCT
CACTGTACATTATTTGTATTCAAGGTTTTTGAAATGACATTGTAATCTGA
TGATGCACCAGCCTATTATATTGTCTAGCAGGACAAATATCCTTGCGTTT
TCTCTGTAGAACTAACACAATTTTTCCATGTCAGAGGTGCATAATATCCT
GGCGGTCATAAGGAATGATGCTATTAATCCTCTTGGGCAATCTCCAGGTC
TGATTATTAGGGAAATAAATTTGCATGCTGCATATGAGCTAGGTGAATCA
CCGAGAGCACAAATTATATTTCCTGACAGCAAGTTAGAGAATGGAGCCGT
GTCGCTTTTTTATCTTT
>BCL11A_Mateo_2 id=19249 pos=chr2:59305621-59305826
CCCCTTCTGAAAGCTATAGAATTTCAATTCATTACATGAGATTGGTTAGA
ATTCAAGTCTCTTTTTAAGTTGATATTAAGTTGAGTCTGTTATCTCTGCA
AAGGCTGGTAGGTTCCCCAGAGTATCCACCTAATCACTACTTAAAAAAAT
CGAAATGTATAGTTAGTGTCATGATTTAGGTACCAGAGCTACTTTATTTA
TCAGCA
>BCL11A_Molly id=19254 pos=chr2:59411051-59411260
AGTGTAACGTAAACAGATTATCTGCAGTGTTTATTCAGTGTGAAAAAACA
GTTCCAAGAGCCCCAGGTGCTTGCCAAGATCATAATTGTACCTTCTTAAA
TACTTTCATTACTTGGAAGTACAATAAGCGAAGCAGGGACACATGCTTTC
CATTTTCTTGTCAACAAAACACCTCCAAGAAATTAAGCTCTATTTTCTCT
AGAAAATTTC
>BCL11A_Mustafa id=19258 pos=chr2:59428990-59429355
GTGTAGAGAGTTCTAAGTCTTTTATCTTTCTACAGATTCAACCACAGTAT
TGATTCTTTATTGACCTAAACTGTCCTAAGCACGGCTGTGGTTTTTTCTC
ATATAGTGTATGGGAGAGTTAAGGCAGATACTACTTTAATATTGATTTTT
GTGAAAAAGATGCAGGAAAGAGGGCAATTTGTGTCTGCAGTTGCTCTTCA
CTATAAAAGATACCATTGTTAGGAGCTTATAGCATTATATCAAGGGTCTT
AATCTGTAGCAATCTTTTCTTACAACTTAGCAATAGGCTTGGGCAAATCT
GTTATTGGTGTTAATGATATTTTGAAGTGAAGCAAATTTGTCAGCCTTTC
TAAGTAAACTGTTCAA
>BCL11A_Nagasawa id=19263 pos=chr2:59477052-59477471
GCTGGGTGTCACTTCGTTTAGATTTACATCAAGTAGTAAATTAAAATAAT
CACTCAGCAAACACTCTGAGCTCAGTTTTCTCTTTCAGTCAGGAGTTGTG
CGAGCTGCTCGAAGCATTCAAGCAGAAAATATTGCTGTCTAGATATTTGT
CCTCTGGGTGATAAAGGAGGCATTGTCTTGGGACCCACTCAGGCCTCGGA
GCCGATCGTCGCTGTGCATCACAGCTGTGAAGTGCGCTTTGTTATGTGTC
TGAGGATTCGGGTTCAGGACCTTGTTTTTCTTGAAATACCAGACTGATCA
GAGCTGCATATGTTCGGGGGAAATCAGGGGTCGGTGGTTCTCTGTCCACA
TTTTTACTAGATTATTCTTGGACAGAACTCTGGGAAAATACCCTGCAGCA
TAAACCATCCCAAGAGTTTT
>BCL11A_Naoko_1 id=19269 pos=chr2:59541145-59541503
GTGTGATCTTGCCGGAGAAGTAATTTGCTTCTCTCCAACCAATGATGGCT
TGTACTTTATGCAAATTGGTATCTAGGGACAACAAATCCCATTTAATACA
TATGCATAGTTCATAAAAAAACGACGTGAGAGAAAAGAGGAAAAAAGATA
AAGCAACGAGTCAGCAAAAGAACAGGTTCCGAGGAAATTTATTGTCCCAA
ATTGGACATTTGTAACAGATGATGTGAACAAGTGTTAACTTTGTTTTCAG
CAGCTCTTCATGTACATTCACTAGACATCACACAGATTATGTTTTAAGGA
TCTGAACTGTAATAAAAAAAAGTGTCTATGGGCTTTAGAGTGTTGTGTTC
CATATGGTT
>BCL11A_Naoko_2 id=19270 pos=chr2:59541513-59541733
CGGAGTTATTGCGACAAGCATCTTGTGAAGCTCATTACGCGCGGTGGTGT
TAGATGCGAATTGCCGCGCATAGCTATAGGGTACGTACATGACATCCCAC
AGTCAGCAGATAGCAACTGGAAATGAAAGATATGAAGGCACAGAGTACAG
CTTCAGGGAACATGTTAGACAAAACATCTGCTGGTATCAGAACACTGCAT
TATCAGATCATTGTGGCCATG
>BCL11A_Nemo id=19272 pos=chr2:59662150-59662374
AAAACCTCTTGAACTTATGTTGCTATTGATGTGTAATATACAATAAAAAA
AAGTTAAATTTCAATTACCCACAGGTAATTATAATTTTATTGTTTGACTA
TACTACAGGGATTTTTGTAATTCCCAAGACTAATAATTTTCTATAATTTT
ACAGGTTGTCAAATAAACTATTAAAGATTATCTTTGAAAAGGTGTCTGCA
ATTGTAAGGACATATCATACTGTTC
>BCL11A_Nora id=19277 pos=chr2:59746627-59746861
GTCAGTGTAACCTCATGGCACAGAAAGTATTACAAATCCATTTTAAAACA
TATTAAATGTTCATATTAATGAGGATAATAGAGAACAAGTACCAGCAAAC
TAAATATTGTTAATGATTTTGAGCTATTAAATTCATTACCATTTTCTTTC
ATAATAAAGTGGTTACTTGCTAATTAGACCTTTTTTAACTCATCATTATT
GAATTCATTACATTGTGTGCAGTTAACCCTTGGAG
>BCL11A_Norma id=19288 pos=chr2:59889420-59889812
GCAGGGAATACATGTGAGCAACAATATGCTGAGAGACCCCTCAGTGGAAT
CTAATCTGTTCCAGCTCATGCACTCCTCAGAAACTATTTAACTTTCATTA
AACTGTGTTTGATATCAGCTAAATAGGATGCATACGGCTCCAATATAGCT
CATATGGTCGCATTCATTCGATCACAGCAGTGCTTTTTTCTTATATTTCC
CCCCACTTGTGTCAGTACCCAGTATAGCTGGGTAAATAGGAGACCTTTGA
AGATGTAGTTAGTACTCAGATTTCTTTATTCTTTTGTGCTGGTTTCTTAG
TGTTGAAACAGTGATTCATGTATGTCGCAGACAGCCTCCATTAATTTCAT
GTAATGTAGCTTTTATCTCGTAGCTGGGACAACTATCTTCAGC
>BCL11A_Oberon id=19292 pos=chr2:59897323-59897637
TAGTATATAGCTTTTATTTTTACAAAATATTTGCTTCCAGCAGAGTGTAT
CTTAATTCACAAATGCAGAAATCTGTCATTAAGATCTGACCCAGCTGCAT
GGCATTGTCAAATGCAATAACGTATCTTTTAATAGTTTTATATCAAGTAA
GGATATAACATATCATTAGTTTAAATGTATTTGCAAGCAATTACCCCCAC
CAGGATATTTGAGAATGCTCATGCAAAATTGATGAAATTCTGACATGCCT
AAACATTGTTCATTTAGCTCAATTCCTTATGTATAGAAAAAATAGAATAA
ATAATTCTGCTGCCA
>BCL11A_Ophelia id=19295 pos=chr2:59947640-59948108
CAATGTGCAATCGGCACTGCATTAGAGATGGAAAAAGTACTTAAAGCCTG
CAACATTCATCAAGACTGAATACATAAATGCCACATTTTGAATAAGCGAA
GCAAAAGACAATGACAAAGGAAAGGCGCATTGCTTCAGGAATCTCTATCA
TTTTCATTTGCTGCTGTCAGGAACCTGTTTTTTGCCTCTCACTCTATCAG
CCATTATAGCATTAATGAAGTAACCTCACATAGTTATTGACTGGCTTGTC
AGAGGCCCTGCCTGATCCCTTAATAGAAACCATTGGTCTTCAGTTAAAAA
TGGGGTGAGCTGGGAGGTGCTGTGGGCATGTGCTGAATTTCAAGTGCACT
CCTGAGGTTATCAAAAGCCATGAAATGCAAATTATTATATTTTCTAAACA
CACAGATTTCATGCAACTGAGCATATAAAATTGACTAATATTGTACTTTA
TGCATGCCTTATAATGTTT
>BCL11A_Oskar id=19302 pos=chr2:59998702-59998957
GCTCACTGTATAATACAGTCTCTCTGCTTTTACAACTCATCATGAACTTC
TGTGTAATTTATTTTTTATTGAAGAATTCCAATTAATGGCTTCCTGGTGA
TTTTAAAGCCTCAAATTATCAGTCTCTGAAAACAAAGCAGAGAACATAAT
TATCATAAACTGAGAATTTTTCATTTTGAAGCTTATCTGTTTGTGCTAAG
TATCTTGTCTGTAAGTAATTAGTGCCTTTATTTTTTTTCAGTAAAAATAA
TGACCA
>BCL11A_Pablo id=19303 pos=chr2:60006415-60006634
GGATGGCTGCAAACCTCTAATGGAAAGTTGTATAAGTGGCTGAGGCCAAA
GTAGGCATTAATTACAATGAAAAATCAGTTTAGAGTAGGCCACAACTAAA
TTGGAAGCTGGTCCTCTAGGTAAAACAAAGAAAGTGAACAGCAGCCTCAG
ATTTGATTACATGGCAATACAAGAAAAATGTGCTGTATGTTGTCTATTAT
TAAAGCTGCTTTGGGGCCCT
>BCL11A_Pandora id=19307 pos=chr2:60018703-60018975
GATGAATAGCCCTCATTTGTGAATATACAGATTTTCCACGATGAATAAAA
ACTGAGTGGAGGTCACAATAAATAAACTTTTTCCCCCCTTCTTCTTAAAT
AATAATTCAGGTTCCCGGCACCAAACAGCTGTAAATTGAAGGTTGTGCTT
AGTTTTCTCAACTCTCAAAGGGGATAATTAAGCTAAGATCACATTGTTTG
ATATATTAGTGTAATGATGAGCTCCTATATTCTGCTTGTTTCGAGTTATT
TTAGTTTTTCTTTCCCATTATCT
>BCL11A_Prometheus id=19314 pos=chr2:60056123-60056407
CCCCACAATAATGTGGAAACAGAAATATTACAAAGTAAAGGCTTATAAAA
TAATAAAAATTCTACTTACTTCAGATACCTCCCTGTGCCTTTGGCAAAAT
ACCTTAAGCATTCCACATAAGGCGGGCATTGTCTTTATAAGATGGCACCT
CATAAAATGGTATTAAATATCACCAACGGGGCTTCATATTTCATCCAGCA
GGGTTTAGGCCAGGCATGTTCTATATCACACATTATTAGAATGACATCTG
CTTTGCAAGTTGTGTACCCAGGAGCCTACCCGGAT
>BCL11A_Robert id=19316 pos=chr2:60077324-60077621
TTAGCTCTTTGCAGAGTAATGTCAAGAGCTTCGTCTTTGTAGTGTTATTG
GCATTTTTCATCATATTCATGAAGTTTGGGTCAATTTTCTTCAAAAGGCG
CACTTCGCCAACTTGCCACAGAGACAGACAGTAATAAATTCTACTAGTGC
ACTGTGAAGGCTTCGTAGCTGCAAGCAACAATAAAAAGCAATGAGCTGGG
TGTCACTAAGTAACTCCAGTTTACACTGCATTTTCTTCTTTTATTGAAAA
CTCAGAATATGAATTTATTAATGAATACACAGGCATACTTTGAAGGGG
>BCL11A_Roman id=19318 pos=chr2:60106706-60106968
AAAAAGTATCTTGAGATCCAACCTGCAAGAACAAAAAAAAATTGCTTGCA
TTGTTGTTTTCATTATCTTGCTTCTGTCATTTCATGAGCTTTGTATCTTG
CAAGGAAAGAAAGAAGAGAGAAAAACTGTGAAATTAATCTTTTGCGCATG
GCCTGATAAAGAAGAGACATGCTCAGACAAAAGATAGACTGGGAGAAGGT
ACCGTGATTGATGACTAAAGTAACGGTGTCAGAAGAGTATTATGTAAATT
ACTGGAGGCACAC
>BCL11A_Roxane id=19319 pos=chr2:60114231-60114511
tgcacatgcccagaacccgaatcccttttccaactgaagtgcttatataa
aaatttgacagctcttataattttaaattgctctacactgagtatgcctg
gaaccttgatcacttccaaattcaagggcttataaaaatttgaagcactc
caataattttaaattgcaatgcacagtgtagagtgatttaaaattattgg
actgcttcaatttctttaaaaggtcttcaatttggaaatgagtcaagcag
cattctaatacagtagtttaagacatagtat
>BCL11A_Ruby id=19320 pos=chr2:60116649-60116902
GAGATGTCACCGTTTAATAAAATGACAAAATCTATCTATCACATAGGCAT
GAACACAGAACAATATAAAGAGGTTAACAGAAATTGATGGCATCCAAGGT
TTAATTTTACACTGAATCGGAGTCTTTGGTGATTGAAATAGACAAAGATG
TATAGGGTTATCTTGTTGAAGAGGCTGCGCTAATTACTGGCACTTGTCAT
TTCTCCATAGCTTTATCTAAGTCAAGAAGGCTAACTAGCTCCTTTTTCCC
CAGT
>BCL11A_Ryan id=19322 pos=chr2:60121479-60121749
AGATATTTGCTAGATATCAGAAATGGGTAATGTAGTATTTTAAGTGGCAG
AAATGCATTAGTGCTATGTAAGTACATGATCCTTAATGTACTAATCTCGG
CAATATGTGTAATGAGGACTTTCAGTAACACTTATTTTAAGCGTCCTCTG
AGAaatgctaatttacaatgaaacacctatggaagtacatgtgacatcta
catgaataccaaatgaattcattttgatcaatgctattacaatgaatata
aaatgaattcacaatgatagg
>BCL11A_Sam id=19323 pos=chr2:60137943-60138289
CTGCTAAACCAGGTAACCCTAAAAGCGTGTTAACATGAAATACTAAATAA
AATGCTACTCATCTATAATAAATCTTATTACACATTTTGGCAATTTTACT
ACTAACATAGTGAAGGTTTCAAGCAATGTTTGAAAATAGAAATCTTAAAT
TGAATCATTGTTGCATGAATATATGCAAAATATTCATTTCTAGCACTGTG
AGGGTTGAGTGCTTTTAAATTGGAGAAATCACTCATGACTTCACCTTTTC
ATGCAAGATAAAGTTGTATGTGGTAACATCATTACAATGTCATGAAAGGA
GTGGAAATCATACAACAGTCCTGCCTAAAGCTAATATACAAAAAAAG
>BCL11A_Santiago id=19327 pos=chr2:60151540-60151805
CACAGAGTCATTTCTAGTAAGTTCTGACTCTGATTAAAAAACAATCTTTA
TGAAATAGAAGCTAATAAAATTGCTTTCCTAATTACCCTGAGCTAGTTCA
TTTCCCAGCAAATATAATAAAATAGAGTTACTTGGCTCCGATTCACAAAA
TCTGAACCCAAGCTCATTATTAAGGCATTTAGCAGGGAAAAAAGCATGTG
TGCATAAGATGCTGTCCCATCAAGCAGAATGCAAGAAACCTTTTGAAGTT
GAGACCTTTGAAGTTT
>BCL11A_Scheherazade id=19328 pos=chr2:60163225-60163571
TTAACAAAAGAATCTTTCTTTGCCATCTCACTACAATGGCCCTGCAAATG
AACATCGCCTGAATAAGATCCTAACCACATTTTCACTCTCATTAACCACA
GTAGGGTAGCACACAATTTGCCTGGCTCCTGCTTAGACCACTGTGCACCA
TTTTAGTAGCAGCAGTTTGATGGGTTTTATGGCAGGTGATATATGGAGTG
GGAGTTTCGGGAGTCGTAAACAGAAGGCACTGTGTATCACAATGTGGTTT
AGGGATATAATGACTGTGTTGTAAAGCAAGGGATGACAATACTGCACTAG
GCTTGGGGTACTGAACCAATAGACCAAACAGCTCAACATAACTCAAG
>BCL11A_Sebastian id=19329 pos=chr2:60174340-60174553
TGCAAGTCATTATGAATGGCCTTGTGTCCAGGTAAAGGTTAAGGAGGTCT
TTTGTTGTTCTAGTTTAACTTGTCCCTGCCACTGCAGCCTAATCATTCCA
CATAATAACAGACCTGATACACAGGCCCGAGTCAAAGTCGCAAGTCAATA
AATCCATTCCTTCCTCCCTTTCAGGCAAAGTGTTGAATAGTACTGAGTGT
GCAGTGTCACCAGA
>BCL11A_Sherlock id=19333 pos=chr2:60224447-60224671
ACTGGAGTTGAAACATATAAATCAATTTATAAGGTCTAATGACACACAAA
CGCTTAAAAACTAAAGGCGATGTAGTAAATTCAAATTACCATTACAAATG
TAAGCTTTGTAGTCAGTGTATGACCCGCTAAGGATTATATTTAACTCCCC
TGAGAGTGGTTTATCATAAAACTTTATACTTTTATTACAGTGAATTATTA
AGTCCTCCATGACATGAGTCATTCC
>BCL11A_Theodore id=19340 pos=chr2:60291925-60292295
TCAGCCGCTCTGGTAAGTCAGACAGAATTCATGGGAGATTACCACACAGC
TCCTGCCAAGCTGTGCTGCAGCGCGGGTAATAGATATGCTCCAGTACTAA
ATCCTAAAAGGCCCTGATACATCTGTCAAGCATGCCCTGGAAAAGCACCC
TCAGTTCAGATGTTATCACTGCTCTGCCTGCATCAGAAGATTTAGTGTCC
ACCCTGGAGGTTGCTTTTGCTGCACAGTTTTCAGGGGCAAAACAACAAGA
GAGAAAGATGAGAGAAAAAAGGCAAATTATTCTTGCTTAAAGCAAAAGAA
ATAAAGTGATGTGCTTGCAGACTAGTTCAGCTTCTCGCCCTGCATCCAGA
AGGTCCCAAATCCCACATTAA
>BCL11A_Toru id=19342 pos=chr2:60297626-60298611
TCACTTAGAGATGATAAGGAAACATTATCACATTATTTTAAGGTAAAGCC
AGCATTTCCAGAGCTGATTGAGGCAAGAATTAGACAGTGTTTAGGGGATT
ATGAAAAACAGCTTCTACTACAGGTCAACAGCTAATCAGAATTCTCAGGA
GATTTTCCAAAGATTTTTTTTTTTTTCCTCCTTATGAATAATTTCACCAA
AGGCACAAAAATGGGCACATTATTTAGAGAGAGCCTTTTGATGTATTTTC
TCTGAATAAGCATGGGTATTCGAGGATTTCTGCTAGTTCAGAGCAACAGG
GACCAACTTATTAAATGTTCCTGCTGCAATGCCTGCAAGCTAGCTGAGAT
TAATATCAGCATAACCTGTTACTTAATTCATTATGGGGATACAGGCTAAT
TTGATTTGATATTATTTTAATAAAGTTCTGTGATATATAAGATTGTTTCA
GGCTATCAAAATAATTTTCCAGTTATTACAGTTATTCAAGCAAGTCCTTT
GATAGCAGCAGTTGGTCCTCGTCTGTTGTGAATACATTAGCGCTGATGAT
TCATAGCAGCTGAGAAATGTTAAGCCTGTGAAGCATTGTGTTGATGCTCA
AATTTATTCTGCAGGCCATTAAAAAAAAAAGAAAAAATATTTTGTATGCA
TCAAGCTTACACGTGTCATTAACACAGTTCATTTTTTAAAACCAGTCTTT
CATAGAAGACAGGGTTTTTGCAAAGAAAAAAATCTGCTGCTCGCTTTGAA
ATTCATTGATGCTGTTTTACATGTTTTTTATATACAGTTTGCATCAGCCT
GTATATTAAGTGAATCAAATAGTTCTAAAAATGATGCATTCTCTCATTGC
AGGGGGTATTGTAAGCCATTACAATATAAACTGTTCCAGTCCACAACCCT
ATATGTTCATTTGGCTGTCATGCAGACAAAAGCTTTTAATGTTGTTAATG
TGCTCTGTTTAAAAATCCCATTTCTGCTTTTATGCC
>BCL11A_Urania id=19346 pos=chr2:60353011-60353325
GGACCCCTAATGCAAGCACTAAGGGAAAAATGGGCTCTTTTCTGCCCATT
CCCCCATGTGGCACTTAGGCATAGCTCAACAGTGGAAGGCTTTCAAGGTT
CAAAAGGGTTTTATTTTCAAAAGAAATGGGCATTGATCAGCTGCATTTAA
AGGCAAAGATAATTCCAGAGCTTGAAGGCTGGATTTGTGTTTAAGGTCTA
AATCTCTTTCTTTAACCTTGGGGGGCCAGTATAACATAAAAGCAACAAAG
AGATTAAGATTACAAAGGGTTTGCAAGTGTAAATGATGCGGTGGTATTCT
CCAAACATAACACAG
>BCL11A_Ursula id=19349 pos=chr2:60441618-60442140
GGTAATGCTCCCATGGCATGATTAGATTCATGCCCAGGGTTGTATTTGCA
TATGATATTCAGGGCATGATTTTTTTATTGTTCTTAATCAGAGCCGAATG
TCAACAAAATAAATGAAGTTGCGAGTTGAAGTGAAATTTTTATCACATCA
GGGATGTGCTTTTTCTCCCATTTATCACAGCCCATATTGAGAGAGTGAAA
TTTTTTGAAAATGTGGTAATCAATGGAAGAGCTCCATATGGCAGGGATCA
AAGGTGTTACATAGTGTGTGGTTCTGCTTTATTGCCAGCCAGTACTGTTA
ATTGGACAACAAGATCAGAGGCAATATTAAAATCCAATTAAATTGATATG
AACAGATTGCCAAGTGATGTACACTAATGTATAATTGAGTATCAAGCGAA
TGCAAGTCCCCGTCTTCTGCTTCTACCTCCTGAATAAATGATGGCGCCAT
AGAGGACAGAAACAAGTTTGCACATTAGCTGCACAGCTCTGGGCTCTCAT
TTGTTACTTTCAGAGTTGATGAC
>BCL11A_Vera id=19355 pos=chr2:60517264-60517551
GTTCTATGTTCTGTCCTTGTCATATTGTCATTGAAGGCTGTTTCCACCCT
CTGTAATTGGAGATGTTCTACTTTTGGACAAAGGTGTGGGGGCAGCTCAG
GGGAACAGCGCTGACATTTACTTCATCAATTTATTTTTATTGTTCCTACA
TTTATTGCAGCTATAACAGCCCTTTAATAGTTATATCTCCTCCCTGTAGG
GTATTCTGGTATTTGAAATTTTTTTAACTCATTTGTTCTCATGGATAACA
GTAAAGTGCATTTCAGGATAACCTTTAGGTTTCAATCT
>BCL11A_Veronica_1 id=19362 pos=chr2:60684323-60684528
ACAATGTGTACTTTAATTTTTTTTATTTTTTCAATAAAGGGACAAAATGG
GTGTATGAACAGGTTAATGCAGACAACTGCCAAAAAAACACAGACAGTGG
TTTTTCCAATAGAACTTAACAAAGACCAGAAACAAATACAATAAAAAGCC
AGGTTGTAATGACCTTTGGTCATCTaaataaaaaaaaaaataaaaacaaa
gaaaaa
>BCL11A_Veronica_2 id=19363 pos=chr2:60684544-60684802
AGTGCCTCTGTTTTGAACAGGGCACATAAGCAATAATAAATAGTGACTCC
CATAGTAAAAGATAAAATTTCAAGTTACGACAAACAGCTTTCATTACAGG
AATAGAAAAGGCCAATAACAAAATATTCTGCATTGCCATTTACAAAAAAG
TATTGACTAAAGCGGGCTTTCTCTTTAATATGCTTTGCATATGAAATTCT
TTCCAATCTAAATATAAAGCACCATTTAGTTTTTGGCAATGAAAAAAACT
GCAAAACAT
>BCL11A_Vivien id=19365 pos=chr2:60685096-60685415
TTTTTTGAAGCATACAAATAATTTGCACTATATTATCCTGCCAAATTAAA
AAAATATACTGTGGCAGCCTGTCTTTTTTTTTTCCACTACCAAAAAAGGT
ACATTGATACCTTTTAAGAGAACAAGCAACAGTTAAAAATACAAGCTTCA
ATATAAATACTATAGTGCCTAACACTAGATGAACATTTAATTCAAATACC
ATTCTAGAAATACAGAAAAAAGACCATAAATGTATTTTAGCATAGGAATC
AACATGAGTGTGCATTTTCCTATATTTAAGTACTATATAATCTTAAACCT
TTCCCCAATGTATGTTTTTT
>BCL11A_Vladimir id=19374 pos=chr2:60692024-60692271
TTTTATCTTATAATGAGCATACAACATACAGTTTTCACTATCGCATTTTA
GTATTCCCATCAACTAGATATTCTAGATCATGAGGGCAGCTAGTGTAATC
ATAATGTCAATGAGAAGGGCTGTTACGATTGAGACTAAAGATTACATGGA
GAGAGCTGCTTTGAAACTGGTAATTATTACCAGTCCACTAATAGCAAATG
ATGCATTACAATTTCACCATATAATCTGTATTTCACTCAGCTCATGCC
>BCL11A_Wei_1 id=19384 pos=chr2:60761776-60762163
TTAAAAGAAAACGGATAAAACATATGTAATTACTCAAGGTTAGACTTCTA
ATTCCTCAATTCACTAAAGGAAACTTGGCAAGAAGATGCATCATTTTGCT
CCTTTCTACTGGGGCATCTGAGGAGGAGAGCCACTGAGGCAGCTAATACA
CAAAACATGATCAAAAGTGATTAACAACAGCTTCATATGCAAATTACATT
AATGAAGGAGTGCAAAGTCATCATGTAAATTAAATATGTCAAATCTCTTG
GTGAACTTTTAATCTTGAGAAGAAAAAACACTGCTTTAATTTTTTTACAT
CATCAATTTTGCAAGATTGAAAATCTAAGAATCTTGGTGCTATAAACAAT
TTTCACCTTTTTTTTCTCCTTCAGCAGGCTGACAGGCC
>BCL11A_Wei_2 id=19385 pos=chr2:60762165-60762371
GCCTGATGTGCACCGAATGTACATGTTAATAGGCCAATCAAAAATGCAAA
ACAATTCGCAATTACTGGAAGGACCTAATGGTCATTAGAATTTACAACTA
GGTAATGAACTGAAGTCTGCCCACACCATGCATATTCATAAAGCAATTTA
GCCTTTGAAGATTAAAGAAGTGCTTAAAATTCAAATGAGCTTTAGCAAAT
TATCAGT
>BCL11A_Xavier id=19395 pos=chr2:60775620-60775820
ACTGATTTACAATCAAAACCGGGAAATGAAGTGGTAATTCAGAGGTTGCT
GATTACACCTCCACATTTCACCTAATTAATTTTATAGGAGGCAAAGTTCT
TGAAAATAACAAGATGATCAAATGTACAGATATAAAACCTGTAACCTCAA
CATTTTCTATGCTCTTAACGTAAATTATTGCTAATTAACAAGAATTATAT
T
>BCL11A_Zeus id=19398 pos=chr2:60795242-60795444
CCTTTTTTGGTAACCACGTGCCTGATATCTCTCTAATGTAGCCTAATAAC
AATTTTAGCATTCAGATGAAGCGATTTCATTCTGTGACTGCCTTTTCTAT
TAGATTTGATTTTGAGAAGCCCCAGTGGGTGCCTTCGAGGCAGAGATCTA
TCTGTGAGGCTGCTACCGACTCAATAGCAGCCTGGGCTAACCTTGACCTT
TCC
>XPO1_Felix id=19402 pos=chr2:61414655-61414934
TCATGTCAATAAAAATAAAACAATTATTTTTACATCAAGTGTGCTTTATT
TCCTCCACAGGTATTCTGTTAAATAAAGCACCATTTATATACTGCCAGGC
CACAGCTAAAGAGGATTCTTTACAGAATCAAATTTCTTGTGGTTGTTCCG
TATACAAGTAAACTTAATTTTGATAATAAGAACCACAGCGATCGGAGGCA
ATCTGCCTCTATAAGGTACAAAACTGGCACAGAGGACACCATATCATACA
CAGTAAAAATGCTGTAAGTTTAAATTACAT
>XPO1_Logan id=19409 pos=chr2:61705060-61705337
AAGGAAAAATAAATGTAAACCAAGTTTATTTTGCTTTTTAAGTAGTGTTC
TTAAAGCACTACAGCTTGGTAAACAATGTAAATTAGTATAAGTCATCTCA
AAAGCCAGAGTTGTTTTGTTTTTTAATGAGTTGTTAAAAAGATGCAGCCT
ATTCTAACAGGATAAATATTTTTAACCATTTCACTTCGAGTTAATGAAGG
CTCACAAATGAGCAACACTCCTCATTGAGGAAAACAAAAAGCTGTTGTCG
ACAAGCGACAGCACACACACACAAAAAC
>XPO1_Patricia id=19418 pos=chr2:61752333-61752781
CCCCTCCCACCGCCCATGAAACAAAAACAATTGATGAACAGAATTCAGTT
AAAGGGAATCAAAAGGGTAGACCTTGTGGAGGCCTGCCGTCAAAGCCTAG
CTGTGTCAGTTGCACAGGAAGACACCCCTTTTCTTCCTATTACAAGCAAT
CAACATAATGGAACATTATGATTAATATCAGGTAGTGTTAACATCTTTAA
AGAAAAAAAAATGATTGCATAAAAGCCAAATGTCATAGTGCATAAATTTA
GCACCAAATCATTTGTAATTTATGTAAATTGAAGAATTCTTTACCTGTTG
CTTTCTTTCTGTTCCTCTAATCATCTCATTTTTCACAAGACAAATTTGAG
TTTTTAAAAATACTGTTGATAAATCAACTTAAACATTAGTAATGTCTGTC
AGTATAAAAAGCAAAATTTACCAGGCAAGCAAACAGGCAAACACTGTTA
>OTX1_Amos id=19422 pos=chr2:63014713-63015051
TAGTAGTTGTAATGGAATAACACATAAGAACTAAAGACTGCAAGGTATCT
GGTTAATGTAGAGATGAAATGAATGCAATAGCAAGGCTAAGCTTTCCTGA
CCCTTCATGAAAGAATAGATGAAAAAAGGAAGAATAAGCTATTGTGCCAA
AGGGAGATGATGAAATTCAAGATCCACACACATAATCTCTGGCTCAGCCT
CTGAAATGTTAATCCCTGGGTAGAATTATTTGAGCTATAGATTGCAATTT
ATCATCAAAATGGCACTGTGTCAAACAATACTTTTTATATGTGTGGTGTT
TAGAACTATCCAATTTTAATATAAAATGGTTCACAGAGC
>OTX1_Boris id=19429 pos=chr2:63191615-63191972
TAATGTTTCTTTTGTTCTTCTTATCATATTCTGCTTTCCCAAGGATATAT
GCCTTGAACGAAAAGTCACATGTGCATTACTAATTGTGTGCTATTGTATT
TACAGTTCCTATTGGTGGCACTGTGAAGCTACTAATTCCTTTGCTTCACT
TGATGTAAAATAATCTGAGTGTCTTTGATAGCAGTGAAACAGTATTAATT
GTTTTGTACATTTCTTGGTCACTCTTCTTAGGTGGTCTTCATAATCTATT
AGAACTTTCAGCCAGATTTTTGTAATGTCATGCCTCCAGCAGTGATTAAA
TTGGTAATTAATGAACAGTCCTTGGCAATGTAAACCACATCCCGTTAATT
TTCCCTTT
>OTX1_Chen id=19433 pos=chr2:63194035-63194669
TTAAAAGCTTTCTGAACTATTTGACAAGATTTCTTAGTGCTGAGGCCATA
TGCTGTAGCCTTTAAGCTATTTCTTCCTATCAGTTTCATTATCACCTGCC
TCTGAGTCTCCAATATCATCAGTAAGCACATGCAGAATCATAATTATGCC
ATGTACAAGTTCTTTGATAACATGTACAGTTTTCTTCTTAATTCTTTATC
AAATGCATTGATCGTGGCATGTGTGCATTGATCCAGGTCCGCCATCTGGC
TGTGTGTGATAAGCACAGTGGCATCTTTGCATTTCCACTGTCATTCATTG
CGCTACAATTTGGCTGCAGGGGAGTAGTGGCTGGGATTAGCCCTGTTCTG
CTACTTACTTGCATTTTAAGTTGACACCTCTACAGCGGCTCAGACCACAT
TACAAACTGAAACACATACGCACGACTTAGTGATGTGACACTTCTCAATA
AGCTTACTCCACTAGCTACTCAACAATCTGTAATTGGATTTGTAGGAATA
ACAGCAAAAGATTTCCTAAGAATTGCTAGGGACAGAAGGTGAAGTTTTCT
CATTATTGGCAAAAGGCTAGGTATAGATCCTAGACGATTGGTATTTTCCA
TTAAAAACAAGCTGCCAACAGTTTGCAGGACATTT
>OTX1_Eden id=19434 pos=chr2:63195799-63196113
GGTTTCTTTACTTTAAATACTTGAACTGTTAGACCTTCTACTTTTTTGCT
GAGAAAGATGTATTTGTACCAGATTAGAAAAGCTAAACTGTTTCTTTACA
TTGAATAATCAGCCTGTCATGACAAATCTATCTCCTTCTGCATGAGTAGG
TGCCAGTCTGACTGGCTTCTTTTAGGCTCACACTGGGTTTTAAGCTAGAT
CCATGTGCATGACTGGCAGTGCATTTGTTGGGCCAGATCTAAGGAGCCAG
AGAGCGTTCAGCTCCTTTTTGCCTACAAAAGAGCAGCCAGACAACCAGCA
AGAGGCCTTGGATGT
>OTX1_Emi id=19441 pos=chr2:63219009-63219282
GTTTCTATAAATTGGTGATGAAAGTGTGTGGCAGCACCAGAGGACTTTTG
GTCTCTATCTTTGAACAAAAGGAAGCCTGGATCGGGTCTGATTTTTTGCG
TTCAATTTAGCTTTCTGCAGTGGATTTAATGCAGAATGAAGCTGGCCTAA
GAATAATACAATAGATTGAAAAGGCTAACTGAATTAGTGGGTTTAGAGGA
ATACATTTGTAAAGTGGCAGAAGTCCCTAGTCATAAAAAGGTTTCTTAAG
ATGGGATTTGCTGGCTAATCGCAC
>OTX1_Figaro_1 id=19443 pos=chr2:63219833-63220114
GGCCTCCTTGAGGCTAGAGAATAGGCCATTGGAGGGCTCCCTCATTACTG
ATTGTCTCAATGCAGAGGAAGGGCAAAGTCTTGGTAGCTTTTGATAACCA
GTTTCAGCATTCAGCAGGCTTAGCTATTAGTCATGCATCTTAGCCTTTCC
CTATTTACTTTCAAAacacttaataaaaataataaaagattaggtataaa
atgaaatatttgtttggtacacagcacctcggtatctgcagcttccacac
actgcagtggttcagtcttctgggatatttct
>OTX1_Figaro_2 id=19444 pos=chr2:63220119-63220355
gatagaaccatttgaatttgttaccagtattaacataggaagctccggaa
aagataattgtagtTTCCTTAGCTGTAAAGGGCTTACTTACAAATCTGGC
TTTGGAAAGTTATAGCTGATGAAATGCAGTTCAGTAGGGTAGTATTATAA
TCCTACCTTTTAGCCTTCATCCAGCATTAGTGGTTTATCTCAATGGGCAT
AAAATTAGAAACTAGTTCTTGTTGTCATACAAGTCTG
>OTX1_Leontina id=19445 pos=chr2:63221001-63221744
TTAAGAGATGAAAAGGCAGAGATCAATACAGGAAGATACAAAGAAAGGAA
ATGAGGAGAAGGCAGCGATAACTGAAACTCAGAGGAAGCCATCAGAAGAT
GAAGTGCTTAATGTATATTAATTTTTTGTGTGGTTTCATGATTGCTGATA
ATTCCAAACTGTATGTGGAAATAGTGCCTTTATTTGTTAAAATGAGATGT
TAGGTTTTTTAAGATGTCAATCTCCAGTGCATTCAAAGCAGAGTGAGAGG
GGTGCACTGTTGAATTAGTCTGCAGTGTGGTGATAATTGTCAGATAAAAA
AAAATGAATTTTTCAGAGTTCCACAGCCCCAGTTTCCTTGAGACATTTCC
ATCAGGGCACTTCCCATAAAGAGATTCCAGTATTGATCTACTGGGAGGAT
TTTAATTATTACAATAGCAGATACCGCAGAGCTGCAGTTAGAGGGAAAAG
TCACATGAGACCTGCTAGAATTTCTCAGCCAACCCATTTTGTTGGCTTGG
GTTAATGGGTGTTCAACCTTTCCATTATCCAGATCAGCCGTGAATTACTA
GCTGAATGATGTTTGCATTAATATAATATATATGGTAATTTCTTCACTTA
ATTAACAGGGAGGTTCAGCTCAGTAGGGGTATGGGCTGATCATGTGTAAA
ATTGATTTGTGAGGGAAATATTTGATAGACCGCAGGGAGAAAGCTGCTTT
TGATGGACAGCTGCGGGACAGAAGCAGGAAGAACAAGTTTTAAC
>OTX1_Lucia id=19447 pos=chr2:63223759-63224186
TGTTTGTTCTTGTTAACAGAAAGGGTTCAAAGACACCAGTCAGTATGTAG
TAGGAGAATTGGCAGCACTAGAGAATGAGCAAAAGCAAATTGACACCCGT
GCCGCGCTGGTGGAGAAGCGCCTTCGCTATCTCATGGACACAGGTACGGT
GCCCAATTACACTGTAAACAGTTTTGGCAAATTGAGCGTTCACAAACTCT
TATAGAGTTTTGGAAGTGTGAATCTTTGAAGCCTGAATGTTCAGCAAAAC
TGCCTTGAAAATAAAAAGGCTGCGATTTGCAGCCACCTCTCTGGGCCCTG
GTGATAAGAGTGCCTTCATGGGAAGTGATAACTCGCCCTGATACCGTGTG
AGCCAGCACTATTGAACAGTGTGCTCATCCATGCAGAGTTGGAATACACA
TCTGTGCCTCATTGATATGCCACTGCTT
>OTX1_Malcolm id=19450 pos=chr2:63230433-63230984
TGAGAAAGCTTGTGTAATGTTTTAGATTAATAGGCATGCAGAATTCTTCA
CATTTTTTATTACGTAGTCCCTAGATGAATTCAAAGTAATTGGGGTGGTT
AATTTTATTTACACAGAGCCGTTCACAGCGCATTAAATAATAGAGATAAT
TGAACAAGAATTGTCAAGTGTGTACTGATATCAGACATATTACAGAAGGG
AATGTGCATAAAACTTCATTTCTATGCAGCCATTGTTTATGGTAATTAAG
TACACAGATTTATCCCTTGGTTGCCTTCCAAGCTTATGGCAACTGCTATT
GTTGTGCTCCATTAATATGTAATCAGGAAATAGTTTAATTTTCTAATCTG
CAGTTTGAGAATTCACTTTCTAACAACTCTTAATTACTGCATTGCCCTGA
TGATGCTCATGGTTATGAAAATTGAACCAATAAACTCAGCGGAAGAAGCC
AGAGGGGATTATAATTCCAGAGGTGGTGCTTACTTAATAAACTTGTTATG
CCTTCACCAGAGGGAGCTCAGTGTCCTTCAAAAGCATTTAATTTTATAGT
TT
>OTX1_Ming id=19451 pos=chr2:63234040-63234407
CTCATCATCATCCTAGTTTGACTAAAGATTTAAGCTGAAGTACGTGAGTA
GCATAGAATACATTTATTGCACAGAAACACAAACAGCTAGCCAGGCTGTA
AGTATATTATCAGGCAAGTTCTTTCAGAAACGTATTGCTAAAGAAGCTTA
ACATTAATTATTGTAACTTTGGGAAGATTACATCCACACTAGCCTTGTAA
GAAGCAGCATACACTTCTTGACCTCCAATGCTAGAGCTTTAAGACACAAG
AATGGCATTTTACCAACTTTAATGGGATAACCAGTATAATCTTTCAGCAG
TAAGGGAAGAAAAAGTGTTTAGAGTATAATACCCTTCTGATTCTAATAGA
GGCTGCCTGTTATGTGTA
>OTX1_Mustafa id=19452 pos=chr2:63234936-63235136
AGTACATCTCTATTGACTTAGTTCAGTGCATGAGATTGGTGGATTATGAT
TAATTTTAATAGCTACATTAAAAAATACATCTAACATTCTTAATTAGAAT
AATCTCCAAAGCCAGTTAAATGTTTTAGAAGACAAACAGTTTAATTAGCT
AACCTCAGAGGTTCCCCTCCCCCATATGTGCAGTGGTCTTAGGCTTGGTG
T
>OTX1_Norma_1 id=19456 pos=chr2:63240650-63240968
AAACCCCCCCAAAAGACAAAGGCACAATGAAATAGAAAGCTTACCACCGG
TAGCTTTCAAAACGACAAACTAGGCAAACTATACATCTCCACCACTCCAA
TTTTGTCAGAATGCTAATGAGCTTGCTCTGATCTTTACTCGGCTTCCCGT
GTTTTCTACATCTTCAAGGACCACATGGCGCTAGCAAAATAAAGACAACT
AAATGAGAATTTCGAATGCTTTTTGTGTTAGGACCTGGTGCTTTTCAGTG
GACGCACTCGTTGAATATTCTCAACTTAAAAGAGTACAACAGGGGGTTGG
GTATGAACTTTTTAACAGG
>OTX1_Norma_2 id=19457 pos=chr2:63240970-63241284
GGAAATTTGAACAAAAGTAAATTAGTGAGATGAGGAAAATATGAGAAAAA
TTTCTGATTAATTTCCACTCCATAATATCAATGACACCTTCAGCCCCACT
CATACTCTTCTAACAAGAGATGCTGATAAAAGATGAATGATTCTGTGTTG
TTCACAGTGAATGTTTAGTGGTTTTTTAATAGCAGCATTCTACATAAAAG
GCACCAGGAAGTACTCCGCATTAGCAGTTGAGATCACTAGTTAATAGGAT
GATGTCTTTTAGCTTTTGTCACAAGATTATTAGAAAGGATGGGTTTCTGT
TCTCATCATTGCATA
>OTX1_Veronica id=19459 pos=chr2:63261768-63262260
CTAACAAGACTGCTTTACCACCACAGCCCACTCTAAGTAATTAAATCAAT
CCTTTGTACTTACCGTATTCTCCTCTAGTGACGGTACTAGATCTGATTAT
ATGCTTCATGCATATTCAAAGTACCGCACTGACAGCTCTTTAATGAGCTC
TTACTTAATCAGTATGAACAATGTTCATCTTGTTCTTTTTTTCCTCATGC
ATTAGAGCTACGAACAGTTGGGAAAAATGAAACATCCAGCATTCATTTGA
AAAATATATTGTACTTTGAAAAGTGTCTAAGCTGAGGAAGTTGCATTCTG
CCCTTTAAAAGTCTGATGGACAAATTGGATTACTAGTATTGGATTAAATA
ACAAATGGTTAGAGGAGAAATGAGAAAAGCTCACTGTGATCACAGGCTTT
AATATTTTTTGTTACTTATAAAGCTAAAGGGGTCTTTAACCAGTTATTAA
AGTCAGGATTAATTTGTAATGGTTCAACTTACTGGCTTTTAAA
>OTX1_Victor id=19469 pos=chr2:63661701-63662144
GGCACCATCTGTGTGACACATGCCAAGGAAATATAGATTGCACCGTATTT
CTGCTTAAGGAATTAATGGAAGGTTGATAGCTTGGAAGAAAAAAAAAACT
ATCTTGCCATTGCTGGTCAGCAATAATCGAACCACTTTCTGGGGATTAAG
CGCATGGCTAAGCCTACTGGACCAGACACTAGCAAAGGGCAGGGGGTCTT
CTTATCAGAGAAATGCTTCTGGAGCCAGTCTCACTACATGACAGATTGCT
TTCATATTCCTGTCTGCAAGGCAACAAAGGATGGCAGTAATGCGATAATG
CCAGAGTGCAACGGGTGTTAAGAACCCGTTGCATTTATGTATTGTATTTA
GTAAATAATCAGGCTCATCCAAATTGTGATCTCACCACTCAACCAAGGCC
ATTAAAACCAAGGTTAATGCTTTAATAATCCTCTGCTATTTTTT
>chr2_Midori id=19496 pos=chr2:65315392-65315614
TATTTTATAAACCAGCACACAAAGGTTTAAAACAGTTCTGAAAATGAAGT
TAGCTGTCTTGAGTCAAGGGAATAAAAAAAAAGTCAGTATTGACCATTTA
CAATCTCTGACCTTTGTGGAGACGGTAAGAATCTGTTGTAGTGCAGCTAC
ATACAGTACAATTCAGGCAATTTTGTTTTTTCACTTGGGTTCAGATTGCA
AATTCATTGCTGTGAGAAAAGGA
>MEIS1_Virginia id=19507 pos=chr2:65941809-65942211
CGGGATTTCAGTAAAGAGACAATGTTTATTTTTTCAGTGGAAAATTGATT
GTAACTAAGAGGATACTTGGCTTGAAAGTGGGGAATTATCATATCATATG
ATTAAATGAAAGCTTACCTTGTTATAAGGTAACTAGACATATCCCAGTAG
AATTGAGACAATGTTTGATTAAGCCAGATTTTCCTACTTTATATTCAAGG
AACAAATTAAAGAATAATTGAGATCCTTTTCAGATCTTTTATGAGCTGCA
TATATAAAGCTTCAGCTCCAGGTGGCAAAGCAATTAGCTGATGAATAAAA
TCAACCCCACTGTCATTTGTCAGATGTTTAAATTCTATAAACCAGATAAA
TTAATGTGTTCCTTAAGCCAAATAAACGGTCATGCTCTCCATGTTACCAC
TCA
>MEIS1_Veronica id=19509 pos=chr2:66013382-66013658
GTGGAAAAACTAATTACCTTTGCATCTGGGCAAATTCAGAGGTCAGTTTA
CCACTACTATATCACTACATGACAGGGAACATGGGTAATTAGGTGGGATG
TGTAACCTGGATATTCCATGGATCTCATTACATCTTATTTAGAAAGGCTA
TAATTTGATTGGTGGAAAATTAAGGCATCTTCTCATGGGTCATTTTATCT
TTCTGCAATAATAATTCTTGGCTTGATTAAAAATTGATCCAGTGTCTTCA
AGTGAATTTATTATTGCTGCAATCTAT
>MEIS1_Vanessa id=19519 pos=chr2:66091901-66092223
TGTAGAAGGTGCATGCACCATATCATGAAATGGAATATCATTGTTAGTGA
CTATATTTCTTGGTAATTAAGGCCCAGACTAATGATGCAAGTTTTCTCCA
GCATGATTTTCATCTGATTATGAGGCTGCTTCATTAAGAGCACTCAGCCT
AACGAGCTGTAGCTGTAATAAAGTAATTTTCTGTCTTGTGCTCTGATTGA
TAAAGAGTTTCTATAGCTAAAAGGAATTGAAAATATAATTATAATTAGAA
ATGGTTGAATAAAGTTATTACAGGATTGCTGAAGGGTAGTGCAATTGACA
CCATAATGTTTTTTTTGGAAGTG
>MEIS1_Urania id=19520 pos=chr2:66093222-66093618
GAGCAGAATTTTATTGGTTGTTCATTGAAAATGTTAGCTGTGATTAGTTA
CATAATCCTACATTAACCTGTAAATTAAAATTCCTTGGTGCAATTTGATG
GCTGATTTAATTTTGTCTTTCTTTGTTTGCCGCAGGCTAATTCCATTATG
AATTCTTTATACAGCCTTTTCCCTCAATGATTAGCAGCTTCTACTCAAGT
TCTGATTACTATTGTACACTTAGCACTACATAAAGCCGGGGATTAATATT
CCCCTGAAGAATTGTTGCTATGGATCTGCTCTATTCCTTCTAAGAGATGT
TTCTGCAGCTTCAATTGTCCATAAATTATGATCTCTAGTGAATTATCAGT
GGGAGTGAACTGAGCTTAACAAGCTGAAGAGTGCACTCTAGTTCGGA
>MEIS1_Traviata id=19523 pos=chr2:66226919-66227136
GGGTTAATTATTGTCATTAACAATATGAGTCCTATGAGGGAATATCAATT
AAAATACGCACAGCTGAACTTTCAAATGAGTAAATAATTTAGTTTTGGAA
AATGACTGGAAACAGCAGGGTAACAGTCAAAAGGGGAACAATTATTTTAA
TGCTTATTTGACAAATGAGTCATTTTTACAGCAAATTAGATTCTTATCAT
AGCACCCCTACTGGTTAC
>MEIS1_Roman id=19527 pos=chr2:66298490-66298770
ACCATTTAACGTGTGTGGGTCACATTAATCACAGAAAATTCTTTTAATGT
CTCAGAAGTAACTGTCAAACTGGACATACTGAATCTATTTAAACTAAAGC
ATGCCATTTTTTATCTACAGTGATCTTTAATTCCCATAAAAGGGTCAAGA
AAATGTGATTAAGTGACAGTTTTAAAATGTACTATAATATTAAATAGCTT
GATTAAGTGACAACTATAAAATGTAATACAATATTAAGTATCTGGCTATG
TCCCAAAAGAACTTTAAAGTATTTTTGAACG
>MEIS1_Robert id=19528 pos=chr2:66398152-66398526
GAGTAGATTTATCTTCTGAAACCATTTTAGCACTAGTGCTCTCCTGAGTG
GTATCAGTTGACACACTGCATAATCTAGAACAGACTAATTGCCGCATGAT
TTCTAATTTTTCTGCAGCCATGTAAATGAGCTGAAGTCTGCACAGGTGGA
GCCCATTAGAGTGAATGATTTCCCTCTCATGTTGTTATCTTCATTTGCCG
TTGTCTTATCAACTCCAAGTAGGAAATCCGCTGTCATGAAAAGCAGGTGA
GGGAACAATGTCTGGCTGAAAAGTCTTGTTTCATTATTTTTTAATTCGTA
CAGTCCTACCTGCTTAATGCAGTTTTCTGATTAGCATGCTAGGCATACAG
TAATGCAGTTTTATTCAAATAAGGA
>MEIS1_Prometheus id=19530 pos=chr2:66411454-66411747
TAAATGAAGCCAATTACTGTATTATTGCCTCCTTTTGCTCTGTGCACAGT
AGGGATGTCACTGGATAATGGTTTGCATGTAGAGTTAATCACTTTGATGC
ATTTCTGACTGATCCCAGCAAATTATGTTTTGGTTCCACTATATTAAACA
CAAGAGCTGGGGATTATCATTAATAAATCTAAGGCACAGCATGCATAAAT
CTTGAATAAATCAAATATCAATTACATAGGCAGTATCTGCTGACATCTGC
TTTCATCAAATAATATATTTGAAATAGGTGTTATTTCAATTTGT
>MEIS1_Patricia id=19537 pos=chr2:66511015-66511341
AGTGTATTATTTGTCAGATTTTTATAAGAACATTATTGCTTTAAGAAAAA
AAATTAAACCCTGAGAAATTACTCTCAGTCTAACGAGTTCTTTTCACTGA
CTTCAGACATCATTAGGGGAAGGCTATAGCCTAGGGCTGTGCATGAACTT
TTTCTTCTAACTGTACACTTTATGTATAATTTAGCTTTCTTGCCTAAATT
ATTCAAGCAAATAGTGAGTGAAAATAATGGAGTTCACTGAAACCTTCCAG
AGTATTAAAATAAAACAGTTTTTTATGTTGGTTTGAATTTTTAAGCTTTT
TAATCATGGATTTCAAATGGAATACAC
>MEIS1_Othell id=19546 pos=chr2:66611745-66612009
CCAGTGTGTCATTTCTGCTTTTCTACATTAATAAATTAACCATGTAACAT
TGTTCAAAATTATGTCAGTTACGCATATAATAATCTTTTAAATTAATGAA
GTGATGAAGCAGTTTGATGACACCCATGATTTACAGGGCTGCTTTTAGCT
AATGTTAAAAGCCTTTCGCTTAATAAATTGCCCCCTTGAGAAATTACCAA
AAATGAATATTTTCAATGCTAAATGTTTCAAGGTTTACACTTTTTAAATA
TATTAACAAATGGCA
>MEIS1_Nick id=19552 pos=chr2:66688777-66689257
TAAACATATAGGTTGCACAAAATTTGGATAAACTGAGGTGGAATCCAACA
TTTCTTGCATGAATTCCTGTATAATGTGGCGATAGCTGTGAGAAAAGAGG
AGCCCAGCATCTAAGGCCCAACACAATGAAAATGCAATGAATCGGAATGC
CTCACAGATCATAGCGGAATCAGAATTTCCAGCAAGGAAAATCTTTTCAT
GGTGAATTAAGTGGTGGATGAAGAAAAATGGTGATGAAAAAAGGTAGGCA
CAGATCACAAACACTGGGCTCAGGGCTCACTGCTGAAGATTTAAGAACCT
TAGCTAAAGCTATGCAGAATAGAATGTGGAAAATTGAATTTACTAAACAA
TTAAGCATTGAATTAATCTACATCCTGCACAGTAGAAAAGTGGGGGAGGG
AGCAGAGCAGAGCTGAATAAATCAGTGGAGCTCATTAAAAGATAGTGAAT
ATATCAGGTCTGTTGTAGCATAAAGGAGGAC
>MEIS1_Nemo id=19554 pos=chr2:66689490-66689834
ATGCATCCTGAAACTCCCACGGGTTCCTGCAGCCTCCCACATGTCTTGCT
GGTCTTTTGTTCAATTACAGTTAATGCAATAGTTTGCCATTTTCTCTTTC
TAATTATATTTTCAAGTGGGATTTGTAGCACATAGAAAAACATCCTTTTA
CATGTCGAGGCACCGGGGTTTTGTGCCTGGCATTGTCTGTCCCCTGGGTG
CTGTACCATTCTTTCTGCAGAGCTCTGAATAAACAAGTCCCCCTTTTAGA
GCTGCAGTTGTACAAACTGAAAATTTATGCATTAACTGTTTGCATTCTGA
GCGTGTGTTCCAGATTACGTCTTACAGCATTCTTCTGGTATGCTG
>MEIS1_Mustafa id=19559 pos=chr2:66698031-66698236
CTGTAAGGTGACCTCTGTTACCAAGTAACTGCTTTACTTATGAGCTTATT
AAAAACTCAAAAAATGAGCTTTTCATAGTTCACAGGCATTGATGTGAAAA
TGAGCTGTCCTGTGAGTAGTTTTCTTGATCACTTTTAGAACAATTGATTA
GCCAAAGAGCTCCTGTCATTAGTTGACATTGACTGATAGCAATTTGTCAC
AAGCTC
>MEIS1_Molly id=19562 pos=chr2:66735726-66735956
GGCCATTTTCAGGAGCCTCTGGCCCCTCAGTCACTGGCCTGCTAGTTAAT
TGCCACACGGACTTCATGACACATGGGCAGATAATATGACATTTTCAGTT
TCTGTCACTAGCAAACGCCACAACGTTGCTTGCACTAGTTGCTAAGAAGC
TGTCAGAAACCATTAGCGGTTGGCTAAAGTCGCCCTATGGCATTTCCTCA
TAGCATCAGCAAAACGAGCATAAATCACCCA
>MEIS1_Ming id=19564 pos=chr2:66736440-66736675
AGGAGCAGGGTTTATTGTTTTAGGCTTTTCTGAACATGCACCAGTATTTA
CACTGGATTGAAAGCATTTGCTTCCAATGAAAATCTTGTCTTAGATTACA
ACCCAGCAGTGTAATTTCCCTCCCAGATGGGAGTAAAGTAGCTGTATTTG
CCTAAAAACAGTAGGAAGAACAAACTGTGCATTAAGCCAAGGCTGTTTTT
GGCTTGAGCTAATGATGTAATAGAAACCTTTTATTC
>MEIS1_Mauritius_1 id=19569 pos=chr2:66749900-66750207
AGATTATTACTCTGGCAAGTCGGCTCAAAGCTTCTTCATTTATTTGTAAA
CAGAATATTTAGTGACCGCATAGGAAGTAGCTGTAATCACCAGCTCATAA
AGAAACCACAGCAGAGCTTTTGGATTTTTGCAGAGTGCTCATGTAAAATT
TAAGCTGGGAGGCAGAATCCCTGTTAATGTAATTAGGATCTAATTTACCA
CCCTTTGCACACAGATGTAATAATGTCTAGATATTTATTCTATCTTTAAG
CATGTTACATATACCTCAGTGCAGCAGTTACTGAACAGAAACAGGTGTGA
GCAGTTTC
>MEIS1_Mauritius_2 id=19570 pos=chr2:66750235-66750462
TAGCAATTTAAGGGAAATATTTACCAAAAACGAGGGGAAAGAATGTCTGC
AAATGAGGCAGTAATGGACAGTTGCCGTTTATGTACTGATGGATTTCTCA
ATGGTTAAGTAAATTAAAGCAAATGCTAGAAAAATCAATAGGCCAGCATA
GTCTTGGTTTTGCCTCATAGACTTCAGGACAGAATGACAGATGTGGTGTC
TATGACCCATTTAAGTATTAATGCTTGA
>MEIS1_Kazuki id=19574 pos=chr2:66764246-66764464
CGTCCCTGTAGATTTTAATGTCCCTACAGACTGCTGGCAGCCTGCTTCCA
GCTGTGGCAGGCATGATGCAGTGAATTGCTTTTGAATGTTCTTTACTCAA
ATAGGCAGTAATTACAAGCTTAAAGAGGTTTAGTGGTCCAGTAAACTACA
TAATCACCCCTGAATTAGCCTGGGCTCATCAGTTGCAGTCCAGCAAGCTC
CAGTCTGCTGTTTGTATGC
>MEIS1_Juan id=19587 pos=chr2:66796781-66797026
AAACTTTGATTTTTTTTCTTAGTTTATTCCTTTGTCTGTCCATCATAATG
GGATTACGTGTGGCAATGGGAAAAGGGAGAATACAAAATAGAGGTGTGCA
CAGCAGGCTGCGGGGCTTAGCCCAGGCTAATTGACTATATCCAAATTAAG
TATGCCATCACTTGCAGTGTGACAAATGGATTTGACTTATTCAGTATACA
AAAATAGAGATCATTAATGCAATCATCAGTGGCAGGCCTAGTGAAG
>MEIS1_Jeremy id=19588 pos=chr2:66797351-66797619
GGGAATGCAACAGTCTTATTACCTCATCATGGAATTCTCTAGCTTAGTTA
ATTTAAATATTGTTTCTTAGTTTCTGGGTCAATTAAATTTAAATGATGTA
TTTTATGCTTCGTGACCAATTAAATTACTAGGTTATTACAAAAAAAATTA
TCATCTTTTTTGATTAAAGAGCTGTGGGTACAGTATATTTTATAAGCAAT
TTTCATTAGTTCAAAAATGTTCCTTTAGGCTAGATTAAGCAGCCATTCAT
TGTTAGAGCCTGGAGACCT
>MEIS1_Jasmine id=19590 pos=chr2:66798811-66799034
ACTGAAGTCAATTTGGGGGACATGCTAAATAACTATATAAGACATTAAGA
GAACAAAGAGTGAAATATTGTAAATGCTATTATACTGTTATCCATATTAC
GTTGTTTCTTATAGATTTTTTAAAAAAAATGTGAAATTTTTCCACACTAT
GTGTGTTGTTTCCATAGCTCTTCACTTCCTCCAGAAGCCTCCTTACATTA
AAAAGCCTTACAGTTATCCTGCAA
>MEIS1_Jan id=19595 pos=chr2:66799519-66799880
CATAGTCCCACCTTGGAGCATTTATGTAGACATTGTAAATAAATTTTGTG
CAAAAAGGACTGGAAAAATGAACTGTATTATTGCAATTTTTTTTTGTAAA
AGTAGCAGTTTGGTATGAGTTGGCATGCATACAAGATTTACTAAGTGGGA
TAAGCTAATTATACTTTTTGTTGTGGATAAACAAATGCTTGTTGATAGCC
TTTTTCTATCAAGAAACCAAGGAGCTAATTATTAATAACAATCATTGCAC
ACTGAGTCTTAGCGTTTCTGATGGAAACAGTTTGGATTGTATAATAACGC
CAAGCCCAGTTGTAGTCGTTTGAGTGCAGTAATGAAATCTGAATCTAAAA
TAAAAACAAGAT
>MEIS1_Jacob id=19598 pos=chr2:66831550-66831828
AAGGCCCAAATTCTCAGCAGATTTGCACAGCACAGTAATAGCCTTTATGC
TTGGAAATTTATGGGCCATGGACAGTTTATAAGAAACGATGTAGTTCATC
AGAGAGCTAGACTGATGGGGCATATGGGAGCATTCTGCACAGGAAGTTGG
GTTTTGGAATAATACTTACTTTGATAGAGTTGTTTTGTTAGCTAAGTAAA
ACAGTAGGGAAGCCAATGGCCACTTAGGCTTCAGACATAAATATATATTT
ATAAGTCACCCAGCTGCCTAATTGAGAGC
>MEIS1_Isolde id=19603 pos=chr2:66908725-66908925
ATTTAACTCTGGTACAGTAGAGCAAATTCAGGGTGACTCAAGGGACACAG
TGTCTTGTAAAACATATGTACTTAATATAAGGGTCATAAAACTTATTAAA
TTAAAAGCTAGGTTAAAAATAGGAAGAAAATTTATGCTGCTGTCTAAAAT
AGCAATAATTTCCCTTTGGCCTTTCCCTTTCCAAGTAATATGGGTTCTGG
T
>MEIS1_Isaac id=19606 pos=chr2:66915917-66916336
GAGAGAAAAAATGCAATGAAAATTTATGACCTTAACATTCCTTCAGGGTC
AAGCAATTTATCAAATTCTCTCACTTTCTGGTTTCAATTACACAGCCATT
GTGGAAGGAACTTATTTTAGCAGGTTCATTTGCCTCAGTGGGGAATACAG
GACTTTGGCCTAATGCTTCACCTTTAGTGCAGGCCATTTGAGCCTTAGAA
CAAATACCAATCATCACTCTTTGGGAAAAAAGAATCTGCATCGGCGTGGC
CTATTGGAATGGGGTTTCTGTCAAGGTAAACGGTTGTCGGCAATGACTGT
GGTAGAGTGGCGATAAATCCCATTTTATTGCTGAAAAATTCCAGCTTCTC
TCCATGCCTGACAGCTCCCCACATTCTCATACCCATTTGGGCAATTTCTG
CACTATGTCCATCTGGTTCT
>MEIS1_Hong id=19608 pos=chr2:66919154-66919479
TGCTTTGGGAATTGACTGAATATTTTATTTAGCTTTTTTTATTGAGACAT
CCTTTGAAAAATGGCATAATATAAATAGTTTTACAAAGCAACAATATAAT
CAATCTCTAAACTAGAATATAAATCAAGGATTTCATTAACTGCTGGTAGC
CAGTTTAAATTGTAGTCTTGTCCATAATGTCTATCTATCTATGTATGTCC
AAGTTATATTAAAAACCTTTAAATGGCTTTGTAATATCAGCTACATCTAG
CTATTATAATAATTAATGGTACTGTTTTATAAATCAATACATGTATTCTT
GATAAATTCATATCCAGTTAATGGTG
>MEIS1_Hector id=19610 pos=chr2:66922668-66922957
TGGAGGATACCTCTCCCTTGTCACTATTTGTCAGTGGGACAAGGGCCACT
GCTATGGGTAGCTGACAGGTAATTTCAACAATAACAATTACTCCTATTAC
TGGTGTCATAAACAATTCGCCCAAGGCATGACAATAGCAAAGCTTTATAA
TTCAATGCCATATAAATAAATGCCAGCAGGTAACAAGTAATTTAGCTCCA
ATCAAGCTTTCACCCCGGCATTAATATTGTTATTGCAAGAAAATGGAAAA
TTGAAAAAATTCAATATGTTAATGAATTAAGAGAGGTTCA
>MEIS1_Havana id=19614 pos=chr2:66925201-66925668
CAATATCTTGCTTTTGTTTTCAAAATGCTAAATAAACAATACATAATGCA
TCCCTCATCAGCCAAACCATGGAGGCTCTGTGCTCAAATAACAGGAAACA
TATTCAATTTTCCTAACAGAAGACAGTTCATTAAGCTGTGCCACATCAAA
TAAAACTTTAATTTCTCCAGCATCAGAGTCGCAATGAAAGCAATTGAAGA
AGATGAGCCATATGGTACTTCTATCAGCAAACACATATTGCTCATTCCCC
CAAAGTTTTCTAATTCTGCTCCCCAGACCTGTGTAATATAGATAATGTGC
TCCGAGAGCAGCAACCATGAGCTATCTAGTGTACACTTCCAATACTGTAT
TTAATGGGAAATAATGAATCATAAAAGCCTAGAGAAGACGGCTTTTGCTA
ACCTAAATCTCAGCTGTAATTTCATTGTTCTGTGCCTAAGATGCTGTTTG
CCCTTTCCAAACAACAGC
>MEIS1_Haruki id=19615 pos=chr2:66926973-66927567
CTGGGTTGCAATGACAATGGTCTATTGCAATGTAAAACACGCTGGAGGAT
AAAAAGGTGCTTTTTGTTACCATTTTATCAAAGCTGTTCATCTTCGAGCT
GCAGGCAGCATTTTGCTGGAATTGCAGATATTTCTCTGTCCAGGCTTCTT
TGTTTGTGCATCTCATTTGCATATATTTATCTCCAGCTGAGGGTGCGTTC
TGCTCATTAAGGCCTCCCTTCACATTATTTCATAAGCCAGCTGCTGAGAG
GGATTTCACCTGTGGTGACTGAGAAAAGAGGGGTGAAAAACTAAATTCTT
CATAAAAAGGAAATCTTCAGAGTCTCTTCCCCTATAAATGGGCACCATTT
GTGTTAAACAGCCTCTTGTCATGATAGATGCCTCCAGAGGTCAGGGGTTA
AAGTTGATTTGAAGGTCAGCAGTAAAACAACAGACAAACCAGACGCCAAA
CTGGTTCCTTAGCTGTCGGTGGGAGCTGTGGTACAACCAGGTCTTGAACC
TTTTTCAACCTCTAATAAAACAGGGGATGAATCTGAAGTGGATCAACCAG
GCCCCTGAGGAAGCAGCACAGAAAAACACAAATAATATCAATATC
>MEIS1_Harshita id=19624 pos=chr2:67032525-67032767
CACTAAGAATCTTTCTTGGGAAGGCAGCATGTCAGATTTCAGACACTTTC
CCTACAAATGGGCTTTTGGTGCTCAAAGGGGGGGCTTTCTGATCCAGATA
ATAAAGTCCATTTACATGAAAAGATGCCGCTTTCAATGACATGATTAATT
TCGGAAATACCTGGCAACTGAATGAAGCTGAGACTTCAAGAAATGACTGA
TGATGAGAAAAGATAATTAGGCAAATGTCAGGAGTCCAGTGTT
>MEIS1_Harper id=19633 pos=chr2:67157750-67157992
GCAACTTGGGTTCATGACAGCTTGTTGTTGGGCAGGGCATTAGCCTTTTG
TAATTTATTGCTTTTAGATTAAATCTGGGGAAACTCAATATTGCAGTTGA
ATGATTAGAGCAATACCCCTTGGAGTAATAAATTTTCTTTGGTGCTGTGC
ATCTCCAGATCATGTTTCCCTTCTAATTACATTTACATAAATGATATTCT
GTAAAATTAAATTAACATTCAAACGGTTACACTGGCAGGGAGA
>MEIS1_Harold id=19638 pos=chr2:67217079-67217321
ACTAAATAGAATTATCACCTTGAAATTACAGGGTAAAACTCCCTATACAA
AAACAGATTAAAGACAAATTAGACTGTGGGCCAGGTCACTCTGATTGTTA
ATTAGTGATAATGGAAATACAATTAGCATAATGAGTTCCAATTACTGTAT
ATGGAGAAATATGAGCATACTGCTTTCATAAATCTTGGTTCCAGGAAAAA
TAAAATGCATCTGGTTTAACAAAGCATGTCCTTCTCTTCTGCA
>MEIS1_Hans id=19646 pos=chr2:67235442-67235692
CGTTTGCAGCATTTTGGGCTAGATGTGGGAATTCTGCCTCAGAGGCAAGG
AGCTTGGCAGACACATTGATTCCGGGCTGATGCATGTTCATAAATATGCC
CCTAGAGAGGTGTGGCCTAGCAGAATTTACAAAATTATGTTCATGAATTA
TTTAACATTTATTTATGGATGCTATATTTAAACAGTATTTGCAAAGGCGA
ATGGACCATAGCTTACAAAGTGATCTTTAGATAATGCAAATTCTGCACAA
G
>MEIS1_Hannibal id=19649 pos=chr2:67281580-67281874
GTTCTCCTTTCACTTATATGTTCGTATTCCATCTCACTAACAACCTGAAA
GAAAATCAAATATTTTGTTTGGGGGCTTCACTAATATCAGCAACTTTTAC
TATCTTAATGGCATTTTTATTGATCTCAGCTTTAATGGGAGCTGTATATA
TTTGATGTTGGTCATTTAAAGTAGAGGTGAGTAATAGACTTCCCCACTGA
GGATCATAAAGCAGCTCCTTGTCTGGCAAGCACGGGAAGCAAATAGAAGA
CAGCATTTAATCTACTGTTCTACTGCAGTTATCAGGGGCTGAGAT
>MEIS1_Gandalf id=19650 pos=chr2:67281975-67282322
GGGCACACTGGTCATCAGCAGACTAACAACAAAAGGCCATTGGTGCAATG
ACCTTGGCTGTGGCATCACGCACTGGAAGAAAGAAATGAAGCCATTAGAC
TGAGGCAGGAGAACAGGTTATAAATCAAGCCATTTCCAATAAGCTGCCGT
AATGGCCATCCATCATTGCCAGCCCAGCACACAGCAGACCATGGAGACAC
TGGAGCTGCTAAAGCTGAGACATAAACAATAATAATCCGGGCTTGATGTT
TCAGCCCTTCAGGAAATTTAGGGACATTTGCTTTTCTTTTGTTTGTCAGA
GGTGATATTTAAAGCATAAGATGTAATAAATAGAGGATAGGTGACACA
>MEIS1_Finn id=19660 pos=chr2:67463224-67463484
TAATTAATGAGTAAAAAATACTTTTTGTTTAATAATTGCTGTTCTTCATT
AGTGTGAACCAAGGGCACGGTCTATCTAAGACAATAACATCTGCACCCCA
TATTTCATTATCACCAAACTTCACATTTCACACAAAAGCAATGCTAGCAC
AGCCTTACAGCTTTAATTAGTTTCTGCCATAGCTGTGAAGGTCAGCCAAT
TATTGTGTGTGAAATTTCAATATGAAGTGGCTGAATTGAAGACAGCATTG
CAACAGTGTGG
>MEIS1_Eden id=19663 pos=chr2:67494876-67495100
TGGGGGGAGCATCTCTACAAACCAATCAAAAAGCTGGCAGTTCAATTACA
GAGTAATAAAGGGACATTCATCATTCAATTAGGCACCTGTCATGGTTTCA
CAAAAGGGAAAACTTCTAACCTGAGACTCCTGGGAGAAGATGATACAACC
AGGAGACAGGGAAATAAATGAAAAAAGGGACAAAGTCAATTACTGGCCAA
CCAGACAAAAGGATATATGTTTAAA
>MEIS1_Claudia id=19666 pos=chr2:67508414-67508627
AACAGCTGATTGGATTCTGGCAAGATGGACCAAACATCTGCTTCAAACAA
AAGACATCTGCATATTTCACATTTATTTTTCATAATTTACAGAAGCAACC
TGCCAAAATTCAGCAAGGGAGAATACACTAGCACATAATTAGCTTAAAGT
TTGCTTGCTTTAGAAGTATGAGCATGAAGCCCAGGAGCTCACCTGGGAGG
ACATCAAGGAATGG
>MEIS1_Charlie id=19678 pos=chr2:67691012-67691227
GCATATGCTGTGCCTCATGGCCAATATGGAAATGTCAGGGGTTTAATTGG
CAGCTGTGAATAGCAGCACCTGCAAACAGCTCAGGGCTTGTTCCTGTGGT
CTGGCAACATTCTTACTTAATGCTTTAAATAAAGGCTTACTCACTGGGAC
AGAAATAACTGACAATGGATGATTGATGATTGTCCATCACGCAATGGCTG
ACGTCTACCATTCACC
>MEIS1_Cassandra id=19679 pos=chr2:67743484-67743847
TACTTAACTGAGTGCAAATCTAGTCCTTTGTACACATATTTGTACAAAGT
GTTGCCTGTAATTTTAAAGATGCTTGCCTCCGGGAGGTTTCGTTTTTCCA
TTGAAGTCCCCCTGATTTACTGTACGCAATATGTTACAGCTTCCTTATTT
GCTCCTTTGGGACGGTTACTGACAGTAAATCTCTATTAAAATATTCTTCC
ATATGGTTGCATGAAAATTTTATTGCAGTGAGCCTGGGGCTGAAGGTCAC
AGCTGAGTAGCTGCAGTTAAGTATTGCAGTCTATGGACTAGGAGGTACAT
CTGTTCTGGGAGCTGGAGTAAAATTAGAATTTTACTGTCAATAGCATTTC
TCCAAAACTAGTTA
>MEIS1_Benjamin id=19692 pos=chr2:68020069-68020280
TACTCACACTCTTTGATACTCTCTGAGCAGACCCAACCACATGCTGTCCA
GATGGAAACCTGGCTATATCATTACATTATATTGAAATAACCCAATACCA
CCTGTTTCTGTTGGGGTTCCTGCCAACATTTTCCCATAAAACATTTATTT
TGCTAATATTTTAGTTGGTCACCACAGAAGGACACTTGAAGTTAAAGATT
TACCATGTGTTA
>MEIS1_Beatrice id=19694 pos=chr2:68081395-68081638
TCGCCAAATTTCTACAGGGCATTAGTAACAAACTGGTGAAGCTCATTAAA
AAAAGAGAGAGAAACCTATAACCATTAAAAGTCCATTAAGCAGCCTGTCA
GTTTGTAGAGCTAAATAGCCCACAGTAATCAAAAGCATATGAACCCCAGC
TGGGATACCCAGTGAATTGTTTCGATTTAGGGGAGAATTCATCAAGAAAG
ATTGTTCTTGGGATTGGGTTGATTTTTCTCCTTCAGTTCCTGGC
>MEIS1_Alice id=19704 pos=chr2:68407793-68408085
TTTCTTGTTATAAAAGATGAAGAAAAATAAATTAAAAAGCCAACCCCTTC
CCTTTCTCCACCACATTGATATGCTCTTTTCATGTTGCTGTCCTTCAGAC
TTTAAAGTGCTACACTGAGTTATTGAGAGAATTACAGTTCAATAACACTT
AGTTGGCTTCATGAGGCTCATGTTGGAAAATGTGGCTTCACAGAGAAAAA
TACTTCCATTTAAATACACAGAGAGCATTGCTGGACGTCTTGAGCAGATC
TTCAGAGATGGAGAAGAAAGCAAAAGTGTTGGGTGGTACTCTC
>chr2_Mignon id=19720 pos=chr2:72561996-72562441
TTCCCCTTTTCCTTAAGACCTGATGGTCTTCAGTCACACATCTTAAAAGA
AAAACAAAAAACAAAAACACAAAGACTTACTTGTCTCAAGTCGATGAAGG
CCAACTGCAGCGTGTCCTCCTGGAACCCAGGCACCGGGCCGGATCTGGCA
AACTCTGTGGGAAAGAAAAGAGGATAAAAAGCGCCTTTAACTAACCATGG
ACAGGGAGATTGGCAGACGGATGACAGGGAAGACAAGAGAAGCTGGGGGA
GAGGAGGACCAAGCTTCTAAGGAGTCATGTCTCTCTCCCTTCAGCTTCTT
TGTTTGCCCTTCAAAATTCGTGTCATCAAAACACCATTAATTCCAGCATC
CTGACAGCAAGGAAACTGTACTAATTCGACCTGAAATTTATTCCCATGAG
CTGCGCTGGGCTTCAGAGTATTTGTTTTGTGAATGGACAAACAACT
>chr2_Ming id=19080 pos=chr2:55775505-55775728
CATCAATTATGGAATTACAGGGTCACATTTTAATTCCTGAATTTTACAGT
TTAGCATTAATATCACCACATGTATACAAATGGTGTAAAACAAGTACAGT
GGTATTTTTTAATACAAAATAAACATCTGTTTTATGGAAAAAACTATACT
TCATATCTACACAGACAGCTCATCTTTTCCAAACAATAGCCAAAATTAAA
ATTAACTACAAAATCTCCAAAACA
>chr2_Molly id=19761 pos=chr2:85280416-85280746
ATGGCAGATTTTGGTGCTATGGGCTGTGTAGATATTATGCCTTTAGATGT
TGCTTTAGAAAACCTAAATTTAAAAGAGAGTAATAAAGGAAATGAGCCTC
CACCACCTCCTCTTTGATGACATCCCAATTCGCAGACAATGTCCTCTGTG
CTGTATTTGCCAATGAAAGTGGACAACAACTATCTTGGGTTTGTTTGGTG
ATTGTAATTTCAGGTCTGTCACTCTTGTTACATTGTGTACATTCAAAAGG
AAGAGAGAAAATATATATGATAATCATTTCCACTTAACTAATTTTTACTT
CTAGCAGGTAAATGTAGGTAGCAGTGCAGGG
>chr2_Mustafa id=19762 pos=chr2:85280750-85280953
ATCTCTGCTTCCTGTACCTTGACATGCAAAAGGCTCTCCTAATACTCCAC
ATTCAAACTGAAGAGGAAAATTGAAATCTCTAATGAAGCTGCTGTGTGTA
TTTATGAATATTAATGAATAAAAACTGCTTGGATGGTTTACCTTAACTAC
TGCATGAGGTTTTTTGCAGCGTGCATGAGTTTTAGTGACCTTGTTATTTA
AGAA
>AFF3_Abraham id=19797 pos=chr2:100017397-100017694
GAGCCTGTACAAAATATACATACAGTTCTTTATTAAACAACTGTAAACAC
TTCACTGTAAAAATCCATAAAACTTTATAAACAAACATTTTGTAAATAGA
ATCTATGCTACAGTAAAATAATTAACACAATTATTTACATGCAATACTGA
CAAATTTGGCACTTTTTGAAAAGAAATGTACAAAACACTTGCTTTAAAAG
AAATTTAAAATTATAAAAACTCCGAGCATTACTATCATGCACTTTGCAAA
TACCTCACAAGCACTTATGGCACAGCTATCAGAGAGCATCAGGCTCTC
>AFF3_Molly id=19807 pos=chr2:100429129-100429357
TCCTATTAACGGCACTATGAATAATAATCGGTTTACTTTCTGACTTGTAT
CTAAATATACTTTCTATATGATTTCATCTTTTATTCAGCTGTTTAAAAGC
AGAACATCTAATTACAGTTCCTATTAGTCAACATTAATTTTTTTTCTTTT
TGCCATGGAGCATGTGTGATGACTGATTTTCTAAAAACAGAATTCTTTAG
CATATGGAACAAATCGTGTTATTATTAAT
>AFF3_Vladimir id=19808 pos=chr2:100497549-100497789
TTAGAATTCTTTATAGAGTATAGGCCTTTGTACTCTATACTTCATGGAAG
TTAATAAGTAGGTGTCAAACTCTGAATTAAAATTCCCAGAAGAGGACACA
GCACAAAGGACAATAAAAATGATTTTTAAATAATCATAGGGATAAATAGC
ATCCACTTCTGACAAATGTAAGTGCTGGCATAAAATGTTATTAGGCTACA
GAGATTGTCTTTTGTTCAGGAAGTATATTTTATTCTCCTGC
>AFF3_Xavier id=19810 pos=chr2:100515842-100516050
TGCACATAGCTCAGGAATGTCACTATTTACTGGAATCACTGTAATATCAG
ATATTTCAGAAGAGTATTGATTTGGCCACTGAAGTGTGACTAAAGGGATA
AATAAACTGCTCCTGGGGTCAATCGATCCATTTATCTTCACTGGTATTTT
ATAAAAAGTCAAAGTAGCATAAACTTTGATAAATAAATGTTATCATGAAA
GAAGTATTG
>POU3F3_Abraham id=19841 pos=chr2:103538824-103539515
ACCTGGGCTGTCAGAATAATGAAGGCTTGATTTCAATACTTTCCCTCATT
TCTCTGTTCACTGCTCTGCGGGTTAATGCAGATTCCAAACTTCAAGAAGC
AGCTGTTAAACATGTCATTAACACTGCTTCGGCTGCAAATGAGACTCTGC
TACTGGGATTACTCCGTGAGCTATAGTTTTGTGATGAGCTTTGTCAATCA
CAGCTGACCTGCTGTGTACCGAATGGAACTTAGATTATCTTCTTTCTTCC
TCTGACTCTTGTCATTTTTTTTCACAAAGAATTACTATTCTACTCCCTGA
AAGATTGATTACTTCCACAAATAAGAGAGTCTGAGACATTAATACAAAAT
TCACAGGCTTTTCTTTATCTCAAACCTGCAACTCCCTCTACATTTCCTCC
TGGTAATTATATTAGAATTGTGTACACTAGGAATTGCCATCTGATTATTA
TGAAACTAGTTTTGTCATGACAAAAATGAGCTTAAGTCGTGTTTTTTTGG
AAAATGATCAGTACAGTGCACTGGATGAGAGAGAAGGAGATTAAATCCAA
CTTGCTTTCATCCATGAATGCTTTCATCTCTTTTTCAAACACAGGAAATG
ATTACCACTGCTATAAGCTGCAGTTCATATGAGTGAAAAGGATAAAGAAA
TATTGAAAATTCTGTAACCAACAGTAGGACATAATATAGGTC
>POU3F3_Adela id=19843 pos=chr2:103548892-103549219
AAGTCGACTACCACAGCTATTTAATCAGGAGTGTTTGTTGATTTGAGCAG
AGGCCCTATGCTGTGAAATGAAAACAGAAAACCAAATTTTCTTGAGCAAT
CTCGCTGTTCCTGCTTCAGGTGCTAGGCCATTTCACTAAAGCAGCTCAGA
CGAGAATGTCATTAGTTCTTAAGCCCCAGGTGAATTTGCCACTGTTCCAC
ATGATTAAGCCAGATAATTGTGTGTTGATAGCGAATGTGGTTGGTGAAAT
ACAATTTCTAGGGCCTTCCTAAACAAACACAATGTAGGAGTGAGTCAGAG
AGCTGTCATTTCAGTCCTTTGTCACAGG
>POU3F3_Agamemnon id=19844 pos=chr2:103560057-103560797
TGGGTGAAGGTGAAAGTTGTCAGGCTGTGAAAAATGGCATCAGTGTTGGC
TGACCTGAAATAGGGCTGTAAAGTTCTATTCCTCACAAAGGCAAGATATA
TTATTGCTGTAACGCCATTATTCCGCTCCATCACTTTTAAACCTTGTTCC
CATTATCTGCAAGTTAAATATAACCCTATGTAAAAACAGGAAGGACAGCA
CTAAGTTGTCCAGCTTAACAGCATACACTTAAAACATAATAGAGCACTTG
TTACTGTATTTTATGGAACGGAAACTCCAAATGTAAAGATGTATTAAGGA
AATATCTCAAAGTTATTAGGGAAGGATATTTACAATTACAGATTGCTTTA
TATTATGCTTTTATGAACATCTCAGGAAATGAAATAGCCCTCAGCTGTAG
AGAGTGAAGAGGGAGGTAATTTTCCTTAATACGGGTGATAAAATTAATCT
GATTGAAATCGCTGGCGATTATTTCCCAGAATACTGAGTGGCAGTACAAT
CACTTACACTCTTTTATATTTTTTTAGTCAAAGCTCGTGTAGATGAAAGC
TAATTACAAAGTAGTGATGTGAAGCGCTAAGGAAATAGTTTGTATAGCAT
AGAACAGGCATGGCTAATTGGGGTTTGTGATTACACAGATTGTTGTTAAG
GAGAATTAACTACCAGCAGTCTCTCCTGCAAAGCTTCTCATCAAGGCAAA
GTAAAAATAGACACTGGATCTGTTATTTATCTAATTATACC
>POU3F3_Aladdin id=19845 pos=chr2:103593087-103593321
ATGTCTGTAGAAAGACAGTCACCTAATTGCACAGTGAAGCAGAAGAAAGC
CTTGCAAATGGTATACAATTTTCAAAGTGTTCCAAGCCTTAGGCAAAAGC
CTTTCAACTGTGTCTAAAACTGAATGATAAAATATGTTGTACAAATTATC
TGTGAACAGGAAACATGTGGTAGTGGCAGAGGACTGAAATGTAACACTTG
TAAAGAAATGGGAACTGCCAGTCATTTAGACCCtt
>POU3F3_Alice id=19854 pos=chr2:103744112-103744328
AGCTAACAACAACCAGTCTTTTACTAAAACTCTACCTCATCAAACTAACT
TAATTAGCAATTCAACTCCTTATTTTTGTTTTGGATACCCCTCTGGCTAC
TAATTAAAGCTTAATCGAAACCGCTGAACTGAGGTTGTAAAGAATTCATT
AATATTAAAATTAGCCCCAACAATTTTTTTGGGGGCTGGTGCAATTTGTA
TTTGTTACTGTCAGGGA
>POU3F3_Amanda id=19859 pos=chr2:103783098-103783356
CTGGCAGCATTGTCACGTTCATTTGCACACTTTAGGAAGCAGCAGTGTGG
CTACTAATACAAAAAAGAATCTTCTAAGCAGCATGACATCTCTTGGAATG
GAATATTTGTCTTTACAAATGATTGCTCTGCTGCCAGCACTTGACACGGT
GCTCGCAAACATGTGTAATTGTTGGAAGTGTAATGATGATTATTTGCATA
TTTAATGTTCAAACAGTACTGAAGAAGCAACCTAGACTAAACCTTTTAGG
GGAAGATTT
>POU3F3_Ariel id=19861 pos=chr2:103792954-103793198
TTTCTTTCCTAATAACAGCTGCCCTCTCATTCCATGTTACTCTGCTGTGA
AGAACAAAACCTCCCTCTGACTATCTGTTTTTCTTTTCTTCCCCAGAGTA
GGTCTCATTACTGGTGATTAGCAGATGATTAAAACCAATTCAGCTTCCCC
CAGTAGATATTTTCTCCCTGTTTGTGCCTAACGCGTCAGCCTTCAATGAA
CGTGCTCCTAAGCTTATTAACAGGCTCAGAGGATTAGCTGCCGCC
>POU3F3_Ava id=19863 pos=chr2:103857726-103857950
TTTATTTGACCTACCTGTATGTCTTGAAATATGTATTTAGCACAGCTGTT
CTTTTGTGTTAAACTCATCGCAAAATGCAGCTTTGATGTAACCCACCATT
GATCTGCAGTAAGTGGAAACAAAATCTCTCCTTAATTAGTATCATCCAAT
CACTTTTTTACATTTCTGCAGAACACATACTGTGAACTGTTTAATGGACT
ATTATTTAGAAAAGTGGCAAAGAGC
>POU3F3_Brooklyn id=19864 pos=chr2:103858218-103858474
GGGGAGGAATAAACAAAGAACTGAGTGGAGTAAATGTGTCTCAAATTACC
ACAAACACACTGTGACTCAATGCACTTTTCATTTCTCTCCTCATTAACTG
TGTCTTGCTCAAAATGAGCGACTGGGTCCAAACATAATCAAGTCCCACAG
ATAACAATTGACTTGACTGCTGGGGCAGTCACCACCTCCTAGCTAGTGGG
AAATAAATTCAGAAATAAAATGAGTTAAAATAAAATTCACTCTGCTCTCT
TTTCAGC
>POU3F3_Charlie id=19874 pos=chr2:103910307-103910617
GCAAGAAAGCAGCATAACAGACAAGAGATTAAAGCTTTTTATTCAGTATC
TCTTTCGTATTCAAATTGTGCTAAGGGCTCTGTGAAAGTTAGAAGCGAGC
TTGTTCAGGAGGGCTTCTAAAGTGTGTACATGGATTTCATGGGAATAGAA
AAAAAGCCACAGCCTGGGTAATGAAAGAAAGATAAGATGTCCTACATAAA
ACAACTCAAGAGTGGTTCAATTACTTCAGCAAACCATCAAGGCAAGCTTT
GAAGATTTGAGAAAACACTGTTAAAATTTAACAAAAAACTCATGTTGCAG
GTTTTGTACCA
>POU3F3_Chen id=19875 pos=chr2:103980582-103980926
TCCCTAGTCAGAATCCCTATGCAGAAATCTGCTTGCCAACTGTCGTTCCT
TTTCCCATTGGTTTAGTTAAGGGTTGAAGTTCTTCTTGAAGTTTCTTTTT
TAATCATCAGATCCCGACCTTACAGTTTTTGCTGACTACTTTCCTTCAGG
CTGTCTTTGCTCCTGTCAATTTAGGATTTCCAGGGAATTATTCTTCTTTG
AAATGCATATTCCAGGCTTGCAATGCTGGCATATGTACACTGTAGAGTAA
TTGTGGAGGCCAAATGTTTAATTACACATGACAGCTGGAGCTGTAGGAGT
CCGAGGCTTGCTTGAAAACAACGTATGCCCTATGCAGCCTTAAGA
>POU3F3_Daniel id=19879 pos=chr2:104061607-104062158
ttttttttttGACCCATCTGGTTTGTCAGAAAAGTCTCCTACCTCTGATA
TTTATACAATATCATGCAAATGTCAAAATCTGAATGTCATCTTCAAAGAC
CCTTTTATGTCAGGCAACCCCTTTATAGGGAAAAAATAAACAATTTTATG
TATGCATGCTTGATGCCAGTCCAATTAATAAAAGCCTTTTTTGCTATGCT
TGGCTACAAGCAAGTTTCTCTTTTGAAAATGAACAGAGGGAGAATGAGAT
AAAAGGTCTGTATTGTTTCCTTGCAAATTTTACAGTTTCATTTTTAATTT
GTGTTTGGATGTGAGGATCTTGGTGCAGATGGTGTGATAGTCCACAGTAT
GTTCTGAGAACCTGAAATGATAACAAAGATATGCAAATGGAGAGGGTGTT
TTGGATGAAAGCCAAGATATCCGATTTCACAATAGCTGAAAACAAATTGA
TGCGCCCAGCAAACTACTCAGAGTAGCACTAGGAAACGTAGCAGTGCCAA
AACAAATTATATTAATGACCTTAGCAGTTTGTTGAATTCTATTGGCCAGC
TT
>POU3F3_Eva id=19880 pos=chr2:104064212-104064459
AGACACACAGAAATCCTGAGCAGTGAGGCAATGTACTCTCTGTCTTCATG
CATAATACATACCAAATAGGTGAAGTAGTATGTAAAGTGAATTTTAATTG
GTTATAATTGTCATTTCATTTAGTAAAGTATTGTCTGGAGACCAGGATAT
CAATTAGCACTCTATGGACTCTGTTACTTATGAAAATATGCATATAGAGA
GATGATGTGCTCAAGCAGCAGATATACTTTAATTAAGAAAATGGTACA
>POU3F3_Faust id=19881 pos=chr2:104064903-104065272
TTTTTTCCTTGGGGATGAAGAGGGACCTGTCCCTTTTTAACCACTTGCTC
TGAATGACTTTTATACCCAATATCAGTGAGAAGAGAGGATGAATGTCACC
TCTCTTCTCTTCCTCCTCCTGCCGATGCCTACTCCCTCCTTTGATTGACA
GCTACTAATAACCTTCCTGCCCTAAGTGCCATGGAGACACTTTATTAGGA
CAAACAGCCAAGGAAATCTAGGAATGAAGCCAAGTCTGCAGTGAGTTATT
ATCGGGCTTGTATTTATCTCAGCTTTGTAATTTTTTTCAGTGATATGCAA
ATCCTGAAATAGATCTTCTGCTGTTGAAGGACAGGTCCCTCTGTTAATTG
ATCCACTGAGATTCACTCTA
>POU3F3_Figaro id=19884 pos=chr2:104285940-104286281
TTTCAAAATATTTAGTGTCTACAATTCATCAGTGAACCAAGTAAATCACG
GCTTCTTCAAGTGCAAGGATCGAAACCAATTACCATTAGTGACCATCGGG
TGCAGCCGATCCTTTCTGTCCTGTTGCCTGAATCTCAATGATCTCCCAAG
TGTGCCCATGCAATTTAACAGAAAGATCAATATACCACAGCAGTTAGCAG
CAGCTCTCTTGAAGTGCTTCACAAAACATGCTACATTTCTCTGCTGAATA
AATGTCAAAACATTCCAACAGCTACAATTCTTGGGAGAAATCATTCTTCT
GAAACATTATTGACATACTTTAACCCACATTTCCCGCTGCTC
>POU3F3_Franz id=19886 pos=chr2:104359678-104360197
GGGGTTGCAGAACTCCTATTAAAAATGGCAGTACTATAAATGTTCTAGTA
TTGTCAGGAATGTTCTGTTGGATGACACTGTGCTGTGATTTGTACACACA
GCAGACCAGAGTTGATGGGTGAATGAAATGATCCATAACCCTCTCTGACA
CATTTAGAGCAGTTCAGCTGCACACAGAGAACAGTCCATCATTTTCACCC
TTCTGTGAAAGCTGGCTTTACCAAGTGTTTCAATGAAATATGTGCAACTT
CCCATTTAAATTAGTACCACATGAACCATGAAGAGCACCACAGGTATCTG
TTGTAGTACCAGCCTAATGTAAAAGTGGCCTGTCTTGTAATGCTCTAACA
GGAAAGACATACAACCATTCATCTGTAACATATTAAAACCAGAAGAAATA
AATTACTCCATAGATGAAGAATTATTGCTTGTGAAGAAAATGTGCAAAGG
TAGTCCTAAAAAGCAGCTTTTACTAAAAAATTATCGCAACAGCATTTGAA
TTCTTAATGCATATTAAACT
>POU3F3_Gabriel id=19887 pos=chr2:104432928-104433203
ACCAAAGTTGGAGGATTTGGGATTAATTGAAATCCTCAAGTGGTGCCTGG
TAAGTGACTGCCTATTTAGAGCCAACAGATAGGTTTCCGTGAGGTTAAGG
AAGCGAAAAATCCCATACGAAGCTAGTGAGATGTTAAATTCTAATTAGAA
GTGTTAATTAAAAAAAAAATTCCAATTTCATCAGTGACAGTGCTTTTGTT
GTTCCAATTCTCTTTGCTACAGTGAATCCTAAGTATCCTGACTCACTTTG
TTCCAATATTATTTACCACTTCTGTA
>POU3F3_Gwyneth id=19889 pos=chr2:104496523-104497031
CAGAAAACATAAAATACCTAGGGGACATATTCCAGTACTGTACATTAAAT
TTGAGGATTTTACATGTGATAAAGTATGTCAGTGTTGCTTACAGGGAATT
CCAGTGATACCTCAGCTTTCTTGGACTTATTATAAATCCTTTGTTGGAAT
TATTGTGGCTGGTTCAATAATTCAGATTAGCCCTCATGTTTATTAATGCA
CTACATCTGTGCAAACAACATGTCAAGCAGAGAGTTTATTGTAATTGCCT
GAGCAAACAGAACCTGAAAGAAGCAATTTCCAGTTACAATGTGCTATGAC
AAGTAATGAGGTAATTGGCATTCTGTCCTGATTACTTCCACCTTCTTTTT
CATCAGGTCTATATTGTGTGTGATAGATAGTTTTATAAGAAATGAAGGTG
TTTGATAATATGGTTCGCTGCTGCTTAAGGTTAGTGATTAAAGACAATCA
TCATTTTCTCTCAGAGATCTTATTAGCTTTAACATTATTTATTCATATGT
GTAAGGATG
>POU3F3_Hans id=19890 pos=chr2:104576627-104577056
TATGTACTCTCCTGAGTGTAATTGCACTAAGATCATTCAGTTTCCATTTG
GAAAGCCAGTGGCAATTACTGGAATACAATGTATCATGCATTTGCTCACT
GGATATAAAATGTATATACTAATTCGCAATAAAATGTAACAGCTGTCAGT
GCATTTTCTGCTCTGTTACTTCAATAAATTGGAACTCTGACTAGAAAATG
GGAATATTGCATTTTTACACACTCTGTAATGTGTTTGCTTTTTGCAAATA
CAATTTATTTTTTTCATGGCAAAAATTGTGGTTTGTTATTACTGCTAGTG
GATAAATATTCCTATATCAGAATGAATTACATATGGTATCTGTAAAGAAG
TAGTAATATTTTCTGCTTTTTATTGTAGCCTGTCTCCAGTAAACAAAATA
CACTTAACCTACTTCTGTCACACACTGAGT
>POU3F3_Hector id=19891 pos=chr2:104577303-104577987
CTCTGAGTTTTATTTAAAATAAAATGCCTGCACATTTCTGTAATTTTGTT
ACTTGAGGTCAGACTTTTCACAGATAATTAGCCTTTTACACACTGTGAAA
TCAACCTGCATTGGTTATTTGGCTAGACTCTTTGCTTCTGTTCTTATTTC
CCAGAAGGTTAACGTGCTGAAAATCTAGCTTCAAGCTCATAGTACTGTCT
CTTTGTGTTGCTAATTATCCCGTTGCATAATTATTAATATCAGGAGCAGG
AAGAGGAAACAAGCACACCAAATAGTCGTGAATGCTGGTGTTCTGGCAGG
AAGCAAGCCCTGCATTAATAAAATGTGCCTGTGCCAATATCACAGGAGAT
AGGAGCGTTCCTTGTTAAGGATCATTTATTAACTGAGATCATCTTTTAGT
TCGCCTTGGGGTAATGACTAATGTCAATGGCAAATTTCACAGTTGTCTAG
AGAAATGAATTAAATTTGTAATAAAAAGCCCTTCGGCTTGTTGTACATGT
TCATTTATTGGAGTAGTTGAACTAGGAGAACTGTAAGGCAACCAAGAACA
TCGGCTTAATTTTCCTTACATATAATAGTGACCTTTAGCTCCATATTGAA
AAAGTTACCTATTATGGACTGGTAAATTAAATGAGAAGTTCCTCTAATGC
AAAATAAACTAGATGACTGAGCTAAGTTAAACGGC
>POU3F3_Hong id=19897 pos=chr2:104668843-104669263
GAATCTGTGACCAGCTGCATCGGGGCAGGTAATACAGCTCAGATTTAATT
GGGAGCAGGTATTGGAAGGCTGTATTACTTTAATTGGTGAGGGGTTTTCT
AAATGGAAAGGACAAAGTATAATGGACAAATTGTGTAGTACAATAGCACT
TAAGCTGGGATTGTATGCATTCGTTAATCTGCTGAGGAATGAGGCAATTC
TAAACAATTTTCTCAGTGAAACCAACTCCAGAAAGCTTGTCCCTTTTGTT
CTCCCTTGGGAAAATGCAAGATTGAAACAGAAAATACCTTTACCGAGGCA
ATCATTTGCCACGTGTGGAAAGCGGATACAGCTGTAAACTATGAAAAAGG
GATCTTTGTAGTACAATAAAGGATGGAAAAAGAGATAAAGCTTGGGATAA
GAGTGGGCCTGTCAGTGCATC
>POU3F3_Isaac id=19899 pos=chr2:104736698-104737219
ACTAGTTAAATGCAGATTAATTTTTTAACAAGAATTCCTATGCAGTAGGC
AGATAGTTCCCACATCCCATTGTGATTGACAAGCCTGACATATGGAATAG
TTCACAAATTCCCAGGTGACTGACAGATGGAGAATAGAAAGGCGGATAAA
GTTGCCTAGAGAGCTGAGGATGATTTCATATTCAGCGGTTTTGATCAAAA
GGATTCCAGATCTCACACTAAATTTAGCACCGCTGGCAATTAGTGCATGA
TTTATTCAGTCCTTTCATTTGCTGGTTGACAAATGGAAAACAAGCACAAA
ATTAAAAATAAGTTTATTTCCAGCATTTCGGATATTTAAAATGTGTGTGT
CTTTGTTTGCACATAAATTAACATGAGATGAATTTATAGTGAGATTAAAT
CTGAAATGGAGATGCAAGCAATAAATAAGAGCTTTTTTATGTATCGTACG
GGCAGAACAGGTGTTTGAATTAAGAAATACTAATATGTTTAGCAGCACGG
CTCCACCTTTAGCATTAGGGAG
>POU3F3_Julia id=19902 pos=chr2:104824174-104824438
ATTTTCTTTGCTTCTGAAATGTTATCACACTTAATTGCCTGATCTTATTT
GGGTTGCAATCATAGTCATTAATTAGTAGGAAGGTGAGGGACAGCATCAT
ATCTAACTATCTGTTATGGCTGCTTTAATGAGGGAAATACCTGCCATCAT
TTTAAAGGCATCTTGTATACTTTACAAATACAGCTTGCTGTAGCATTCTC
ATTTAGGCTGTGAACATCAAAGGAAATTGATGTCAGGTGTGAACAGAAGC
TGTTGAATATATCTG
>POU3F3_Laura id=19903 pos=chr2:104843224-104843525
CACAGAGAGAATGCCAAATGTCTTTGTGTCCAGTTATTTATGGTTTCAGA
TAATTGTACAGAAAATATCAAATTTGCATAGTGTGATTATTGCTGATTAT
TTATCTAGCAGTCAAAATGTTTCAGTGGTTCCTAGGATGACAGATTGACA
AGTCCTTAAAACTCATTCATTTTATGAAATTTGCATGTAATTAGGCAATA
ATGAAGGGATGTTTGTGGACAGAGGATTATACTACAATATGCTGGAAGCA
ATTCAAATGCTTGACAAAGTGTTAACATTATCTTCAGATTCAACTAAGCC
TT
>POU3F3_Leo id=19904 pos=chr2:104935894-104936114
TGACCCCCTTAGTAGCAGATACAATTCATTTCTTATGCAGCCTGACAAAA
AAGATGCACGGTGTATGGCACTGCATATCTTGACTTCATTATTTCCTCAT
AGCAAAGACTTGAAACTGTAATGTGTGAGAAGGAAAAGGTGCCAACATGA
CATTTACTACTGCTAATATGAATCTGATTAATTCTACAACAAGAAACATC
ATCTTAACTCTTTGTATTCTA
>POU3F3_Lily id=19908 pos=chr2:104988857-104989214
CATTTACTAATTGTATAATTGGTGGCACAGTTCTTCCATCATAAACATTG
TTATCAGTTAATTAAACTTGAAATGCAGCTTTGTTCCGCAACATGTTTTG
TCAGATTGTTTTCCTTATTTATTTATCATCATAAAATTTTACTTGGTGAC
TGGCAGCTTCTCAACCCTCCAATAATAATATAAATCAAAACATAAGATTT
TAGTCTTCATGCAATTTCCTTTTGGTCTGAAAATATGAAACCAGATGTTT
TTGGCATGCTAAAGATGCTTTTCATCTTTTTTTAGATTCTTTCAGTGCAG
TCAAAGTAAATGCATTTTAAAACCAACTTATGAAAGTTAAATTCCCTTTG
TTCATCTG
>POU3F3_Logan id=19909 pos=chr2:105024704-105025090
AAGCATAATCAAAAGCCTACATGACAAAGAGTTGACAGTCAGATTCTGTG
GTAAATGATTCCAGAGTCGCTGGCCTGCGGAGACGCTGAGGAAGTCCCCA
GCAGACCTGATTAATTCCAGTCTCTCCAGCTGCCAGGGGAGCAGAGGGTA
AGCAGTTTCGCAGAGAGGAGCCTATTACCACTACTAGGCTGAAATAGATC
TAATCAACTCACAGCCGCTCAAAAGAAAACTTTACAGGTTTAGCTCACTA
AGGCAGTGCTTTAAAATGATGACTACAAAGGACCATGGGAGTCTAAAAGC
ATTTAGTCTTTATTGCAGCTCAAGGAAATTTTCTGCTGTGGTTAGGCCAT
GCTAATTTACTGAACATGACAAAGCCTCCTAGACTGT
>POU3F3_Lucia id=19912 pos=chr2:105033093-105033295
TCTGTTATCAGCCCAGCCCATAATTAAATATCACTCTTTTACAATATGTT
TCAGGCTCCTTAATGAGTCTAAAGCAGAAATAGTCACCTCTTTCCCCTCG
GAGCTTTATTTGCTTGTTATTAAACAATGTTATTGAGCTGCCTTCTTTCC
CTGTGTTGCCAAACCTGCATCATTTCCGTTTTATAATTGCACAATTAGAG
CGA
>POU3F3_Ming id=19914 pos=chr2:105033804-105034079
gcacCCCCCTAAGCTGCTCTAAGCAGTGTATTAAGTAGCTGAAGAAAATC
CATTCACATTCTGCTGTGTCGCTTTCTTCTCAAGTCATGAACCCATCACA
GACTTTTTCTAGCTGTAGGTTGCCACGGTGAAGATTTACAATGCCAGTTA
TTCATACATCTGCCTTCTCTCTTTCCCCCCCCTTATTCTTAAATCCCTTG
GGCGAGGGCAACCTTGATACTGAGACTCGTAAAATTCATGCAGGCTTATC
ATCCTTGGTGAGGGCTCCAGGCGTGC
>POU3F3_Naomi id=19919 pos=chr2:105048020-105048661
GAGGGTTTCTGGTATTAGTTTGCTCTAAGTAGCTCATGATTTAGAGTACA
AAGGCATTTCCAGAGTGCATGTTTAACAAAATGACATAGCAGATAATTGA
AATTTATTTGCAATTTTCAAACTACAATAAACACAATTCTCCTTTTCTTT
CATTAATAATCGCACGGCTAATGCATAGCAATCCCTCTGCAGCTTTTACA
AGCAAACTTGAGCTGCTGTGTTGTAATAGCTGGAAAAGTTAATGTAGCTT
GAACAAGGTTTCTAATTGTCCCTGTCTCTGTCATATTTGTCTACTTGAAT
GGTCCTAAATACCACAGCGATTAATTACTGCAGAGCAGGTATTACAAGAT
GTTATCATCCTTCCCCAACTGTCTGGGTGAATGGAGAGAAGCGGGAGATT
GTTACAGTGTTTCATCTTTGCTCTTCCTGTAAGGCACTTTAACCAGAAGA
TTTAACGTGTCAAAGTTAACTGCGTTCTCTAGCAGATATTCACATTCTAA
TTAAAGATTAAGAACGTAGTACATTACACTGTGATTTGTCATACATGGCT
TGTTAAATAGGAAACCTACCGGGATTCCCTAACATTTTATAAACATTATT
CAGGGCTTTTAATGTGGGCAAAGCGAAAGATTATTCAACTGC
>POU3F3_Napoleon id=19923 pos=chr2:105117809-105118126
GACTGACTTTACTGACCATTTCTTTGTGTTTGGGTATATATTTCTGTATG
GCATAATATTTCCACTTGCACTGGTTTCCTGGCATGAAAATGTTTATTGC
GCTCATTAGCTAAGAGGGTATCGGCACCGGTCCAATGAACACAGATCTGC
CTTCTGATTTCAGCCATTAAATTGCAATGGGATTCACAGGCTTAACATTG
TGGGTGTGAGAATAGTAAAATGGAACTCCATCCTTAGCCCAGTTACCATG
GATGCAGTTAAAGGTCATAGTGGCAGCTGCTAACTAGTTGCCTTTTGAGC
TGTGTTTCCCCTCCTGCT
>POU3F3_Oberon id=19925 pos=chr2:105120036-105120403
TAATCAGAGAATTTCTTCCTGTGCCTTGTTTACTGTTGATATTTTCTGGC
TGATTGGAGAGGAATGACATTTTGACAATTTACTGTAGCAGTAAGCACTG
TACAAACAAAAGGTGCTGATGAAAACTGGAACCCATTATTATGTAAATGA
TGGCTGAGTAACACAGAATCCATCTCCCAGTCACCATCATTGAGACCAGT
TTTACTCAATGATAATAATTTTCGTGATTGCAGACTTCAGAGTGATCAGA
AATATGCTTTAGCTGTTGCATTTATCTACTGCTGGTACTTGACCCTTAAT
TAAATTCTGAAACTTTTTTATATAATAAAGTAAAATACAGCTGACACTTC
TGTTCAAACAAAGAGGCT
>POU3F3_Olivia_1 id=19927 pos=chr2:105132932-105133424
GAGGGCTAGAAAACCAGTATCTTTCATAGTAATGACTTCCAGTTTACAGC
CTTCATTTGTTATATTTCCTCAATAGCTGTTGTGTTGAGATTAACTGCAT
AAATGGTCTGCAGCTGTCTGTTATGAATTAAGGGAGTTTAATCAAAGTAT
TTCTAATGTACAGCATAATGATAATACATGGGGGAAGTACTATTTAAGAG
ATAATGATGGCTTCAGAAGATCACTGTTGTAATGTTTAGTGCATATGCCT
TCAGCATTGAATTTGTTGTTGTTCTGAATATGCTTAATGGATCACTGAAA
AGCTGCCTAATGCGGGATTGTTTGATGGGGCTGACAGAGCTGGAATTAGC
CCATTGCTGTTTACTGCATACAGCCATTAAGATTAATTGCTGCCAGATAA
TTTTGACTGTTTTTATCTTCTGGAAAAAGTGTCACTAATGGGTTTATAAA
TTGGTTCACTATTACTAATAGTAAGGCCAGTGTAACACAATAG
>POU3F3_Olivia_2 id=19928 pos=chr2:105133426-105133654
ATGTCAGCTAATTCTAAAGATAAAGGTAAAAAAGTATAAAGTACTATATG
GCTTGCTAGTTTTAAGGGATACTGTTATCTAATAACAGACAGACTGATAT
ATGATGCTCATTAATGCTATTTCCTGAGCTTTGGGTTGAACCTAATAGAT
GCTAATAAAGTCTTATTTGATGTCCCATTAAAAAGCTCAATCTGTTTTCT
GCATTAATGCCCAGTGTTGTTTATCACAT
>POU3F3_Pablo id=19932 pos=chr2:105199303-105199527
AACTGTGTGTTTAAAAAGTAATAAATAGCTATTGTGCTTACTTCATAAAC
TTGTCAGACTGTCTTCATTATATTTTCCTGAACAAACTGAATTTCTGTAC
TGCTCATCCCCAGCCAGTTAATAAATACATCACCCTAAAAAGTGCTGTGG
TATTAAATTTACAGCAGATAAAATATGGATGAAGTTGCTGTGCCTCAGGT
ACGTCAAGTGTGATTTAATATCTCA
>POU3F3_Quentin id=19937 pos=chr2:105254857-105255303
TGAATTATCAGTCACGTGACTCTGCTTCACTAAGAGACTATCTTCCATCA
CAGCCAGACCTCCTTTGCCCTCCCCGCAGTCAGTAGCCTAAGCAGGTATT
AATAAAGGTCTCCTTTTTTAAATTGCACAGCTCTAAATGGTCTTTAAGGG
ACCCAGCAGTAATCTCAAGATCCCTATATTTTAGCAGGAAGGCAGGACAG
AGGAATTAATAAGAGCCCTTTCTGTGTAAACTGCTCCCTGCTCTAAGGCT
ATACCGTGATGTCAGGGCGCTAAGAGAATTTTAAATGCACAGGATGGATT
GTTTGTGTTGCAAAAGCGAAACAGGGGGCAAAGGCTAAGAGACTTGAGAA
AATTGAAAGACTGCCAGGATGCTGGGATGCAAATAGCAACAAAACAGGGA
TAAATGCTCCTGCTCACATATGCAGGAGTCCTGCAGAAGGGGAAAAA
>POU3F3_Roxane_1 id=19940 pos=chr2:105255588-105255880
GTGCCACTCGCTCGGCTGTGCCTTTGTGGGCTTCTGCCCTGTTGCTGTCG
GAGTGTAATTTTTACTGTTCCCCCGTGACTAGTACACAGCATCATTTTCA
GCTGCTAGAAAAATGGGCTGCTTTTCCACCTGTAATTTTTCTTCTTTTGC
TGCTGAAGGTATATAATATATCTCTAAAGTGCGTAATAAGTTTCTGAAAA
ACGTGTTTTTAAAAGAAATTGATTCCAGTAGTTTGTAAGCCTGAGCAAGG
CCACATAAGGAAATGCACCAGATTGCAAAGGTATGCATGCTTG
>POU3F3_Roxane_2 id=19941 pos=chr2:105255927-105256185
AGTCCAGAGTGTAATTTCAGACATTTTTCTATACAGTAGTGCTTCTCATA
ATGAACTCTGATCAAATAAAAATGTTGTTTATATTGAGACTTTACAAGTC
CTGATTATGTATAAAATAGAGTAGAATCCCTCATAATGACATTTAATTGT
GAGAAAGAAAAGATTCCAATAGAAGAGCATTCAGCTGCATTTGTTCCATG
TTCCTTTGCATAATGCCGTTTATAGATCGTTCAATTATGACATTATTATG
AGCTGCATA
>POU3F3_Siddhartha id=19942 pos=chr2:105264422-105264775
TTGAAAAGCCCACTAGTTAGGCATTATAACAGTTCAGTTGATATTTCTAC
AGTGCAAACACGATAGTGGAAATTAAGTTGCCCCAGAAAATTCAGTTTAG
TGGAAATTTGTTATGAATAAAATGCTGCTATTGGCCCTAGAACATTGAAT
TTATCCACCAAATAATATCTCAGAAATACCACTTCAGAAGAAATCAGCTC
TAAATAATTGATAAATTTGGTTTGTTTGGAAACCTTTTGACCTCTGTAAT
AGAAAGTAAAAACACATTTCAGTTATTAAAGTCACATATATTCCCTCTGG
TGGGGGAGCTTTTAATTTTAAGCTGGACTCTGTAGGGGCCATTTGATAAA
GCTT
>POU3F3_Tarzan id=19945 pos=chr2:105273485-105273697
GATCAACCGTGTTATATCAATAACATTCTCACACCAGGTTGTGTAAATTG
ATCTTTTACAATTTCTCTCGGTGACAGTCTCTGTAACCAACAAGATAAAT
CATTCCTCCTGTGTCTTTTTTATTGATTGCTGAGACCTGTATAAAAATTA
CACTGTTCAAGCTGTGAAGTGAACATCCTCATAAAAGAAGACTTTTTATT
TACAATCAAAATA
>POU3F3_Toru id=19948 pos=chr2:105318856-105319418
AGTAAAATAAGGTGGACATGATACAGGGTTGGGAGTACAATTAAATCTAT
TTTGCACCAATGTGTTGCTGGACAGATGAGTTTCCACATGGCAGAGCTTT
ATGATCTTTAAGGTAGACTGAACTAATAGATTGGTGTGGAGCGCACTGAA
GTTACCAAGGATGAGAAAGCAGGCAGTAGTACATTTGAACTACAGGTTTC
TCATATGCTCCACGTCATGCTGAGTTTTTATAGCTCCTGGCTTTCAAAAA
GCCTGTTTCAAAGAGGTTTGCGCTAGACTGGGCATGCAGTTTTGCTCTGC
AGATATTGTCGCTACCGATTTAGTGGAATGCAATTAGGAAGCCTAAATTA
AGTGGTAATGGAGAACCAGCTCTTGAAACTGGGGTTTCCACGGCAACCAC
TGCTTACAATACAGCCTTCAGTTAGTTTTCCCACTTTATCTGCAAAATGC
ACAATTGAGCTTTAAAACAGCTCGGTGCTGAAAAACGCACTGTAAACAAC
TGTTTGCAATGAGAGTTTTACACTGTCTTTAAATACAACAAACTATCACA
TAAAATTTACTTG
>POU3F3_Vera id=19956 pos=chr2:105474774-105475032
TTTGCTTTATATTTTCATTAAATGACTTCTTTTAATATTTTATTCAGAAT
ACTTATGAACTGCTGCAAAACGGTAATTTATTTTTCCCCAGATCTTGTAT
TACGTGTTTTTTTCAGACGAGCACAAATCAAAATGAAATGAAAATATGGA
CAGTTGTTAGGTAATAAGGGTATCTTTTGATGTGATCATTTGATTGTAAT
TTAATTTGAGTAGTGATTCCGTAAGAGCTGATCGAGAAAATAAATTTGTT
AGAATGAAA
>POU3F3_Virginia id=19969 pos=chr2:105674504-105674852
TATGCTGTATGAAGTTTCTCTAATTGATTTGCTGTGCCCATTCCATTTGA
TGTATCATTTTTCACAATATTTCATAATTTGTGCTCACTTCTAATGAACA
GAGTCGTTAGGACAGGCATGTCTAAGTACAACTGACAGCTAACATTAGGT
GCCAGATGCAGTTTATAGAGCTATGTAGAACTGTAGAGAACAGTTTAAAT
AAATTAGCACCTGTACATTAGTCTCACTTGCTGGTAATTTATAAGCGAAT
CAGTAGAGATGACATTTAGGTAAGTCATTGATCAAGTTAACAGCTGCAAA
CCCACTGCCCAGCTGGGATGCCTAATTAATAGAGATTGCATTCCTGACC
>POU3F3_Zeus id=19971 pos=chr2:105697512-105698050
TCTCCCGCACAGCCTGAGGCTGCCCGGGGACCCCTGCTGTTCATTTAAAT
AGGTATGTCAAATCTGCCTCCAAACGCCGCCGGTTTGATCTGTGGTAATA
TTTGTGAAGGTTCCATATGGACTTGAGCCCCCTGCAGTGCTAAGAAATAA
TGTACAACGCTTCATGGTGCAGACGCAAATTTTCTCTGAAAAGGGATGCA
ATGCTGCGTTTTAGCTGTCGGAGGGGATGATGGAGCTGACGCGCTAGGCC
TGTCAACTTGTTACACGGATGGGTTGCACGCAGCGAAGCTGTGGAAAATC
TGTGCCTTTTAACTTTTCTACTTAATCACGGTTGTAGCATTGCCTTTAGA
CTGTATGCTACATTAATTCTCTTCCTGCCTTCTGCCTTTCATCCCAAGTT
TCACGGAAAAAAGTAAAGCATGCAGGTCTTGTAGAGGAGCCTTATCAAAC
AGCTGTCATCTGACATGCCATTTGCATTTGTTTTGGCTGAAACCGAGCAA
CCCAAGGGCAAGATATTTTGTTACATTCCATCATAATGA
>EN1_Isolde id=20012 pos=chr2:118809565-118809882
GCACCTATAGATCTCTCTCAATTACCCACAGTAAATTTAGGCATTGTACA
AGAGCAAATTTTACAGTCCATGAAGAGATGAAGTGAAATCTAGATGAAAT
TCATAGTGACAGATTCCCAGTTAGTGCTGTGATGTGTCTGTATTACAGAA
GATAGACATTCTATTAGCATGGAAGCTCCCGTAATGGACTGTGAATCATC
TCAGGTAATAGAGATGCCAAGCAGAATGACTGAAAAGCACTATTGAATTC
CATTAGAGCTCTTTGTTTTTAAATCAGTCATTTCTTGTGAATAACCAACT
ATACACTTCTTGACCCTA
>EN1_Jeremy id=20013 pos=chr2:118810903-118811173
CTTTCTACTTAATGTTGTAATGACAGGTGTAAGATTAACTTTGTTAGGTG
TCTAGCCACTCATGCAAACTAAATTAAATTAATGGAACAAATTTCTCTCA
TAATTAAGATAAAAATTCATGTCAGCTGTAACCTTGCTGTACACTAATTA
TATACAAATGATTTATCATCTGCTTCGCCCAGAATATTAATCCTTACCTC
ATTGATAACTGCAGCCAGTGTTAAGAGATGAGAGTTGATTAACTATGACA
GATTGGGCAACCACAGCCCTC
>EN1_Joshua_1 id=20018 pos=chr2:118940320-118940565
CTCTTCACACTTTATGCATATGTCATGCAGTGAATAGTTTTAGAGGTCTG
TTTGTACTATCTCTCCAGAATTTTTACAGTCTGGAGGACACAAAATCTCT
ATAAAGTGACTTATTGAAATAGAAGCAGATTGGTAAAACCGTTTCCCTCT
TATGAACTGTGAAGAATGATCCTCTAAATGAAATCAGGAAGGAACTGGAC
AGAATCTTGTTTAATGGTCTGACAAAATGAATCACAACGATTCCAG
>EN1_Joshua_2 id=20019 pos=chr2:118940567-118940798
CATCCATCACTGCTAAAAGGGAACCACAAATGATCTGTGAACCACTATAT
ATTGATTACCCATGTAGTACAAGTGTCGGATTTAATGTTCACACACCATA
GAGAGGCGGCAGGGACAGATGGTGCCTTAACTCTTCTTTGATAGATTTTA
ATGGTGAAATATTGATTTCTGTCTGGCCAAGACCTGCTGTTAGGGGCCAA
AGTCATTTGTTGGGTATTGCCGGACACCCAGT
>EN1_Othell id=20040 pos=chr2:119304779-119305053
TAATTGGTAGAGAACAGAGAAAAGAAATATACAGTTACTAATATACACCA
GGGTTTAAGCTGACATGAAATTTTATCTTAATTATCAGACAAATTTGTAC
TCCCACTATCTAATTCAATTTGCATGCATCGGTAGACACTTATTAAAGGT
AATATTACATCTGTCATTTTAAGACTGGTGAGAATTTTATCATATGAGCT
GCATAAAACAGCCACTCTATTATGTACAGAACTCTTTTGTACAGCTTAAA
ATAACCAGCATTGCATCCTAATTAA
>chr2_Nagasawa id=20063 pos=chr2:120060532-120060756
CCCCTGAAATTAGCCTGTAGGTATAATAATTTAATACTTAGAGGATCAGT
AGAATATTTTACAGATCACTTTACATTCTCCCTCATGACCCATCAAAATA
TGTGTCTGAAGAAGTTAATTTTTTGCCCTGCTTATGATTAATTCATGCGG
CTTCAACAATATGCAAAGTGAAAGACACAAATTGGCTTCTACCTCAATAC
CTTCAAATACCTCTAATTATTCACA
>chr2_Naoko id=20095 pos=chr2:126947242-126947465
TTGATATGTACAGAAGGACGGGGAAGCTTAGTTGATATTCATTTATTCAA
CAGTCTGTAATCTATATTTAATGGAGTACCAGACTGTGGCATAATAAACC
GTTTAGAAAGATAGCTGCTGCGTACACAGGGGTTATTGCTTGCATAACCT
GTACTTATTTTTCATTACAAAACTAAAAGAGCAAAGCATAATTCATATAA
GCAAATGAAGTTAACATTTAATGG
>chr2_Naomi id=20172 pos=chr2:135712600-135712806
TTGTGTATTTATACTTGTATGTATGATTTGCATGTTTCAATGATAAAGGG
ATAAAACAGTATACTGACAACTGTTTACAAGAAAGTGGAGAAAAATGTAC
ATACATTTTTGTATGTTTAGATATTACCGTAAATACTCAGGATTGGAGCT
GCTTGTAAGTATAACAATATACAGAATAACTTTATTTTATCTTGTCAGAG
TCCATCA
>chr2_Napoleon id=20184 pos=chr2:138780828-138781090
AATGTTAACATAAATTGTAGCATAAATCATTGCCTCATAGAATACCAGAA
GGCGCATATAAAAACCCATATCTTTACTGCACATATTTCCCATTAACCAT
AATCTATTAGTAATTGAAGTTCATTACAAATTCTTGTAGACTTTATTGCT
ATCATGCAGCATGACATACTGGACCTGGCTTGCATAACAAGAAGTCCTTG
CTGGGAAATATCCTATTAACAATGACAGTGCATTTGTCATTGTGATAATA
AACCCGAGAGCTG
>chr2_Nemo id=20208 pos=chr2:140988992-140989276
TTAAATATGTAGAATTTCATTTAAATAAGTCAGTCAACAATTTTTTATAA
AGTATTTAACACTTCATTGTAGAAACATAGGCAAAATGACTATATTATAA
CCAAAATGAAAAATACTGTTCAATTTAAAAAATGTACTTAAACAAGAACC
TGAAAAAGTTTATGATATGCATAACATTGTTCAAGCAAAATTGCACTAGT
ATTACATAAATCAATAGTTTATAAAGGCCTCAATATGGCAAAGTTTAGAA
ATAGGTAGTATGCATGCACATAGTACAACAAAAAG
>ZEB2_Abraham id=20234 pos=chr2:143914500-143915018
CTATAATGTATTATCAGTAAGAACTGTACCTTTGAAAAAGTTTAAAAGTT
AAGTATATTTAATGATGCCTAACATATTTTATTGGCTGTGTTTAACAAAA
GGCACTATGCCGCAGTTGTTTTTGACAAGCATGAAAACATCACAGCATGA
GACTGCAAAAGGAATTATGGAGAGAAATTACAAGTGATCCATCTCTCAAT
GAATTATCCACCTCAATAGCCTGCAGAACTCAGCTACCAATTAACACCTA
CTTTATTACATGTTGGGATGTACTTAATAACTTTCATGTGTTTATGCACT
ATTACCTTGACTGATGCCTCTTGTACAATTAGGCATAATTGGCATATCAA
TATGCAAAAGTTAAAAGGATTAACCCTCTTAAAACTAATGAGCATTTCTG
TATCCAGCTGCTAAATGAGACAAAATTAGCATTTTTCACTTTTGGGCAGG
ATTTTATCATGCAGTTTCTCATTGTTGATATTACCTTGTTACATAACTTT
AGTTTGGGGGGTTGTATGC
>ZEB2_Adela id=20236 pos=chr2:143918588-143919102
AAAGTTAGTCCTCTGATTACTAATTTGAATCCAAAACTCTAACCTTGTTA
GCATCTGGACTTATTTCCATAATAACAACCCCTTCAGAACCTACAAAGTA
ATGAATAATTGACAACAAATGAAATGTTTTGATAGTTGTCGGCACAAAGC
ATGTTTAATGTTTTGTGTTGCTTCCTAGCTAATTATGTAGATGACACATT
TGTCAGACCTTGACTGCCATTAGAAACGTGTTTCCAGAGGGGAGAAAAAC
AGGCTATTCATAGAGTAATTAGCTAGAATGCTCAATGACCTGTGAGAGAT
TCAAATCGCTGCCAGTTCAGACATTGTTTTGTTACAGAGCAGAGGGGTAA
TTAAAATTCCAAATTACAGTCCTATGATGGAGCATTTGTTTGTTGACAGT
ATACTCTTACTCTAGTTTGTTAATTTTTTTTTAAATTGCTTCTAATCCAT
TTTATAGCTTTAGGAGTTCCGTCTTTGAATTTGCTGACAACTAATATTAT
GGTAAATTGTACTTC
>ZEB2_Agamemnon id=20240 pos=chr2:144046300-144046520
ATACTGATAAATACATGGAATTATTAAAGGTGCCATCTCAGCAGAAGAGG
ATTGCTGCTGCCTTTGTTCTCGGGGGAATACATATTTCACCCAGTAGCAA
GACACCCAACTGCTGCTACAATCAGAAATCTCTGAAATGCCTTTAAGCTA
ATCATCTTTGAACATAAGCCTTTGTTGTTGAATCAGGGACCTTCTAGATG
CAAGGCACAGAAACCTTTTTT
>ZEB2_Aida id=20242 pos=chr2:144046752-144047074
GGGAAAAATGAAAGACAGTAGTAGTAAGTTAGGCTAGCATGACATGATGG
ATCTGGGCTATGACAAACCAAATTGGAACAAAGCTTCCCTGGGGACCAAC
TATACCAGGTTTGCTGAATTGTATTTCTTGATTTCTTACTGTGCAACAGT
GCTTTTACTGTTAGATTGACTAGGCTTCAGAATATTTTTAAAATTGTACA
AATCAAAATCCATGTAGCTTAAAAATGAAGGATGTAAAAGGTTTAGGAGT
TTGATGTATTGAAAGGCATTCTGTATTCCCTCATGTGAGTATTAAGTATA
CACTTTGTCTGTTCGATGAATTT
>ZEB2_Akiko id=20243 pos=chr2:144067790-144068053
AACAGCACTGTAATACTACAAGTAAAAATGTTTTATTCTTAGTTTGTTTC
ATCAATAAAAGCTGACATTTTTGCAAGAAAGATGTTATACTATTGAAATT
AACTTTTAGTCAATTGTAAATGATTGTATTATATCGGTATGTTATCATGA
AGATTAGAAATCATTTCCTACAGAATCATGTTTTTGCTTCCTCAGCACTG
TTTCAATTGAAAGGAATTTGAATGAAGTGCATCTCATTACTAACATAAAG
TAGATGGAGCTTGa
>ZEB2_Aladdin id=20245 pos=chr2:144070066-144070393
TCAAAAATGTAGAAGTTATTTTTGCAGTAACGTATGTCATGATTTTTAAA
CATTCAGGCCTTTAAACTTTTTTTATAGTGTATGTTCTTGCCAATCCCAG
CACAGTTCTACAAAGTAAAATATTTGGCAGTGAATTCATATTAACAGATG
GAACAAGAAATTAACACGTTTTTGCTTCGCTAATTCACAGTTCTTTTAAT
ACGCTAATTCTAAATCACCTGTTCTGACTTTGACAGGCTACAGACACCTG
TTTGGGGTAATATTCCACAGCTAATTATTACATGAGAAATTCAGTTTCCA
ACAAAAGAGTTTCTGTGTGAAATTGCCA
>ZEB2_Alexander_1 id=20247 pos=chr2:144091077-144091381
AAGCAGGAAATACTAGTACATCAAACAAAGTGAAAGACAAAGTAGTTTAA
CTTGTTGGTTTGTTTGCTGAAACTCAAAAGTAAATATACTGTAGCTCAAA
GTGTTCCATTTTTATCTGCCTCCTGCAGTAATGGCTGTGTTACTTCGGGG
CTTCTACTTCAATAATTGATCAGGGTTTGTATAGCACCGGCTAAGAGCAA
AAATAAGAGTGTTGCTTTGAACAAACTGCTGCAATGTTATAGCATTAGGC
ACAGAAACAAGATTCGGGAAATATAGATATAGAAGAAACAGGAAAAAGAT
GGATA
>ZEB2_Alexander_2 id=20248 pos=chr2:144091397-144091647
ATTGCTTCAGGCTAGAAAGTAATGAGAATTTTTCCGTGGAGAGTTTTGAC
CTGCTATTCAAAAATTGTTTCTTGTCTTAATAAAATCCTAAAAGTGTAAT
TTACTTGCAAGAGGGAAAGAACAAAGGCACCAAAATTCTTTTGATAACAA
CACTTGTTAAGGTTGATAAGTTGGGTTTCAAATGTGTGAAGAAAAATGTG
TGACAATTTGTTTTAAGGTGACACCCTAAGTGTTCAGATACTTCCATCTT
A
>ZEB2_Amadeus id=20249 pos=chr2:144104340-144104602
TTTTGATATAACCCTTAAATTGTACAATTTAAGAAAACTGACTGAAAGAG
ATAAATTAAATGGGTAGAAATATTTTCAAATCAAAGACCAACTGACACAT
ATAAAAATGATGTATGTTTCTTACATGGTCCACAGGGAGAATTCTGCAGG
CTTGCTATGATCTCTACAATTTGCTTCAGGGCAAACTAGATTCTGGGATA
TTCTATTATCCCTTTGGTCTGTTTATCATGGAAACTGATGTACAAATCGA
GAGGTCTTTTTGG
>ZEB2_Amanda id=20250 pos=chr2:144104681-144105379
GAGTTCAGTGACCAGTAATCAATTATTATTGAGAAGCAATCAATTGCTAA
TTTCCATAATTATGCACATCTAAACACTATGAACAAGAAAGAGAAACAAA
GCTGCACTCCCAGCATTGCCTTGTTAGCAGTATTTTGTTAACACAGGCTC
TAAAAAAAGCTGCCGCAGCTGGTACCACAAATGTGTTTCCAGTATTCAGG
CCATCAACGTGATTCGTCGCTAAATGTATAGAATCAGCTTCTTGCTAAAA
ACTACAATTACAGGTGATATACAGATTGAAATCACAGGGCTGGTTTGTCG
AAGAAAATTGTCCTAATGATGGGTTTTCGGATGGGGAATGCAGCTCTTTT
CTTTCTCTGTGATGGGTTGTGAAGGCAGCTGCACCTGCCTCTATGCTGTA
TTCTGCCGCACTTAATGATATCTGATGATATCATTAGGCAAAGTGTTCAT
AAACAGATGTTGAGCCTGTGCCTAAATGCTGTCAGATGAGCGGTTGCTGG
CCTGAAACAGTATTATTTATATAGAACATTTACGTTTGTTATGTTAATAA
CCCCACTATTAGCTCTCTGGATGTTGCGTTAGGAATGTAAATGTAGTTAA
TATGAATAACAACCTCTTTACTCTTTGTGCTGCAGTTGAGTATAACTTTT
AGGCTTTGGGAGAGAAACAAAGATACCCCCACCAAGTCCTTTTGACTTC
>ZEB2_Andrew id=20253 pos=chr2:144112266-144112669
GTAAAGTGAATGGCATTGTTAATCACAGTCGCGCCTGGAACGACTTTGCT
TCTGTGCACTGAATGTTAATTTTGCAAAACATTAATTTCAAAGATTTTGC
AGCAGTGCTTTTGTAATTAAATATTAATGTCACATGTTATTGCAGTAGCA
TGTTTATGAAAGCCGGCAACACTTCAAGTCAACTCATTTGTTTTTATATT
TATTCTTGTACATCTGCAATCCCTTCCATTTCACAATTTCAAAGTGAAGG
CCATTTTGAATAGTCAATATGTGAACATTTTTCATTGTAAGCGTTTTTTA
ACATCCAACAGGGTAAATATTTAATGTTGTGTTTTTAGCTGGTATAATTT
TTGAGAAAATTGGCTATAACTTTTAACAACTCAAAGGTACCTAAACTGTC
TCCA
>ZEB2_Antigone_1 id=20254 pos=chr2:144113328-144113631
TGTTTGGTTATGGGCACATTTAACAGTTAAAAATTATATCTGCACCTGAT
GTTGCATGTTAACAGCTAATGCCATTTGACAGTGATGAAATTAAAGGATG
AAGAAGAGATACAAACTACATTTTACAAGCATGATGGGTCTCCAACAATG
CCATTTAAATATTATTTGTCACTATTTAAAATGAACCTTTCCCCTTTAAG
CTATGCCATTACGCTCATTTGTCCTGTCACCACTGACAGGCTATATGACT
CACACACAAAAATGGTCATTAGGTACTGCATCTTCATCTTATTaaaaaaa
aaag
>ZEB2_Antigone_2 id=20255 pos=chr2:144113648-144113851
aaagaaagCATTCTGATGCCTCTAAAAGCCTGTAATTATTTTCATCCGAA
GAGATAGTGTTGCTCGGAAGGTAATTTAATAACCTTTTGCATGTACCTGG
GGAATGCCTCTCCAGGGAACCAAGGTGCCGACATGCCATTCAGTCGTCAA
AACATGACCTTTAATGGTTGCTTGGAGAGAAGTTAGCGTGGAATGTTGTA
CACA
>ZEB2_Ariel_1 id=20258 pos=chr2:144115292-144115668
CATGAAAATCTATGAAGACACATAAGATAATGATTTAAAAAGGAATAATT
TAAAAAGATGAATTAAAAAGTCGAATCAGAAAAGAAGGCCAGCATAAACT
AGGGAAAAACATGCTGTGAATAAAGTCTGTTAGATCTTGAAATAGGAGAA
CTGCTAAATAATGCATAGTTTTATTTTTCTATCATTTGCATAAACCTTAA
GAGAGTATTTATTTGTGTAAAACTTGATGTATCGAGTAAGGAGAATGAAA
AAAATGGCATTCATTTTGTTTTCATTTTGGTATTTAGGAAAAATATTCTG
TTACATATGGACTACTTAGACCTAATCATCTGACTGAATGTGATGTGTGC
CTTGAGCCAGGTTGGAAAGGGCTGGCT
>ZEB2_Ariel_2 id=20259 pos=chr2:144115671-144116014
AGAACAGTGCCCTGGTCTTGCTGCAGGCGATGCAGGTTGGCCCATGCTCT
GCTGGGGAGCAGATGGTGAGCCAATGCTTGTAGTCACACTTACCTTCCTT
GCTAAATCCATAATCCCTCACTGGACACGGAGCCAAGGCAGGCTTTGGAG
GCAGAAAGGAGGTTACAATCTGGACTTGGGTAGTGACTGCCAGAACTGAG
AAAACAGCTCAGAAATTTCAAATGCTTAACAAGTTATCTGTCTTGTCCCT
AAGCCAGTGCAGCATTTTTAAAAGTAATTAAGACATGATTGAAAATGTGT
ATGCCATCTAAATACAAAAATCTTCAAAAATCACCAAAACCAAT
>ZEB2_Atsuko id=20261 pos=chr2:144147588-144148001
aaaaaaGCAGTAAGGTATCCTTGGTTAACTTTTTAGTTATTTAAAAGTAG
CTTGTTGAAGATTGAATATTTCTATGTTTCACTAGAGCCTTTAAATATAA
AAGAGATATGAGACTATATCTGACACCATCAGGCATATTATATTAAAATT
TATGAACAACTTCATCAAAAACCACTTTCCCTCTCCTGCATAGAGACAGA
TTTGCTCTGACATAAACGTTACATGGCTGGTTGCAGCCTCAGATTAATGC
GAAGACCCTGGCGATTCCTTTTAGACGTTATTTTATGAAATAATACCTGT
CAGCTGCTGCCTGATCCTAGAAAAGGGGGCAGGTTTTCCAGGTCATCTTA
CCATCTGTCAGCTAAAGCTCATCTGTCCCTCCACATTACCACCTGATCTG
TGCTAACAGGCCTC
>ZEB2_Ava id=20265 pos=chr2:144156386-144156660
GATTTTTGACCTGGCTAGACAGATAATGTTAACACAGCTTCAATACTAAA
CAAGCCTGAACATGTGTGTGCTTGACTTTTATTAAACTCCTACTGAAGAA
ACAGATTAATTGGAGGCTGATTCACTGGTGAACAGGCGTTAAAGACAGAA
GGACCTTCTCACATTTTGTTCTGTTATCCAGGCTTATGCCATCTCAGGTT
GGCAAGGAGATCCCAACTGTAGTGTTTTGAAATATAACTGAAAGAAATTG
TAGAATAACAGGTGCAAAAAAAATG
>ZEB2_Benjamin id=20268 pos=chr2:144159384-144159806
GACTCCATTGCAATATTTACAGTTAAACTAAACTTTTTAGAACGAGCAAA
ATTGCATTTGTTTTGCAGATTTGCTCATCATTAAATGTGAAACATTTCAC
ATTTGTCTTTTTGAGTAATTGGCTTTTTAAAATGATAAGGTGCTCTGAAC
ACTTGTTATGTGGATAGGTCTGACGTTGTATCCCAGAAATCCATATGCCA
TACAGACAGAACAGAAGAAAGATATTCACAAGCATGTCACAGATTGGACT
AAAGCAAGCCAAAAACCCAAGTGCCATGGCATTAACAATAGCACCAGATT
TACTGTCACGATCACAATCTGTGCTGCATCACAGACAGAAGGAGAACTTT
TGATAGGTAACACCTCAGTGTTTTTTTAATCTTTTTGGCAAATTATCATT
TATCATTATATTTTTGCCTGCCA
>ZEB2_Boris id=20269 pos=chr2:144187307-144187747
ATTTCACGGAGTCAGAAGAAACAGAGTAATTATAACATAAGGTTCAACAT
CTTTAGATATGTAGAACATTTTCCGTTGCTTAAAACAAATATTCCCTAAG
AAAGTATAAAACATTTTTCTGACTTGCAAAGTTTTTGCAGTCTATCATTT
AAATTACTTAAATAAAGGGAGCTTTACTGCTCCCCAAAGCTGAGAATATA
ACACCCTCCATGCATATTAGCTTGATCTTCTTGACAGACCAGAAAAGTGT
TTGTGTGTGCCAATTAAAACAAAAATGGATCCCTAGTGGCTTGTTCCTCA
TACAACTTTTGAAGACTGCTATCATTGTTTGCTAGGGTAACCCTGGATAA
GGCTGCTATCCAAAGTAAACAAACTTTTCAAAACTTTCATGACAGATGGG
GATTACAAATGCATTTTAATAAGAGAGTTGCCAAAGTAACT
>ZEB2_Brooklyn id=20278 pos=chr2:144256753-144256997
GTTGGTTTTTCATACTGGAGTATTGACTAACTGTCTGTGTTTGATGTATG
GTTTACCAGCCTGATGTCGACTTATGGTTAGAGCTTAACTTGTTAGTTCT
GCTTTTGCAGCCAATTCAGAATAACTACAGATGCCTCGAGATATTAAAAT
TGACTGCTCAAATGGACTCAGTGCGGGAGTTTCATTGGTTTTAAATTGAT
AACAGCTGAAAGAGTGAATGATTAAAGTGTAAATGGGCATAGGAC
>ZEB2_Bryan id=20282 pos=chr2:144281878-144282126
TGCTTGTGTGATCAGCATTTTCCCAGGCTTTTCTACATAGTTTGCCAAGC
AAAGGGACTGACCTTTTGTAGCAAACACTTTTTCATTTCAAAATGCTCAC
TTTGATTTTTGTCCCATTTTATGCTCATTCCAAACTGTTTACAACCCACT
AAAAATGACTGTGAATTATATGTTTGTGTAATGGATTCCTTTTGTGGTCT
GAGTGGAATGTTTACTTTGAACAATTAGTTATCTTTGGGTAGATTATAG
>ZEB2_Cassandra id=20285 pos=chr2:144303571-144303777
AGCTTTGTTTCTGATCCCTTGATGAGTGAGAGAAATGTTTAAGAAAGATC
ACTTTACAGAGAGATTCAGGCTGAAATGTGATGACTGTGATTCAAGCCAA
GCCAAAAATTACAGTTCAGAATGAAAGGGGAGGGACGTGGTTTGGGAATC
CATTTTCCCACATTCCTGAATCTCAATCATCCCAGCCAATGTTTAGAAAA
AAATCCA
>ZEB2_Chao id=20287 pos=chr2:144331035-144331320
GAAAATGCCGACTTGATTAATTGTTACAGAGTAAAAATTACAATAAAACT
GTCTTGATCAGTGCTTTGCAGAAGCGCCATTACTGTCTGTGCAGTTGTTT
AACAAGGATTTAATTGGAAAGATAAGTGAATGCACATTTAAAAGTATTGT
TAATTTGCTTTATAATCACCCCATCCTTCACAGTATTGACAGCACAAGGC
ACAAACCCCTTTCTGTTTTACAAGTATTATTTTCCATATGTGCACAATAA
ATTCTGAAGCAGTAATTGGAAATTTTATGGGATCCA
>ZEB2_Charlie id=20289 pos=chr2:144351698-144352099
AGAGCCTTTAAAGTTTCCATTATCCATTATGTCAGGTAGCAAATATCTTC
TCAATGTAACTCCAGACATTAAATCTGTCGAGAGGAATGCTGTAAAATAA
ATGTCTGGGATACCTTCATAAACAAAAATCTTATTTCCATAATTCATACA
GCTGGCTGGCATTTATTGGCACGTCAGGTGCAATGGGGACATTTCAGGAA
CATTAACATGTACAGCATCATTTGTCAACAAAGCAACAATGTAAGCAAAT
CGTTCAGAACTCATACAGATTTACAGCTTTCTCCGCCAGCTGCTAATTAC
GGTGTGCTCGGCCTATTTGGTATGGTCTTTTTATTGGAAAATGACAAAGG
GGTTATAGTATCCCAGTTTGGAATATAGATGTGGCTTTTAGTAATAATAT
GA
>ZEB2_Chen id=20293 pos=chr2:144379604-144380086
tTTAGGTTTCCACTTAAAGTTCAGTGCCAAAGCTACAGTACTTATACATT
TTCTAAATGTGTTTTAAGCAATAAGTTGTACAACATTTTTAGAACATGTG
TTAAGCTATTTCTCTAAGAATGAAGCTCTTAACAAAACATAAGCACTCTG
CATGAGATCTTAGCAGCAAAGTGCTTAAAAGATAAAGTAAGAATTGGTAC
CATGGGAAGAACACCAGCTGTAGAGCACACAGGTCCATTATGAGAAGTAT
GGTAGTGGGTAGGGAGAAAATGATTTAATCAGGAGTAAAACCAATTTTAT
TATAAGGGCACGCAGGGGGTGTGGCACCATAGTGAGAGGGACATTTCAAA
ATATCTGACAGATTTCAACAATGTGAAAACCCCGTTCTTTAAAGTGACAG
TAAACCCCATCAGGTCTCCCTTTTTGATGCTATTGTTAACAGTTGACTGT
TTAAAGCTGGCCTGCTAAGATGCTGTCGGCCTA
>ZEB2_Clara id=20295 pos=chr2:144381201-144381544
AAAAAGTGTTACCCATTATTCCCTTGTACATAGCAAGGCTAACACATGTA
AAGCAATAACTCATTTTCTATTGCCATGTTTAGCATATGTCTCCTGTTGG
CTCAGCAAGGCCTTTAGGCCGGTCCCTTGAGCCGGCCATCATTGGCAACT
CTTAGCCCCTCGGCCTCAAAACCAAATAGCTTTGAATCATGTTGAGCTGT
GATGCTAATTTTCATACTGATGCATTATGGGAATAAACGTATCTGACATA
CTGTGTCAATGGCACTGTCTCTTTGTGTCTCTTGTTTTTTTGTTAGCTGC
ATTCCTACAGATGGTATTCCATTGAAAATGTTCCCTTCCTACGG
>ZEB2_Claudia id=20300 pos=chr2:144437277-144437587
TCCTCAGGTGGAACCGTGGTTCCTGTGCTTTCGTCCTCGAAGCTGTTTTT
CTGGAAGGGAATGGAGGCAGCTGTGTTTACAGCTCAAGTCTTGGCATACA
TTTACCAGAATCTATTATTCATATCATTCAGTATCAGGGAGAGATCTCAG
GCCACCTGTCTATCTGACAAATTCACCCTTTTGTGAGCTTTCTGTTCATA
GCAAATTATGTTCACATTGATGAATTGAGTTTTTATGAGCATTGCTAACT
AACATTCTCACAGAAGGCCAGGGGCAAGAGCCTGCAAGTGTTTCTGGTCC
ATAAGTAAATG
>ZEB2_Delphina id=20301 pos=chr2:144439545-144439846
AGTAGAGCATTGTTCTTTTTTTAACCCATGTGATAGGTATCTTCAGCAGT
GTCAAACAAATTTGTAGAGCTGGTGATTAGTTGCCCAAAGAGCATAATGT
ATGCATTATTAATTAAAGAAGGTAAGTTTGGCTAATTGTCATTTCTATAC
AGTAGCAGTGCACTAAGATACATTTTAACAATCTATAAATAATTGATAAT
TTTTTTTCTTTCATCTTCCTTCCTAGTTTGCATAAAACTAATGACTTGGT
AAATGTTACTCTCTTCAAAATATTCCACCGCTTCTATGAAAATTAAACTA
AC
>ZEB2_Demian id=20302 pos=chr2:144440687-144441548
CAGGTTGTAAGGACTGATTCTGTGACCTTTTTTTCTCATTTTAACCCTAC
TGATATGTCACCCATGGCAACCTTAAACTGATTTTAATAGAGTCGATCCT
ATTATTCATTTAAATTGAGGTGCAAGAGCACTTAGACCAGGGAAATTTGC
ATTCAGCAAATGGGGATTTGATGAGCAAAAATGATAAGATATATGTTGTA
TAACATGGCCTATTTTGCTAGCAAATAAACAGCTCTTGAAATTGATAAAC
TTCAGAATATTTTATCCTCAAATGTTTATACATAAATGATTAAAATGCAT
TAGCAATTCTGCTTTTGAAAAAAAAACATATTGGGAAAACAACACAGTTG
TGTTGCTTAAATTTGTAATTAACAAATTTATTACTAATTCTGTTCAGTTC
TTTAATATGCTGCATTCCTGAAGAAGAACATTAATACACAATGGCAGAAA
GAAGCTAATTTTAAGACTTTGGAGAAATGAATGTCTTTTAATGCTGTGTG
TTTCTCTTATCTACATGCCACATTATTGTAATAAGTACATTCAGGAATAA
TTTCTTTTCAAATATTTTTACAAATCTTGCTCTTATTTGCATGCAAGTAA
GTTGTCAGCTTAAATCTTTGAAATGCAAAATATATCTCATTTCTATATTT
CATCAAGGAGCCTTTCATGTTTAATAAATTACAACTTAGATCCTCCAAGA
CTTTGTTTTTCATTAACTAAAAGCAAAAGGATACATTTAAAATCTTAATC
ACAACCTGCAAGGGTATTTGCATGTTGCTGATATTTGTCTTGATGGGACT
TTTAATATTTGCAAACTAATCAGGATAGCAAGGTTATACCAATAATTTCT
GAAGACAAAAAA
>ZEB2_Derek id=20303 pos=chr2:144442222-144442675
CTAATGTCATGTAGTTAAACTGATGTAGCATGCATGTTGTTTTGCAAGCT
AACCGGTTAAATATGGCTTTGCTTTAAGATTCCCATCAAATTTCGTTTTT
ATAGAGAAATCTCTGAAAGCAGTAGGGGTTGAGGGAAGGTGAGGTAAAAA
GAAATAAATCATTGTAGTCTCAGGAACAGTAATCCTTGTTGAGGATTTTG
GCTGATTGATATAAATAACATCGTCCCCGCCATCTGTCCGAAGAGAGACC
TTTCCAGTCAGTGTTAAGCTGCAACGGCAGAATAATTAATGAATGGTGTC
CTTTGTGCTGGTAATAAAGACAAGACAAATTATGTTATAATCCAACTGCT
GCTCATTTGTCACAGCCAAATAAAATGTCAAATAAAAGTGAGGGGGGCAC
TGTGTTTGTTTAATGGACTGCAAGCTACCTGTTTCTGTTGTTGACAGACA
ACTA
>ZEB2_Dominica id=20304 pos=chr2:144442917-144443492
TGTAAGAATTTGGTAGGGCTCTCATCTTGCATTTTCAGGATAGACACATT
CATCCAGTTGCTAGGAAAGCCAAATAATGAAAACATAGCTGGGATTTAGC
AAGTTCCATTGGGAATTACCTATGATAGAGGGCAGGGCTGCACTTCCTCA
GAACATGCTCCTGCTGTAAAAATTCACAAACCTGGCATTCATACAGGCAT
CTGTCGCTTGCTCTAATGCCAGTTCATAGTATACATACAAACATCTGCTT
CCGTGCACAAAGGGATACAGAGCGCTTGACAGGTCTGTGTTAGCAGGGTT
CGCAATGCCAGTTCTTTATGCAAAAACCCTAATGCTTCCCGTCAAGCCAT
TAGAAGTGATACAATCAGCCCAGGCCCCATTAAGCCATCAGTGTCCACCT
GTGATAAAGATGGCCATTTGTTTTCTTAAAGCCCACTTAATGTCTGCTTA
ACTCAATTTGTCAGGAAATGTAGAACAATTTCCTCACAGCCTGAAATTTG
GTAGTGGTTCAAAGTCAAAAGGCCAGGTCTAGTCCTATTCAAATGATATA
ATAAACAGTCTTCAAATCGAAATCTC
>ZEB2_Dorian id=20305 pos=chr2:144448758-144449147
GAGGAAAAAATTGGAGTCAAAGTGGCTGGAAAGTTAGGTCTGCTCTGTAG
CACTGTGAGATTGTTGACATCTGCCGAGGTTGGAGCGCTCAGTAAGCAGG
AAATGGGGTGTCACTCTGAGTGGTAGTTTACCATTATCCTGGCATCCTAA
TGAAGTGTCTGCAGTGCACAGAGCTTCTGGATGGCATCTTAACGCACGGC
TAAGCAAAAGCACTTCTCTCCCTGTCACTGTCATCCATCTGCCTGCACCC
TACTGTAGCCAATGGGATGGAACCATGCTACAATGTGCTATAAGCCATTT
AGAGTTGCACATTGCATAATCAGTCCCATCAAATATGTAAAAAATGGCTA
TTATTGGTTATTCTCCTCAAACTGGCACCTGGAGTTTGAT
>ZEB2_Doris id=20306 pos=chr2:144451827-144452200
GGGAAATGGTGAAATGTGACTATGTGATTTATAATGAGAAAAGGTATCTA
CAACATACAATTTTCTACCTAGCTGCAAATAATAATTCATAGTGATGTCC
CTTCCAGATAAAAGACCTTTGCTATGTAGGACCCATGTGGTAAAATGATC
ATGATAAATGTCAGACCAGTGCAGGTAACGGCTTTACAAACCATTAAGAT
TAGCTGGCAGTTTTTTTTCCGATGATAACAGTAACCATGCTGTGACTCTA
TGTGGTAATAATATCTCAGTCCTGATAAATGCCAGAGCCAGGCAGAGGTG
TTTATCACTCCCAGTTCAGAAATGCTGACTAAAGTTGCCACATGTTGCCT
GTTTTTCTTCTTTTACAATAGTCT
>ZEB2_Eden id=20316 pos=chr2:144533208-144533424
AAAAATGACTTCAAAAAGGCAAACGCTAACTAGATTTCACACTGGATTTC
ATTTTACTTGGCATTACAGAAAGAATGCAGGTATTAAATACACTGTTTCC
TGTATACAATAAGGTTAATTAGTAGTGAGGGATGGAAAATCAGTGTAGAC
ATAACTCTTTTCGACAGGTATCAAAAATAATCCCCTGATCCCTACAGACC
CCAGCTGCATTGAAAGA
>ZEB2_Eduardo id=20318 pos=chr2:144534016-144534446
CATTCCTTTTTTCTCTGGTTTAATTTTGTTATCCTCAATCATATGCATGA
TATTAAAAAAATCCAAATTTCTATCTCCTCTATAAAATACATGTCATATC
AAAAAGGTGACAAGAGGGGGGAAAAGTAATTAGTGAGTTCACGGAGTTCA
GTAGAAAAGTTAAAATGGAGTAACACATTACTTTTTATGTTAAGATTTCA
CAAGACAAGTCTTGCCTGTGTTTTAATTGCATGTGACCCTGGCAGTCCTA
CTCTGAAATGAAGTGCCGTAAAATTAAAGATGACAGACGCTCAAAACAAG
TCTTGTGATCTTGATTAAACTACAAAGACCACACTCTCTCTCTGCTGCAA
CTCAGATATCATGGGCTGTTTTATTTGGGGAATTGCTTCATTAATGCCTT
CTTTGACTAGACATGTTTATTATATTAAAAA
>ZEB2_Elvira id=20319 pos=chr2:144550174-144550620
GGACAATAGAAAGTACCAATAACTGGCCTGTTTGATCTTTTGCAGTTCTC
AGTCTTTCTAACAGCAATAATCAGGCAGAAGGATGAAAAGACTGATTTTC
AGGGAATTAGCATGATAAGCAAGAACACAAAATCAATCCCAATCCTTGTG
AGGCCGCCTCTGATTGCTTTGAACTGTCAAAAAATGGCAGAATCAAATTG
AAAGTGCTTGAGGTTACGGGAGTGATTTGTTCAAGAAGAGATCGCTAGAG
CAATTGACACAGCTCTTGAGACAATAATTGGGTTATCAAAGAGAAAACAG
TTCAAGTACCACAGGGGTGAAGGCTTATTTGCATTGGATTTTCATACAGC
CAGGCTCACCTCAGTTTGAAAGCCTCCATTTTTATATACTTGAAGATTAA
AAGGACTCAAAATTGCATCATTATCATTGGAAACTTTGGTTCTTAGA
>ZEB2_Eros id=20320 pos=chr2:144573965-144574313
ATACTGTGGTCTTTTTGACAATTGTATTAATCCCTTTACAAAGCCTTCAG
AAGTTCCATCACAGAAGCATGGATGCTGTTTTGATCTATTTATTACTCTT
AAGTGTTCAGAGAACTGTCCCTATTTTCTAATTAACACTTTTAAAGATAA
AAAGCCATGTATTAAATCAATCTGAATGATGCTTGTTTGTGAATCCCACA
AGATAAGGCAATTTGCATGTTCACTTTGTACTTCCAAACTAAATCTGCAC
ATCTCCAAAGCAGCCCCTTATAATGTAAACCTTTTGTGAGTATTTGTAAC
TTGAAAGAAAGTTTGGCCTACTACAGAAGCAGTGCCAATTATCTAAAGG
>ZEB2_Eugene id=20323 pos=chr2:144581457-144581677
TAAAGCCAATAAAATAGATTTTCTTCATCTGGAATGTTCTTTCTAGCTTA
AAGATAAGAAGGAGTCTAAATTGTGGGAATGGCATCCTTCTGCATCTGTT
TCTCTCACAAACCTATCAAATATCTAATTTTTGGCATGACTGCTGACTCC
GACAGGAGGATGACATAAACCAGCTTTGTGGTTACATGTTTCACTTTTAA
TCTCATGGAAATGAAGATCAG
>ZEB2_Evelyn id=20328 pos=chr2:144601305-144601530
TGCAGCAGCAGTAGGTAAGGTGGTCAATGCAATTAAATTCAAAACCTGAA
TGTATTGAACTTTCTGCAATTATACATGGGTCATCTCTGGACAATATGTT
GGCCATCTGGTAGCATCTGTGCCGTTCCCTCTAATAGAGTTCCTGCTGTG
GCTCGAGGCCATGGCAGGCAGCGCTAAGCAGGTCACATGTTGTGTCTTTC
AGCCATATTTAGGTCACAATTTGGGG
>ZEB2_Faust id=20329 pos=chr2:144602339-144602620
ACGACATAAGCAATTCCAGTTTGACATCAATTAGTGAGTAGCTTTTACTC
TTATAGACATATTTATAATGGAAAGGAGTGCATTTAGACTTTAAGGTCCT
GCCAACTAATCAATTTGATGAACTAATTGATAATAAATGTTAATTGACAA
CTAACAGCAGTCAATTAATTGCATTTCAAATGCAGCTCCAGGAAGCTGAG
TTGAACATTATTCTACCTCAAGCTACTCAAATAATAGCTCAGCAATGACT
TTGCAACAGGCTATAAAGGTCAAAATGGGCTA
>ZEB2_Felix id=20338 pos=chr2:144664542-144664815
ATCTGAAGGGTGGCTGAAGCCATACAGGGAGTTAAATCCTTCAGGTGGGT
CTTTTCAAATTCCAATAGTGAGGAGTTACTGGAGAATTGGTAAGGATTTC
ACTAGGCCCCAGCAGGTTTGAGATCAAAAGCTTCAGTTAAATAAAAGCCT
ATTGGGAAATCTTAAAACCTCTTTGTAATGTAACTTTAAAAAGTTAATAC
AAAGAAACCTTAGACTGAAGCCAGTAACAGCATGAACAAAGAGTATATCA
AAACTGATTCCATTAAGAGAAAGC
>ZEB2_Flora id=20340 pos=chr2:144692625-144692836
AAAGTACACATATTACGATGCATCATAGTTATAAACAGATGGTATTTGGC
CTCCTTCCTATTCTCAACATTTGGAATTTCTAAACTATGTGAATTAAACA
ATAATATTTTATAAACATACAAGGGATTTTGCTCACTGCTTTGTTAACAT
AGAAATTATACAATGCTGACATTTATTTAAATTTTAAAAAGTAAACAACA
GTGTGCATCGAA
>ZEB2_Florentino id=20342 pos=chr2:144704107-144704644
CGTGGCCCTTTGAGGACACAAGAAGGCTCCGATGATAACCTGGCAACCTA
GGTAGAAACCCAGCCAAGTGTGAGCGTTTGAAGCTGCAGTTTGGCTGCCA
TCGTGTCGGCGAAAAGAAAGAATTCAGGCACCATGTCATCCAGTACAAAG
GATAAAAACGGATTCAACCGGAAATTCAATGTGGCACCACATATGGGATA
CATGAGTGCGGTTATACAACAGGCCACATATTTTTTTTGAACAGTCTCCT
ACATGTGATGCCGAGGACATGTGTAACCATCATAACGTCTCTAGGAATCT
GTATTTAATTTGAGTTGGGGTGGTGGCAGGGATTGGAGATCTGAAGCCGC
CACAGGTTTGTGGCAGATGGCTCTGTGTCAGCTATGACAAGCAGCCAGGC
TCAGCTTCCTCTGCAGATTTTCTTTTCTCTCTGATCAGGTAAATATGGGC
ACACTCTGGAAAGTTCTTCAGATTCTGCCTTAGGCTGCAAGTTTGTGACT
TAGCCCCATCTGTCACAAATCTTCCCTAGGTTCTGTTG
>ZEB2_Frankenstein id=20345 pos=chr2:144709543-144709918
AACTACCTTATAGAGATGTTTTCTTATAATATCTGGTCTCTTGCAGAAAT
TCTGGAGCCTTTTTGAAAGCTGTTCAGGTGTAGAATACAGATATTCAGCT
GCAGGAAAAACAGATACATTTTTAATGAAACAAAAACCTCAAAGCACACA
CTCGATATTAGTCACTTTACTAATTAAAAATGCATATTGCTCTGTGCCGC
CTCGTGTTTTACATTATTTAAGCATGATTTTATAAGGTTACCTCAGCTCA
CAAGGATGTTTAATGCTAAATAAGACTGTGTAGTTGTGCTGTTTAGACAT
CTCCTTTGGGTGATTAAAATACATTATTCTAATGTAACACAATGCATATG
TGATATACTTAGTGATGAGATTTTTT
>ZEB2_Franz id=20348 pos=chr2:144712396-144713148
AGTTAAATAACAGAGTTCCAACTGATCTATTGTTAAAAAGACTAGTAAAT
GACCTTTTTATTCCAATTAACAAATCATCTGCCAAATCTATGAATCTTAA
TATTCAGATCTATTCACTTCAATTCATACAATTTATCTGCAAATAGTTGT
TGGGCTTTTGATTCTAAATATAATTAGCTGATAATTTTGCTTGGCTGAAT
TACTTTTCTGGAGGGCCTGCAAAGGCTCTCAGTCGCATTATCTAGCAATA
ATGAATCTGATAGGTGAAATTTTTTACTGTAATGAGGATGAGACACAGTT
GTGACACCTGAGTCTACTAATAACAGAAGACTGCTAATTATCGACAGCAC
TTTTTTGTGTGATGCAAGGAGAAAAAAAATCCCTCATTATTAAAAAATAA
AAAGTTACAATTATAAGTGACACCGGAGGAGAGTAAATAAAATGGAGTGA
TTAAAACATTGCTGCTTTAAGGGTGTTTTTAATTAAGTGGAAATGCTAAT
GTTGTCATACTTAGCAGATGGGATTAAAATTAGTTATTGTAAGTAACTCA
TATTTTATGTTATGGTTTCCACAGCATGTCTACAAGATCTAAGAAAGTGA
TACATTCCATAAGACATTTTAAAAATGAAATTCTCATACTCTTTACAACT
CATAATAATGAACATCATGAATAAACTATTGAAAAAAATCCTGCCAAGGA
TTTTACCATAGTGACTTAACTAGCAAGGAATGTAACCATAATGTACTGGA
CTG
>ZEB2_Frederica id=20351 pos=chr2:144714931-144715468
TCATCTATTTAATATAGTGTAAAATGATATGAGATGTCAGCAGTGTCTCA
TCTGAAGTTCAGGTTAATTAGCTGCTGCTTATTTTAACGAACTTCTTGGA
GTTGTTTGCTTTTATAATCAAGGCACAGAAGCAGAACCAAATGTTAAGGT
GCCAAAAAAAGCTGACAAAAGCAAAGGCCCGCCTCGCCACCCTCCCCCTA
AATGAAAAGCCAACTGTCTGCTTCATAAAACTCGCTTAGCAGACACTGAA
ACAAAATGGACTGTAAAGTTCGTTAGATGAAAATATTAAAAAAGAATTAA
GCTAATGGAGATAAAATTAAAAGAAATGAGGCAACAAACACATCACACCA
AAAATGGCATTGCAGTGACAGCTAAGATTCCTAATGACGGACTGCATTCG
GAAAAATTAAATGGCATTCCGTGCTTAAATTTCTTTGGAAAGTAATGATC
CATGAATGATGCTCACTCCAGGCACTTAGAAGGAGTGAAAAAAGCAAAGT
GTTCTGAAATAACAAAGAAATATGTGTCGCTGAGTGAA
>ZEB2_Frodo id=20353 pos=chr2:144755053-144755266
AGCTCTGATGGGCTTATACTCCGCTCCTTAGGTGAGGTATTAGCAAAGCT
TATTTATTTTCATTTCCAAGGCTTTTATTTGCTCATTCCCTTGTGGTAAA
GCTGATTTCCATGATGATTCCCTTCTTAATTTTAATACCCTTTTTACTCA
TCATATAGACATAAGAATTTTCCATAAAATAATGAAATCCTTGCAAAGGA
AATGAAGACAACTC
>ZEB2_Gandalf id=20357 pos=chr2:144762336-144763181
GTACTCCATGCAGGACCCAACAGCTCTGGCACAATATTGCCAGTCATTTA
TCTGTTGTCAGCACAGGTTACACACTGTAATCCTTGACTGCCTCGGAATT
AGAATGTCTTTGATGTCCCCACAAGAGTTTTTTGCCCGAAGGCTTTACCA
ATGCTCGGCGGCTCAGTGTTTATTCCTCGTAATCTTCCTCTCATCTCCAG
GCTAGCAGTGACAGATGGTTATGGGCACACAATAGTATTAAGAGTTTGAT
ATTTTTTTTATGCTGTGCTCTCTGTACAACAAATAGCTATCAGACGCGGG
CCAGAGAGCTGACATGGCTCGCTTAGGTAATGGCAAACAAACAGCTCGGG
TTGATGCTTTCTGTCATTTCCCCTCCTAACCCTGCTTGTTTTCATTGTAT
ACTCTCAAAGGTAAACTATATTAACCTTATAGACTGTTATTAAAAAGATA
TATCTATATGAGCATAAAGTGCTTTTCTTTTCTCTTTTTCTTACTCTTTT
GATTATGAAAGTAATACTCCTGACATATTGAACAAATATCGAATGTCAAC
ATAAATTTTTAGTGTGTGATAATATCCCCCTTCATATAGCTGTGTGTCAG
GCGGGAACCTGCGGATGATGCATAGCAGTAAATAACCCAAACAAAATTAG
TTCTCTTGTCAGCTTCTACCTTGTATGTCCCCAGGCATCAGTAAAATTGA
CTGCACGCTAGATTTTCAAAATTAGCCCTAATGTTAGCTATGTGTCTGGC
AACCTCCAAGTTTCCAATGTTCTACTATATTACCCGTAAGGATGAATGTG
TTACTTTTATATTTTGGCATTTACTCTTGTTGATGCGGCTTTTTTC
>ZEB2_Griselda id=20362 pos=chr2:144825822-144826527
TGCAATCAGCTAAACCTACAGTACATTTTCATCAAGTGCTGCAAATCAGC
AAAATATTAAATGAAACTTGAAAAAAATGATTATGAATCCACAGTTCTGT
TTGACTGTATAATTCTATTTAAGATTAAAATTACTATCATAAAAAGGCCA
CTTTCTGAATGTAATTCCACAAAAACATCATCACAAAAGCTTTTACTGCT
ATTTATGTCAGAATGTATTTTAAACAGTTCTAATCATTTACCTTTGTGGA
CACTTAATTAAAATTACAAAACCAATTTTAATCTGTAGTCCAATTAATAT
GCAAATATATGCAAATGTGGTAAATCAAGGTGGTGATTAAGTTAAGGACA
CTCTATTTCATGTCTGCTTTAAGTGTGAAAACAAACAATCTTTTTTGTAA
TTGTACTGATGGATTGTGATGTTTATAGGGTTAGTATGGGGTACAAATGT
TTATGCATCAACATTATGCCAAAACAAAGATTTTATACTCTGGAGTGATT
TAGCATCCAGCATACATTCAGATGCAACAAAGTCATTTTGCAGTCATCTT
GTGAATTAGAATAAGGTCAAAGCAAAGTTAAATTTCTATGTCATCCATTT
GTATGGCTATTTAAAATTCAACAATCACTTTCTGATGTGTTAGGTAAGAG
CCAAGAAGTCTCAAGAATGGCATATTATCGCCCTTTATCATTTAGTATTC
CTAATA
>ZEB2_Gwyneth id=20363 pos=chr2:144835688-144836035
TACTGCATTCATTTATTGTTCAGTTCACAGTCTCTGAATACAACACAATC
CACCAACAGAGTCAGCTTTCATAATTCAGCAGTACAAAGTCTGCAAACAC
ATGTAACCTAGATCCATATTTCCCAGTGACAGCATATGATAGCAGAATGT
GAAGTATTAATGCTGGTGTCACTATAGTCCTACACTCTACTGCACTTTAA
GAGAAAGCAGCTGCTGAGATGAAATGTGTGCCAACTGTCTGAAGACAGAA
ACATAAGAAACATTCCTTCTGTTACAAAGGGAGAGACACACACAAACAGA
CTTGCTTTTAGATGCAACAAGCACAAAGTTTCTTACTTTTGCCTTTTA
>ZEB2_Hamlet id=20365 pos=chr2:144837082-144837392
CTCTGCAACATAATTATAGCACTGCCCTTGGGGAAGGGGATTTTATTTTA
TAATGAGAATGTTTACACTGTTATGGGGTTCACTCTATCTGGGAGGAAAG
GTTAAACTTCTTTCCATTAAAGACAGCCTTATAATGAAAAGCTCTGAAAG
GAGAATGGAGTCTAATATAGTAGATGTAATGGCCTATTAAATGATTCACA
CAAAAAAATGAATCAAGTTCATTGTATCTTACTGCTGTTTTATGACAAAA
TTGTTGAAAAATAAAACTATGGTCAAGATAATTGCATATTACATAGACTG
TATTACTGTAA
>ZEB2_Hana id=20366 pos=chr2:144853893-144854414
CTTAAAAGAGAGCCACGCTTTCTTTTGTCAGAAATTCATTACTTTTTATT
AGGGTCATTGCTTGAAAACTTCAAAACACCATATGGACCTAATTGTGGTT
TATTTTGGCAAAAAGGAAGACACTGTAGAACAATTGAGGCATTACATTCT
ACAATTCCATTACTTTCATCCCTCTCAGTTTTATTACTGTGTCATTAAAG
GCAACTTGAGTGAGTGAAGAATTATAGTGTCATGTGTACAGGCTAGTAGA
TTAATAACAAAACACACTCAAGTTTAAAGGTATCTAACAGCTGTTTTCAT
TATTTTGTGTAAATACGCTTGAAGCATATCTATCTGATTAGTGGAGAGAG
TGCTCTTCTCTGTCACATGCCATGGGCACTGCTATGTGCAAGCAATCAAA
GTGCTCAGAAAATGAGTTTACATTGTTCACTGCTGAAATACACAAATGTC
AGAGAGTGACTGCGCATCAAAGCTTAGTCAAATCATCTGCTGTAAACAAA
CAGATTCCAATGCACATTTCAG
>ZEB2_Hannibal id=20367 pos=chr2:144871573-144871822
GGTGCCACAGGATTTGCCCTTTGTGGCTTCTCACATCCCAGACTTAGAAA
ATATGAGCTGTGATACAGAGAAAGGTAAGAAGCTCAGCAGAGCCCCTTAA
TGATAAATGAGTTTGCATCATCTGTCATTAGAACTTCCTGCCAACTGGGT
CATTCCCTATTAAATTACCACTTGTCAATGTTTAAAATACTGATTGATAA
ATGACTGTGCCAAAACTGATAACACAACAGCTTTTATTTTCTAATAATCT

>ZEB2_Hans id=20371 pos=chr2:144903575-144903784
aaaaaaaaaaaGCCGGATGGATTTTATTGAAAAAGGCAAGAAAAGCTCTA
TCTGAAGGACAAATGGAACAAAGATAAGACTGACTGCGGAATACTTTGCT
TGCCAGTTTCATTACACTTTCCTTCTTTATGCAACCAACTACTGAAATTC
AATGTATGAGCAGGAATGGCACATGTTCATGTTATGACATAAACTCTTTT
GATTTATGCA
>ZEB2_Harper id=20373 pos=chr2:144906937-144907162
TAAATTAACATAAAACCCAGAGAAAGCAGTTGAGCAATCTTTCACAAACA
TGACATACTACAATCACTGTATAAGCTGGATTAGTACTTATTACCATGCT
ACTACAGAATTAAGCTGTTTTTAGACCACCAAAGAGCTTTAAATTGCAAC
TTTTGTCTCTGTAAGAGAAACCTATATTTAAAATGTCTGCTAAATTCAAA
TTAACAGCTACATCATTAGCTTACCA
>ZEB2_Haruki id=20381 pos=chr2:145145553-145146507
CTAAAAGTACAGAACTCATTAACTACATTCTTAGTTTGGCTACATTTTTA
TTCGAGCATGGTCATTTTCAAAAGAAATTACAAATTGAAAATTCAATAAT
ACTTTTACAAAGACAATTCAGGAAAGATTTTTGTCATGGTATCATACATT
GTATTTAACAGTCCCTCTTTTTAGCTAAAAAACAAGATGAAGAAAGTGGA
ATTTTCAGTCGAAAATACAGTGTTTTCACAAGATCGTATCAAAAGTTCCC
AAATTTGGAATTTCCAGTAATTGGaaaaaaacaaaaataaaataataaaa
ttGAAAAATCCCATCTCACAATTAATGTTCCAAAACACAATAAATGCTCT
TCTCTTTACGTAAAATTTGCCCAAATGATCAACGTCATGTTCCTTTTTTA
CTAAAATATATCTATATATTGAAGAACTATAATACTGTACACTACAGTAT
GAAATAAATAAAATTAGGAAATATAAAATGAGCCACATAAATAAAATGTT
ATTTGACCTAAAATTAAATGAATGCAAAAAAAATTTTTTTGTTGCAAAAA
CAGTTTGGTGTAATACTGACAAAATTAATGAACAAAAAAGTACAGAAAAT
AATTGCACAAACATATGTAAACTAAGGAACTGCTGCCTATTCTTCTAATA
CTGACATGGGTGCTTCAAAGAACAGGGTGAGCTTAACACTGAAGCTGGTG
CAAAGGTAACCCATGTTACCCTCTTAACACTGTACAAGGATGGCACTTGC
AGAAACACAGATTAAAAGGTTTGCATATAAGGCTTTTAAAACCACCTTAC
AAAGGCTTTCTTTATTTCTCATCTTACTTTTTCCTTCACGTCCAGGTCAC
TTTAAGACTTCGGTATCTTAAATTCACACATGCATCACTTCAAGTTCCTT
CACAGAAAAAAAAAAAAATTGAGGCCTAAAATTGTGTGGTTACTTAAGCT
GAAAA
>ZEB2_Hector id=20388 pos=chr2:145154664-145154973
CTAATTTGAAATAGGGAATATTAATAACACTTTTTATCAATGTTCTATGT
TAAAACAGCCTTCAGCATTGAACATTAATGAATGTGGATCAGTAAATTAT
TAAATTTCTTGATATTTATTTTGTCTTGATCCAAAGGAGTGCAAACTTGC
ATGATAACATACATTTCCATTTGCTAGCCCACAGTTCAGTTTTCTTAGAC
TATGTTTGTACTAATTAATATTAGAGAAGATTAAATAGGCTTAAATACAT
TTACAAAGAGGGCAGATGTACTGTAAATTGGAATACTGGAACAGCTGTTA
CAGAGGTGCA
>ZEB2_Helen id=20398 pos=chr2:145159902-145160227
ATCTTCCCACATTCCTAGTGAGACAGATGGTGTTACATGGGACACAGGGA
GGTTTGTTCAAACAGCAGCAACCTTCAAAGATCAAGCAGAGCCCAGCCCG
CCGAGCGCCATTGAGGGACCAGCGCTCATATGTTGCTGAGTTGCATAAAC
AAACAGCAACAGCTGCTTTGTCTCCCCCCACAGCCCTCAGAGGACTACTA
TAAACTTTAGTTGTGCCACTGTTAATATGATACAATCATTTTAATTTACT
AATTGTAAATGCCATGAGCAAATGAGGGGACTTTTCAACACCAAAGCTAC
CATTCATAATGCGCCAACACAATCAC
>ZEB2_Isaac id=20399 pos=chr2:145161121-145161587
CTAAGTAAAGCGAGGTGAAAAATGGAATTAAAATTGCTGAGATGTTTAAT
AATGTATAATTAAAATGCTACAATTTCATTCACTTTTTGTGGAACATAAA
AATGAAACTAAAGTCAAGTTAAAGTGCAAATAAAATTTCTAAATTAGAAA
TTAACACACTCATTCGATCGTGAACATAAGACTATTAAATCATATTAGAA
GAGACCATCAAAAAATCATTTAGACCTCAATTAAAGCTATTACCATTAAA
AGATCTGCATCTTCAAAATGCCATGAAAAATTAATAATGATTGCCAATCA
AAGCAATATCGTTTCTCTAaggggttattatagaaagaaatcacttaaaa
ccatcCCCCCACCTGATCTGTCCCTGGCTTGTGTGTCACCATATGCCGCT
CGAGCTGGGTGCGGTAGGCAAACGTGTAGCTACAGAGAGGGCAGGAAAAG
TTCTCTTCATTCTTCTC
>ZEB2_Isolde_1 id=20404 pos=chr2:145184689-145185027
AAGATTTGTAAAAATAAAGAGCACTTTCTTCCTTAAGATGAAGAATCCTT
GAATAAGCAGAAAGAGGCCAAGATGCAGGTGATTTATTTAAGTCTGTGTC
AATGATAATGATGTCATGGTTTCCAGCACACTGTGTCCACCCCATTGTGG
GACGAAAGAATGTCAAGGACAATTCCAAACACAAAACTTTGATTGTGCTG
GAACCGGAAAGGCACAGTAAGAACTCCACTGCGCTCTTCAGTTCAAAACC
TGCATCCTGCAGACAAACTCCAGAAAGCATGGGAGAAAGAGCAAAGGAGA
GAGGGCTTATCTCAGAGTAAAGCTATGTGCTGAGGTATG
>ZEB2_Isolde_2 id=20405 pos=chr2:145185062-145185272
ACTAAATAAAACTGCACCAGAATTAGAGTTATTGTCTATATTGTGTGTTT
TGAACAATAAATAAGAAAAATATTTTATCAGAAGAAAAATGTGTTATCTC
AGAGTCAGGATAAACAATGAGTAGCTTTTTAAGACCAATTTCTTTTCATT
AGACATCAAGGCACCACATCAGAGCACTTTTAGAACAATAAAAAAAAAGA
ACAATAAATCA
>ZEB2_Jeremy id=20406 pos=chr2:145185661-145186074
GTTATTAATTATTCTTCTAAGGGTGGAAATTCTAGTAATTGGTCCTTACC
CTTGATTTCTAGATATTAAAATTTAAAGCATCAGAACATTCATTCTTATA
GCCCTGCATATCTAGTTCATTAACAAATATGAATAGCTAACACCAGCTCA
TTTAAATAGTATGTCTTACATGAGTTCTCGCCACACTCTGTTTCTGTCAC
ACTGCTCCCAAGAATCATTGGCTCTTATTATACATGTAAATGGCTATCAT
AAAAATAAAAATTTCATTTAAGATTGTTAATGACTTCTGCAGCAGTCAGA
CTTCCTTTAATGATCATCCTCTGCCCCTAATTAAACGTATTTATCTTTCA
AGCATCTTTGGCTGAGTTCTCCCTCATAGTTGAAAATCTAAAACCTTAAG
GCTTAATGGATATA
>ZEB2_Johanna id=20408 pos=chr2:145188351-145188562
AATGCTCAGTAGCTTTTCTTAAAATAGACAGCCTGTAAATAAGGTCTGTG
AACTCAATTGAAGGTGGCTGTTTCTGAATTAGTCAGCCCTCACAGGCTCT
CGGCCTACATGCTAGTACATAAATTGTCCACTTTACCACCAGACAAGAAA
GATTAGAGTAATAAACACGGGGCATTAGCTCAGCTAGAGAAACACACCAG
CCGTTACGCACA
>ZEB2_Jonathan id=20409 pos=chr2:145188825-145189384
AAATGAAAAGGATTGTGTGTCAGGTTCATAATGCTTTTGGAGAATTCTGG
AAACATGTCTAGTTACAAATTTTAGTCAGTCATATCTGTTTGCTTTGACA
GGTTCCCAGGGAGTAAAAAAGGAACAAAAAGAGAGAGATTTTTTTTTTTT
GTCATGTGAAGCTGGGGACAAAAAGATTACACCGTGCATATCTGCTCATA
ATATGATCTTTGTATAATCCGCGGGTCTGCACTTGCCTTCCGAACAACTG
CACAACAGGTGCAAATTAAAATGAAAACGGCAGCGGAGCCGGGCAAACAG
AATCTGCTGACCTGGTTTGAATACCAATTGACGGGGGAAACAAAACCTTT
TCAAGAGGTGTGACCACAAGGGCTTAGGCAAGTTCAGGCTGGGTAATGCC
CTCAGATCTACAAAAAGAGAGATATTCTAACATCTCTGCTCTAGCTGTGT
GGTCCAGATATACCTTAGTACAATCAATAATGTGCTTCTTTTTTTTTTTC
CTGGTGACTGAGATTTAACTATTTCTTAGCAACAAGCAGAAGATTCTTTA
CAAATTTTCA
>ZEB2_Joshua id=20416 pos=chr2:145196925-145197476
TTTTGCTCATTGCCCAGGTGAGACGGCCTGGTGCGTCCTCTCAGCCTCGA
CACGCGTCAAGTAAAAGAAAGGTTAAAATTAGAAAATTCAATTTATTTGA
TAATTTCCCAGAATAATTAGAGTTAATATGGGTTAATTAATATGCAAATC
TCTCAGCAGATGTTCTGCAGCAGGGCCTGTGTGAGAAAACAGCCTTTGCT
TTCTCCTACGTGATTTTGGCTGTCAGTTATTGGGTATAATTACTGTAACT
AACCGAATACACACAAAACCTTTGGAATATAAAATTGTTACAGTTCTAGC
TCTGCACAAGCTGCTACTTTTCTGCAATAAAAGCGAACAATTTCTTTCAG
AAAATAGGAGCCTTTTTGTTCCTTTCTTGATTTAAAAAGAAGAAATGAAT
CAAGTAAATGGCTTATCTTTTTCTATGCATAATTAGGTCAGTATTATATG
AACATTCCAATGAGCAGTGGTACAAACGTACATATAAAATGATAGCTCAA
ACCACCTGCAAAATCACATAAAATTGTTTTATTCAGAATCTTTTTTTTCC
TT
>ZEB2_Juan id=20418 pos=chr2:145200841-145201268
ACAAAGTTTTTTAGCTAAAGGGCCATATGCCCTATTTTAATAAAAAGGAA
TCCATAAAAAATAAATTACTTTCACTAAGTATATGCAAATTCCAATGTAA
GCAATCAGTGCAAAATTAATTTTGCCAGAACTGATTAAAAGCATTAATAA
ATCTATATGCAGTATTGCTTCAATCTGATACTGTAAATTTATTATACTTC
CTGTAAGATTAATTATAATGCTACAATAACATATTACGATGCCAGAACAT
ATTACTGTACATTCTGTTAATAACAGTTAAGCGTAACCTGAGTTGTAATT
ATGGACTGTAACAAAGTAATTTGATAGTGATTGTTTTCTTTAACTGTTAA
TGTTAGATGGGAAATAAAATGTGTATGTGCTTGTGTTCATTATATTTTTC
TCTTTAATACAATACCTAATTAAAATCA
>ZEB2_Julia id=20420 pos=chr2:145201890-145202327
TCTGGAGAAGTACCAAAAGAAATTATTCAAGTTAAGCTTTTTTTGGATAT
ATTCCTGATTAAGCCTGAACACAATGAAAAAAACAGTGTGAAGCACAATT
CTGAATGGCATCTGTGCTTGGAGCTTCAGAGGACTGCTGACTGTCATAAA
ACTCTGTGTGTCACCAGCTGGGGGTCGGGGATTTAAAGATGTCAGGGGGA
CCTGGCCTCTCAGATGGGATAAAGATCAGAAGGAAAGCTGTCCAGGTGAT
GCCCAGGCCCCTGAACAGGCCTATCTGCACTTTCATTCAAATGATAATGA
GTGTGTAAATCACATCTGTTCCCCCTCTGTGCCTGTATCCTTGTCACCTG
AATAGCATCCCCACCAGGTATCAAATGAGCTACAGGAAATAGGTTTTCTT
TTTATCCAACTTCACTCTGAAATGAGAAAATGAGCACC
>ZEB2_Jun id=20422 pos=chr2:145210020-145210439
AAATACAGCATCACCACAAAAGGCTAAACACTTGTTAAACTGTCTGGTTT
TAGAACATTTCAGCCATACAACATTATTCAACTACTCATCACTGTGAGAA
CAGGCAATCAGGAAAGCTAATTTCTTAATTAGCTCTGCTCCGGCGGTAAT
GATTGCAGATCGTGTCAACTAAAATCTGTTTGGATTTCTGTAAATTGGAG
TCCGACAAGCCTGCAGTTCCGTCGCCAACCTGATAACTCTCACCCCCCTG
TCTTTTGTTTTTCCTTCCAGCCTTTTTCCTGTCGCCATCTCGGTATTTAA
TCTGACACCGCCAGGCAGCGAGAAGGGCTTACTCTTCCCCTTAAAGAGAA
AGAGAGAGAGGAGGAAAAGCAAAACATTTACGTGGGGACAGGGGGGCTGG
CTACACAGGAAACCTGGTCC
>ZEB2_Kazuki id=20424 pos=chr2:145212561-145212842
TGACTAGGGAGCCGATTTCATTTCCTGTAAAAAACCCCCTCAAACGCTGC
AAAGTTACCTGACTCAGCTGCTTGTAGAAATCAAATTCAGTCAGAGATAA
CAGCTAATCATTTGTCACAGTAAGAAGCAATTCCCTGAAATCGGAAGGGA
AAACCTGCCGCTTCAATCCGCAGGTCTGTCAGATTGCTAGAAATTACATT
CTGCTCTGACTAACCTCTGCACTTGGATTGCTAACAACAAGCAGCCTGCT
CTATCAAAAGAGAATATCATACAACCAGGAAC
>ZEB2_Kizuki id=20426 pos=chr2:145216191-145216408
TCTTGCCCATTCTTCTGAAATTTAAGTAGGCAGCCCTTGAAAGATCACTG
GGAAAAGTCTGTATTTTCTCAGGTTTAACTAAATAATTTATGCATACTTT
CACTTTGGCATGATGAAGCAATTTTAGCCTTTAAAACCCACAACTACTCA
GGAGGGAAAAGGTCTGGTTCCTGCAACTTAAATAATTTAAACATCCAGGT
GGAAATGCTTTCAGCAGT
>ZEB2_Laura id=20427 pos=chr2:145218278-145218597
AAAATAATGAAATTACTAGCAGAGACTCTAAACTTCTTTTAGTATATTAA
ATTGGGCAGATTGCTTCTCTCCTTCTAATTATGAATGTTGCAGTTACAAA
AGAAACTGTCATTTTGATAGAGCAAAAGACAATCTGTCTGCCAAAAATGT
CCAACCATAATTCTAAAAAAAAGTCATCGGCATCAAGAACATGCTACTTT
GTTTGATGTACTGTCTTATTGGAAACCTGATTTGCTTTCAACCTCTGAGA
CAACACATAACATAAGTTTGTGTGACTAATTTTTCTTGGAAATATGAGTA
ATTAGAATTAGGGGCCATTT
>ZEB2_Leontina id=20431 pos=chr2:145223359-145223785
CGTACATATTTATAGTTTAAAAATTAGTCAAAGTTTATGTCCTGAGGTTG
TACCTACAGGAAGCCAGATGTGCCTTCTGCACGTGACCTAAGACAGGCCT
AGAGCAACTACTAGATAATTTCTCGCTCATCCTCTACACCGTCGATTGCG
GCGGCTTTCTGAGGTGAGAGAAACTGACAGCACTAACTCTCCAGGGCAGA
ACTTTCCAGTCAAGTGGATCAACGGACTGAAAATCTCTTATGAATAGTCA
TTAGGCCTTCACTACAAACCCCTCAAAACCCAGTTCTCTTTTCGCAACCA
AATGCCTTTTGTCATCTTCACAAGGTGCATCATTTAATTACCAATTGATT
TCTTTATATATGACAACATGTCAGATAGCAAAATACAGTGTATCTCCCTT
AGGGGGGAAAAGTCTGTTAACTATCAC
>ZEB2_Leopold id=20435 pos=chr2:145227946-145228288
ATGATCAAAGCCAAGTATTAATACTTTTTTATCAGCTCACCTTCTAAACA
ATATTTCAGTAGATTTCCTTTCACACAGTGATATTTGTAATAAATGTTCT
GCCTTTGTTTTAAAGTCAGTCTGTAGAAAGATGACATCAGCTTAGCAAAC
AATAAAGTGCCTGTAATATTGTCTCCAGAGGGCTGTTACATTTACTTTGT
AGCAGTAAAATTCAATTTTCAAAAAACACTACATGAATGATGTTAGGTTA
TTAACCCTATCACCACCGTAAAACATCATTATTGTGTGCAGAATGTAGGT
CACTATCTAGAAGCCATAAGTTGCTTTTTTGTTAAATAATCCA
>ZEB2_Lily id=20436 pos=chr2:145228794-145229012
AACCCCCAGAGTAACTTTCCAAAAGCTGACAATAAGTAAAAGAAGTGCTG
GTTATCCATTTTTTAAAGGGATGGGATTGGTTTTAGAAGAAAGGGAAAGA
GGATCAAACACCTCAATGCAACAAAAGGTTGTGTCAGAGGGCCCTCAATC
ACAAACCTCCTTCAACAACAGATATTCCAACCTTCCAGAGCAGTTACCCA
GGCAGCACAGCTAAAAAGT
>ZEB2_Lincoln id=20441 pos=chr2:145235656-145236007
TGTTCGGCTCACTCATGCACAAGAAGCAATACACAAGTTCAGTGTAAAGC
CACTTTAAAAGCTCATCGGGTGCATACTTTACTTGTACAAAATACCTTAT
TCATGACGGAGCAGTGAGGGCCTAGGTAATTACTTGAATCAAGGTGGCCT
CAGAAGTGTTTAAATCTACAAGGACACTTAGAGCATGAATAATGCAAAAT
AATTTGCATCTAAATTTTTTAAGTGTTCTTTATTCAAAAACTAAAATGCA
GTTCCGATTAAAGTTTGATGAGTGAAAGCTGAGCACTTCGTACCCACTGT
GAAATGTCTCTTATGTGGAAATTATTTCAGACAGTGGTGAAGGGACAAAA
GA
>ZEB2_Lolita id=20446 pos=chr2:145247004-145247387
GAGACTGCTGGCCAGGTTTCACCCCACTAAAATTCTAATCTATACTTTGT
CTTTTAGAATTAAGGAGAAAATGCATATCAGCAGAATCTCCTCTCTACTT
TATTTCATTTATAAATTACTAGAATGATGCTATTATATATTATTAATTTC
TGCTGTTCTCCAACTCTGCTGCAGCAGTGAGCTGCGGATGTTGGAACGGT
GTAATTATGTTCTAGTAGGGTAGCCATCCGTTTCCTTTCAAAAATTTACA
GGATTCTTAATCACGCTGCTCATTTGGGTGCGCAGCAGCGAGGATGGCGA
AACACAAACAGGGCACGTTCGTTTACATAGGAACACCTGCTTAGCATGAT
AGCAGATGTCAGTCAGTAAGCAGAACACAAAAGG
>ZEB2_Lucia id=20447 pos=chr2:145252162-145252463
TAAGGCTACTGTTCCTTTAATGCCCAGCTGGTTCTGAGATGTAATAAAAT
TGACATATTGATTCCTTTGAATTTACAAATGCCTGTTTCATAAACTCCAT
CTCCAAAGCCTAGGCATCTTTAGAGCACTGTCATTTTTTTTCTCCAAATG
GATCAATTATGTGCCCACGTAATCCTGTTACCTGTGAAATCCATGCATAC
TTCTCCCATTTGCTGCAGTTCCCAGGCGGACAAACTTGCATTATGTACGC
ATAAACAAACAGCGCATTTTCCTGATATTAGAGATTGTTTTCAAAGTGAA
AG
>ZEB2_Lucifer id=20450 pos=chr2:145257548-145258071
CAGAATGCATGGATTGATTTTCAAATTACCTCAATATTTTGAAAACATTT
TCACCTGCATGCTGAGAATGCTAAGAATGGCAAGGAAGGCAATTGTGCAT
TTGCACAGCCTCCACTGCATTCATTTATAAATTACCTCATCACTGACTGA
AATTAACACTGATTCTTACAGGCAATTTCTCAATTTCCAATGCTAATTAC
ATTTTTTTTACTTTTAAATTCTGTACCACCTGTTTTGGGCAAGACATCTT
AGGCAGCGCGACCGCATTTAATCACAATTTTAATTAACCGCCCTGTAGAT
GTGAAAAAGAAGCAATTATAATGTAGATGAATGATGATTTTTCTGCATTA
AATTGTTTTGTTTCCCTGGTATGTTGATTGTAACACAGCACACAAATACA
GTAACTGTACAATTTTTTTCTATTGTAATTTAGTAATTGTTTTTGGAAAA
CCAGTTTGGGAATGAGTGACTTCATCTGTTTACAAATTGATTGATACTGT
TCACTCACTGATTGCTGCGGCGTA
>ZEB2_Lucy id=20452 pos=chr2:145260828-145261052
GAAAACATATTGTTCAGAATTTAAGTTTTAATATCTAGGAATAAACAGAG
CATTAAATCAAGCAAAACTGTGACAAGGCCAATATGCACATGGATGATGC
CAGCAAGGCATCTTCAGCCCTTTGTTCACAGCTTAACAAAACTGTGCCGT
CACACCACTTTAGTTCAACAGTGCCTGTCGAATGGGCATCAGCAGATCAG
CCAATGCCTGTCATACACAGAGCTA
>ZEB2_Lukas id=20453 pos=chr2:145262042-145262550
GCTGTCTCTTTTCCAGTCTCTACCCTGTGAGTTTCTGGCCTGCCAATTTC
AACTTGAAGCTTGACTGGGCTGATTTGATGCAAATACCTCCAGGGAAAAC
CCTGAAACTGATGAACAGTTATGTCAAGTCGATTTTGCACCATCGGGAAA
AGGTAACCTCTGCGAGAAAAAAAACAACAAGGTTAAAGAGACAAGGGCTT
TTCACGTGTAATACCTCTGCTGCACATCTCGTTCACTGTTTACCATCCCT
CAGAAATTGTAACTGTCAGAATTAGTCCTAATTGCAGATGCGAAAGCTGC
CATTATAATAAAAACAGAGGCAGTGCAGGCATTAAATGTAGCAGCCTAAT
TTGTGAGACTACAGAAAAGGTAGAGTAAATGAATATTTCATTACTTTAAT
TACCAGGGACTACTCTTTTCTTGCTGTCTTATGATAAGTGTTGCTGTAAC
TAGCAACAGCAAACATCCACTAAAACATAAAGTGCAATAATCGTCCTGCT
GTCAGGATC
>ZEB2_Malcolm id=20457 pos=chr2:145268333-145268548
TGGAGCCTGCCGGCGGTGAAAGGGCTGAATTGTGATTAAGAAGAAGAAGA
GCTCCTTTCTTTGTTCTCCCCTCAGGGGATGTTTACTGGGAGAGACACAG
CGGATCAGATATGAAAGGCATTCAGGTCAGCATTGATGTGAGCGAAAGTG
AAATCATACCTAAGGCATTCAAAAGACCGCCGTGTCAGGGGTTCAGCTAA
CGGTGCAGCTACTGGG
>ZEB2_Mauritius id=20458 pos=chr2:145269564-145269804
TTGCTCTGAAAAGACAACCAAAGAGCAATCAAAAAGGTGTCTGACTTGGC
CATTCAGACAATTGCCCCCTTGTGGGAATGCGGGAATGAATGGTACAGTG
GACACCCCAGCACCATTGACGTTATAAACATGTAAATGAAACACATTAGG
GCAGACAATCAATTGTCTGTGAGCATTGCAAACCTGCACTCCCTCTCTCT
GTGACAGGCACAAAATAGTGTCTACCTTGGGAAGCCACGGT
>ZEB2_Maxwell id=20463 pos=chr2:145278699-145278932
CTGAAGGGATTGGTTATGCAAATATGGAAGGGATTTCCTGGAGAATACAG
CTTTCTACTGTATGGTTAATTAAATAATCACTCAAAAGCTTCCAACGTGA
CGCTTCTGTCGTAATCCAATCAGGTTACATAGGTCCTAAACAAGAAAGAT
ATTTTCCACATCTGGAAGTCAGCAATTTAGCAAGTACTGCACATTATTAA
CCAATTCAGAGCCCACTTCCCAGGGGAATTTTTT
>ZEB2_Megan id=20467 pos=chr2:145325278-145325632
TCTACAGCAATGCCCTTACACCTTTCTTTTGCGGGCTTTTTGTAGCATCC
TAAACAGAAGGATATTGCAGGGAGCTGATTCTGCTTTGATCCTTGTGCTT
GTTGTCAAAGCGCTTGGGATTGAAGAGACTGTTGGCTACAATTGACTGTG
ACAATTAGGAGATGATCAGAGCCCTAGAGTGGAGCACTTAAAGGGTAATT
TACATGTCAGTTTGTCGAATAAAAAAAAAGATATTCAGCTAAGATTTTTT
TTCCCCCTCAGAGCCTTGTAAACTGCAATTTGTGCTCTGGTAAGAAAAAC
CTGGCAGAGGAGTTAGGCTAGCCATTACCATTTGAAAAGAAGCAATCATA
AGGCC
>ZEB2_Midori id=20475 pos=chr2:145338665-145339061
CCCCCTTGTTTTCAGTTTGTACCTTGCAAATGAGAGGCAGCCTTATTCAG
AACCAGATGTAAGGCTCCTAGAGAATGAGCATAAGCTGGTGTACTTTAAG
CCTAATGGGAAGTTTTATATGCAAGGGCCTTGAACTGATTAGTATAATTC
CCTCTTTAATACAGCTGTCCCTCCAGATTAAGGTAAACCAAATGTTGCAA
TCAGAGATTAGTGTACCTTGCCAGTTATTAACATCCCCGGGTGCTCAGCA
AGCACGTCAGACGCTAATGCTGTGTATTTATTTGCTACTTCCCCACTGTA
ACTTGAACTTCTGCACCTGTCAAAGCATTCCAGTGAAGAGAGGGGCATTA
TTGGAAAGCAAAAGTTTTATACCTGTACACCTGTTTTGTTTTGTCAC
>ZEB2_Mignon_1 id=20479 pos=chr2:145340411-145340626
GCTCTGACCTGCCGAAGGTTGATATGGACGGTCTGCGAGGGGATTTTAGT
TGTCATGGGGTCCCCAGGCGGTTGAATGGAGAGACTGTCTGTCCTGCTTT
TTCCTGTTAGGATCCTGACACGTGGAGCATTGATGAACTCAGCACAACGT
TGAATGGGAGCTTTTTGGCAGCTGAGACACTGGGGCTAAGCTGCAGGTCA
GAGATAACACCAGTGC
>ZEB2_Mignon_2 id=20480 pos=chr2:145340651-145340861
TAGCATGCTTTCTTCCCTCCTGAGTGCAGGAAATGGCTCATGTTAAATAT
GTTCACTTTTCAGTTTTCCTTTCTTCTAAAAAGGAGCTTGACAGATTGGA
CTTTTCAGCTCCCTCTTTTTTCACCACCTCTGCTTTCTACCTCAGAAATA
CTCTTCAGGAAGCAGGAGTTAATCTTGGTGAGGAAACGATAAGGTGATGC
TTGATTTTCAC
>ZEB2_Nagasawa id=20482 pos=chr2:145365580-145365943
GGGGGCAGGTTGCTGACACAGCGAAAATAAGACAAAACATTTGAAACTTC
TGGCTTTGTACTTCTCAAATGCCTCTTTTAGAAATCGCTTAAGTCGTTAT
TAACATCCACCACCCACCTTCCCTTTTTGGTCCTGACATTGGGTAATAAT
AGATAATGTTGACATATGTTCCCTGCTGGTCAGAAATACTATACTTCTGT
GAAAGGTAACATTTTCAAGCTATGACAAAATGTATTTTACTTGGACAGAA
CATTAGTTATTGGACTAATCTCAGAATGTGGGCTGTGGGGTAAAAGTTTT
AACATTTTAGTTGTGGGAGAAAGTTTGTTGAGAGAGTAAAAGCATCAGTA
TGGGGTTTGTTTAG
>ZEB2_Naoko id=20483 pos=chr2:145408560-145408817
TGAGCTCCAAACGCGATTCCAGTCCTGACAGGGGGATTATAGGAAACAGA
TGACTTACGCTTCTAATTTGTGGCCTTAAATTGCAAACAGAATTTCAGGA
GTCGAGCAGAGTAATAAATGGCAATAGAAAAAGCCACACACAGCCAAATC
AGTATGTGGTGGTTGTAGGTTAAACTAAATGGGAAGAGACAGGTTATGAT
GGTTCAGTGTATTACAGAGAAGAAAGTCTTAAATTACTAGTGCTGAGAGG
TATTGCTC
>ZEB2_Naomi id=20489 pos=chr2:145437528-145437842
TATCTAGGAGCTTGTAAACAAATTCATAAATTTGTCATGCTGATTATAGT
GTTGGCAAACACAATGGCTGATCATGTTATAAATGTTTATCAACACCCGC
GCTCACCCACCTGCTAAGAGGTGCTACGCTTTAATGAAATTGTTTGAATA
TCACGGCTGGTTGCTAAGATACAATGTTCTTGTTACCAGGGATGTGATGC
TTGCAGATTTCTGTTATCAAATAATGATTAGAGATTTGCTAACCTCAAGG
TGCTCAGTGCAGTGAAAGGTTTACTGAGCTACAAATTAGTAAACTGTCTG
CTTGAGCAGGCACTG
>ZEB2_Nemo id=20493 pos=chr2:145528326-145528801
TTCTAAAAGATTTCTGGACCAGAATTGGTTAATTAGTGCTTTGTGTTGCA
CTGTGTTACATATGACCTAACCAGAGATAAAAAGGTTTAAAGGTCTCTTG
TAACCCTGCAATGCCATTTGTAACACAAAAATAACCCCTTTTCATTACTG
GCATGCCACTGTAGCACGCAGGTTATTTTTTCCCTTCACTGCAATAAGGG
CAGCTTTCGCATCAGAAGAATTCTTGGCAAATTAATGCGCTACCTCTTGG
GCTAATTAAATTAGAAAGGATCAAAAATACAGAGCGGCTTTTGTGGTGGA
CACAATGTCGTGCTTCATGCATCTTGCTCAGAGAGGAATTTCTGCCATTT
AGCCCCCTTTTGCCTCTAGCAGTGTTCTGGACTCTCTAACACAGTCAAGT
TCCTAATTTGCCTCAATGAGAGAAAATTATTAACTGATAATAAGAAAAGG
AGCATTCACAGCTTCAGGCTGGGCTA
>ZEB2_Nick id=20501 pos=chr2:145592593-145592806
TCTGTGGACAGGACCCTGTCTGTCTGTTTCCTCTATTGCACTATTTTGTT
TGTACTACTGTAATCATTTTGCTGGCCCAGATCTGTGTGGGTGTGCTGGC
AGCTTTACAACAAAGTTACATGGGAACAGAGTTAAGGTTGAATATTTATT
AGAAGAAGCCATCTGGCGTCAGGCTGTCTGTACAGGGGGGCTCGTTTCTT
TAGTAGGCTCTCCT
>ZEB2_Noah id=20503 pos=chr2:145631828-145632243
GAAGGCAGCTCTGCAGTTTTATAGAAAAACAACGTGCCAGGGATGCAAGA
ATCTTGCCAGTTCTGTGAAAAATGACACCAATTAAAGCTTAAATTGCTTG
TTTTCTCATAAGGTACATATTTTCATAACTTTGAAATCAAATAATTGCTG
CTTTTATATTAAATACAATAAAACAAAAAGGATGCTAGTTTAGAGGAACT
GCTACAAGCATTTTAATATAATTTTCCCACCATTTAAAGTCACAAAATAT
GGAAAACAAGTCAAGTATGCAAAGTTCCAAGGAGATAGAGAAACTCCTTC
AGATTATTACATCATTTGTCTTTTGTGTCAGGAAATGTGTATATGATTTC
ATTGTTTGATTAAATGCCAAAAAAAGGCACATTGCTCTTATCTAACTGAT
TACAGATTTTATTCAT
>ZEB2_Nora id=20510 pos=chr2:145695951-145696351
GGATACTGCCCAATTTTTTAAACTTAATAGGATTAGTCATGGGAACTATT
TTTAGCAGAAGTTCAACTTTATCCATGTATTTTAATGTGGGAAAATTGTG
TCCTTTTCCCTCTGCTAATGTTTGATGTATTCCAGCCCTCCTGTGAGCAT
GTTTGAGTATCTTAGGGGATCTGGAGTGGAGGAGAACTTCCTCTCGGATT
CTCTCTGTTTTCTTTCGTGAAAATGACATTCCAAAGCTGTTTCACTTTCT
GACAGGAAATGGAGCCTTGCCAAAAATGATTAAAGTCCAAGAAAGCATAA
CAGTTCCAAAGCTACAGCAGTTCTTTAGGAGTCCTGAGTTTGACATTGTG
TCAAACAAATGTGAAATATTGTTTAATAAATTTGAATAATACAGAGATAG
G
>ZEB2_Olivia id=20515 pos=chr2:145769752-145770012
CTACAGGGCATTAGATCGTCTCAGGTACTGGCTGCTGGTTTAATAAAAGG
ATAGGATTTCCATTTACTCCAGGCAGGCTTAATGTATTGTTCTCGGAGTG
AGACAGTCAGAATGAGTCAGGAGCCAAAGAATACACTTTATAGACACAAA
TAATCGTAAATTCAGAATGTCACCTTTAGGCAGAGGCATTTTTATTATTG
TTAGTGGAGCTGCTGAGTAGGTTTGATGTTTTATTCTCTTGAGGACTCAA
TGTTCCCGAGT
>ZEB2_Oskar id=20517 pos=chr2:145785860-145786151
GAAAGAGTTAAGCCTATTCTCCTAGTTGGCAGAAACTTTGTAGTTTAAAA
TTACATACTGACTCTGGTGTAGAGACACAAGAAATTATAGAGCAGACACT
GTCCAGGACAACGTATAATTTAAAATGTACTAAGGAATGTATGCCGCATG
GCAAAGTAAGTGAAGTGCTTCTTCAGATATAAGTGTTTTGCATAGAAAGG
CAGTAATTATCCACTCCTAGGGAAATGTTTGCATTCATTCTAAATCAATA
TTTACTATTCATTTCTTGTGTTCAACAGAACAGGGATTTAAC
>ZEB2_Othell id=20519 pos=chr2:145823205-145823458
ATGCATAAAAGGCAGCTGTTCCTTCTCAGGTAATATTATTAATAAACCCT
AAGGTAATGTTTGCTCTGAAATATGTCTAATTGAAATAATTTACTCTGAC
CCTTGGAGGATTATGAAACTGTTTTCATCATGTTCACACACAGCAAAATA
ATTATGAGATGCCATATGGAAAAGCCATCATGTGGTAGATGTCTTTCTGA
ATCTATATTTTTGAAATGTTTCTCACAGATAAATCATATAGCTAATTTAC
AAAG
>ZEB2_Pablo id=20521 pos=chr2:145889371-145889958
TCCAATGGGCAGATGTTAGCTTAAAGTGTGCATTGTTTGGAAAAGGAGTT
AATTAACAACTTATTAATTGGATAGAAAATCTGAAACTGTTGTACTTCTA
GCAAATACATAATTTTCTTCAAGTATTATTAAAGCATTTTTGTTGTACCT
ATTAAAGATTCTTGTCTCTAAGTTAATTTCATTATGCTAATAAGCTATCA
TCGTTACAGAACCTAAGCTTTGATCCATGTTAATTGTCGTGATCTTCAAA
GACAAAGTCACCACTTACTTTAAATGAATTTTACATCTTTTTAAAGAATC
ATACGGAAATTAGGGGAAGTAATTAATTTTTTATTATGTGTCTCAATATT
TTTAAGGGAGGAAGTCAATGGTATTGGCTAGAATTCATTTTAACATTTAA
CTAGGGAAAACAGCATGAAGCAAAAAAAACTGTTCAGATGCAAAAGATTA
AAGAAAATTTGAAACTGGGACCTAATTTGTCTTGATAAACTTTGGTGTTT
AATATGCTTCTTTTGTTCTCAGTGTGAAACTGCAGGGTTTTGATTTGTGA
AAACTTTTTGAAGAATTAATTCTTTCTAATTTTTCTTC
>ZEB2_Pandora id=20523 pos=chr2:145893680-145893960
ATAATGGAAAACATGTTTATGCCTTCCACCAGTTCTTGTTGCATATTTCA
AATGCTTAGAACAACAATTTTCAGAAGCTTTCATTAAGGTTAATTTAAAA
ACTACATTAAATACAAACAGATTTTCTCACAAACAAAATGCAATGTGTAC
TTAACAGACTTCTGTATGTTATATTTGATAAACTACCTCATATAAATGCA
AATTTTGACTTTCTGCCAGAACCAGGTGGTATGGAAAATATTTCTATTAA
ACAAATAATGCTGGAAGAGCAAACTTCAAGC
>ZEB2_Patricia id=20525 pos=chr2:145915577-145915798
CCTCAAATTTATGGCACCACACCCATAACATAATAAAACCTTTAGTGGTC
CTTTGTCTTTTAGCTTTCCTTCTATTTTTTCTCAAGGGTGTTTTATGCTG
GAAGATGCAAAAAAAAGTTGTCCAGATGTTATTTGTATCAGAGCAGGATT
TCAGTCCAGCTATCTGCGGTTGCAAATGTTTATTTTAATGGGTTATTGTG
CAATCCTTGCTGTGTAGACCTT
>ZEB2_Penelope id=20536 pos=chr2:146002973-146003518
AATTGATTGACATTTGTTTACTTAACTCTCTCCTTTTGAAAGCCTGCACA
CCTATTTCAACCTTGAACAGTTTCCAACTGTGGTATACTGGAACATTTTT
TCATTTATTAAGTTCAGTGTTGCCAACCCAAACAAAGTATAATCAGCGAT
GATCCGAGCAGACCAAGCTGTCTAGCACCATACAATGTATCTGCATACTA
ATTTCCAAATTCCCTCACATTTCCAGAGAACTAATGGGATCATTTTCATT
CTGTTACAGCAACTCAACAGTTACTGAATCACCATCTGTGTTTTCGTTAA
CCTGAATCAGATATGAATTCTGTTATTGCAAGGTAGAGCAGCTTGTTTAA
TGATTCTTAATCTTTTCTTTAATTAAATCATGCAGCCAACCTGAAAAATC
TATCTTAATGCAAATTAGGAGCTTTTTTGGCATTCGCTTACAGTAATGCA
CTAATAAGGTTAATTTATGAAGGTTCTCTTCCAGTCTGTACAGATGATAT
TTGTTCACTGCATATTTTTAGCATATTGTCCCTTTTTGTAATATTT
>ZEB2_Poseidon id=20541 pos=chr2:146045367-146045595
AGTTCTAACAGCTTTAAAGTCTTAAGAGTGTTTTTGCTGGGGCAGTACCA
GATAAATTGCTCTTATATGTGCATGTAAGAGACTAAAATTCCTTTGAAAG
TTTATAATTTCTCATGGGAAAACACAACATAAAAGTAACTTTTACTCATA
GAAAAACAAAACCATATTTTCCTGTCAACCTTTGCTGTTGGGAATTTCAA
ACTTTTTGCATTTTTTTCCTGTGATATTT
>ZEB2_Prometheus id=20544 pos=chr2:146057788-146058198
AGAGCTTCCATGTTACTTTAAACAAAGAAGAGTTAAGGCCTTATCTTAAC
TATGCATTGGCACCGCAATGCGAAATGGTCATGCAAAATTAATTTTTAAT
GTGTTCAATTTATATTAAAAATTTCTGCAAGTGTGTGAATTTTTTTTCCA
AGGCTGGAGTGCTACTTCATTTACAATATTCCCTGAAGGTGTTTTTTTTT
AAAGAGACTCTTAAACTGAAGCCATTTTAAGGGTTTTATGAGACATTATG
TGAGCTTTCATATGCAAGTTAGTCGTTAAGTACCAGATATTATATTCTGT
AATATGCTTAAGTGATATTAGAGGCTGTATATAGCCTGCAGTAATGGCTA
TTGCTGCTTTTTTAATTTATCAGGAAAATGTTGCTTAAATAAGGAGCAAA
TCAATGCTGGG
>ZEB2_Quentin id=20553 pos=chr2:146110101-146110425
AGTGCTAATCGTAAGCATGTTATACAGTAAGTTAGCCCGAAGCTAAGTTA
AGCAGACAGATTAGGACTGTAATATAGTATCAGGACTCATAAATCAAGCT
TGCTTGCAGATTTCCTTTCACTTACTGCTCCTTCTTACAGTTCAGACAAG
TCATAATTACACATCAGTAGGCACTGTGAACCGAGGAATGAGCTACAACA
TAACGCACAATAAACCCTGTCATATAAAAGCAAACTGGATAAAATAACAG
AAGCAATACTCCATTTTACAACATCACACTAAAGAATTACACCGTGCCAT
TGTGTATTATTCTGATCAATCATGA
>ZEB2_Robert id=20565 pos=chr2:146261077-146261284
CTTACTGGGTAATTTGGGGTGAATTTAGTCTATGGCATTAGAAGTACAAA
AGGTAACTAAAAATGCCGTTAAATGAAATGTTCCAAGTCCAAGCAATTTC
CTTCTTAACAGAAAGCAAAATGCAAACAGAGATTACAAAAACCCTGCTGT
GTTTAATTTAAGTGTATGTAAGCCTTTTACTCGCAGTCATTTTGTCTGGA
GATAATCA
>ZEB2_Roman id=20567 pos=chr2:146285067-146285277
AATCTGTCTGCGTTATACCAGGAAATTACATATTCTACTTAAAGTAAAAT
AAACACTTGACAAAGCTGTTAATCATCCCTAGTGGAAAGGATTTACAGAT
TCAATATTAAGATGACGAGCTTCCCACTGGTCTTAGAAGCACTGTAGTCA
AATGAATCCATTTTCCTCTGAAATCATTTAGATAAAAATTATATTCGCAT
TGAAGAATATG
>ZEB2_Ruby id=20571 pos=chr2:146321361-146321578
GAACTAGGTTCCTTTCCCATACTTGGTATGTAGTACATCTTTTTTCTCCG
AGTTAATTCTCCAAGTCTGGTCTGTCAGCCAGTATAAACAACACTTGATG
AATGAGACTCAAGGTGTTTAGTCACCTGAAGCAGCTGTTTGAAGTAACTC
TACACACAGCCTGAGGCCTGTGTTTTCACAGCTGTGAGAACTCTTCAAAA
GCTTTCCCTCTTGGCCTA
>ZEB2_Ryan id=20576 pos=chr2:146412438-146413030
ACAGCTTCCAAATTGGGATACTGCATCATTAAGCATTTGACATTTGTCCA
GTTAAAACTATTGACTCATGCTTTCATGGCTTCCCCCTCAAATTACTACA
GTGCCACAGCTGATCTGACAATATTTTCCATTTCTTATAAATAGCCACAA
GAAAAGTATTAATTATCCTTGTACGATTTAATGCACCAACTGCCTTAACC
TTTCAGGTTTTCTTAAACGCCAGCATAACAAGGCATATCCATGGCAGCAA
ATGTGATTTATGACAGGAATCTTTAATTTCTGTTTTTAAATATGTTACCC
ACCGATCTGCATACATTTAAATTCGCCTGCAACACTTTTCTCTGTCTTGA
GGCTGTTGTTTAATATTCAAGGATGATTTTTGTCCACATACATTTTGGTC
TATGTCACCTCAGATTAAATTATTACTGTTTGCAGCCTTTTCGGAGCAGG
CCTCAGGCCCTTATTTACAAGAATCAATGAAACAGTAATGAAAATCCATT
TTTCATACTATCAGCTCTGGCCTGCTTTTATTTAGTTAGCTGTGTCTAAG
CAAGCAATTCATTTTGTGCAAATGTCATGTAGAGAAAAAAGGA
>ZEB2_Sam id=20577 pos=chr2:146413124-146413521
CTTAATATATGCAAAGTAATGTATATTGACACATAAGCAAGGCTTTTCAT
GATGAATATTGAAATATATATGCAAAGCACAGGAAATGTGTAACATGTTA
TAGATCTTTCAGTGTACATTTAGAGGAAATGAACCATTTATATTCTACAA
TTTAGTGAATACCTACTGTTTATTGGTACAGAGCACATAGGAGTATATTT
GTCTTAGTAATTTATTTAGGTAAATATATTTATTCTTCTAGGGGTTCTTG
TGCTTTTCTTGGTTCTATAGTACTAGACATAAATATTTAACAATGCATTG
TCTCAAATGTTATTCATGTAATTTATCAGAGAAAACAGTGGAGTTGTAAT
AACTTTTAAGCCTGAACCTTCTCTTAAACCTGAGATTGATTTAAAATG
>ZEB2_Santiago id=20578 pos=chr2:146426340-146426762
GCTGCAGTGATATGCTTATAGCTCCATTTGCAGACTTTCTTATAGGTTCA
TAAATGGAGACTAGAAGGAGGAGGGAAAGAAATAAAATTTAATAACTGAA
TAAAAATGTAAATAAAGATTTGCCTAAAATTACTTGTCCAAGAAATAATT
CTCCCTCCCCCTTAAGCTAATACTTTGATAAGCTCAGTACAGTGATCCTG
ATTTGGAGCGTGACCTTTGAAAATGCTCTCCAGCTTGATTAAAGATGTAT
TAAATTTGTTTAAATAAACCTCGTTGTAATGGCACATCATTTGTAAGAAG
CTATTAGGGGGCTGGAAACTGTGCTGCTGTATTTGCATGAAAATGTGCCC
TGCTCGAATTGAGGATCTCTCCTGAATTAACTGCAAAGGGAAAGTGACAC
TTTCATAATTTTTTCTGACAAAA
>ZEB2_Scout id=20585 pos=chr2:146574177-146574388
CTCTACAGATGTCTGTGGCCTACCTGACTATAATCCTTTAAATTTTAATT
CACTTTACATTTAGCCTGGTCATAAATACCATTTAGGTACCAATACTCTG
CTTTATACAATCCCTAAGGTAGTGCTTTTATTTTAATGAGGCCATTTGCA
ACTTAAGAGCAAAAAAAATTCCATCTTTGATTGAATATATTTGTCAGTTT
TATTCCCGATTG
>ZEB2_Sherlock id=20586 pos=chr2:146603158-146603445
CAACAAATGGACAGCTTTCCTCTCTTGTACTCCTCCTTCCATTACCATCA
CAGCAGAATGCATCTGAGACTGTAATAATTCAGTGATGAAATACAAAATG
TCGCAATGCCATCTCTCTTAAAGTGAACTGAGATTTTGTTATGCCATTTT
AGGTGCACTAATAGCAACTCAAGTCCCATGGAGTATCCTAATGTGAATTT
AATGAGCTGATAGCATATAAATGACAGTACTGTGAGGGTGAAGGTGACAT
AACCTTTTTCTTCCTATTTGATGTTTGTCTTTGAAAAA
>ZEB2_Siddhartha id=20589 pos=chr2:146667624-146667827
AGGAGAGGGATAGGATTTTTCTCATGTTAACTAATCCAGACAAAAGTGAA
TAGAGATTTGCTTTCTTCAGCATTTATTGATATTAATTGCTTTATTGAAC
TAGCTGTGGGAACAGGGATTTCCCAATGCCAGCATAAAGGATCATTATTT
ATAAGCTAACTGATCCCACAAATTCTACACTTAGCTCAACATTTCCGTTG
GAAA
>ZEB2_Silvester_1 id=20590 pos=chr2:146689187-146689443
CACTGCTGCATGCTTTAATTTTGCTTTCAGTCGGTAGTTTAAAAACTTTA
GCTTCTAATAACTGGAAAAAATGGTTATTTAAAGATAACTGCAACTTGCT
TAACATGCCAGGCTATCATATGCTCAGTGCTTTGAAGCTGCAAATTAATG
ACGAGCAGGAACAGTGACTATCTTTCAGAAGAAACTGACCTCTTTCTAAT
GGCACATCGCTAATGTCATCTGTCTACTGCATCTCATTATGTGAATTTCA
CGGAGTT
>ZEB2_Silvester_2 id=20591 pos=chr2:146689447-146689906
AAAAAAAGTATCTTAAGGCTGTGCACAAATAAAAAGGACCTTCTAGTATT
AAGCACTTTGAAAATTTTTGATCTCTCAAAACACCTTCCTTAGATACTGC
TTCCCCCTTTTGTGCATGGCATGCTGCTTATGTCATCTATTCTCTGTGAC
TAATTATGTTAATTTTGTGCCATAAAAGTAACTGAAGGCTGTTAAGGAAT
AAAAGCTTTTGAGTGGCCTTATTTCATAAACACCCCTTTTGAACAAGGCA
CATTTAGTCATATTTGCAGTAACAGAAAGAGTCTTGTGCTAAAAATACAA
CAAAGGCTCTTGAATATGGCCATTTATTCCCACTTTATTAGGTAATTTAT
GAAAAAGTATGAAGGGAAGCCTTTTTGTTACTATAATTTGCATAAAGCTG
GTGCCCCATTAATGAGATAACTTCCTGCCTTTTGTGTATCACCAGCTGGA
AATAGAAATG
>ZEB2_Tatiana id=20592 pos=chr2:146692436-146692798
TCCCCCTCCTTGTCTGTTACAAGTTATGACGTGTGGATGAAGGCTTTTTC
CCATGCAGTAATGACTGTATACTGAGATTTCAAGGGGCTGTTCATGACAA
TCCCATTTTCTGTGTAATTTCATGGTTGTCTTCTTGAATGAAGATATTGG
CTGCTCTGAAGCAGGGGTCAGCCGCTCCTGCTCCCTTTCAGTATTGTTCC
GGAGTATGTTTCCTTTCAGCTGATGAAAAGTAATTCATCATTTACACCCC
TGAATTCTGCCAGCATTTTTTGAACAACTTTTCTTTCCCTGTGGTACCTT
AGGCCCATGAAAGAGATAAATAGGTTCAATACAACACCAGGCCCCAGATC
CTGGGAGCAGGTT
>ZEB2_Theodore id=20594 pos=chr2:146697952-146698357
TATCGTACTTATCCATGCTATGAGATATAATCAAAAATGAAAGCAGAAAC
TTAAGATACAGAGTAAAATATATTACTTGCCAATTTTCCACAGTAACTTT
TCATCATTACTCCAAAATTACTTTTTAATGCAAAGAGTAGTTTCAATCAC
ATTGAGGCCCACATGATTCAGATACTATCATAATCACAATTAGATTACAT
TACTGCAATCAGGAATGGAGATCATTAAGAGAAAGAATATAAATTGCTTT
AGTTTTACAAGTACTGAGCTAGCAAAATTATAATTAATCTCCATTTATAA
TCTTTTCTTTCATAGAACTGCAAAGCATGCTACTTTTTTTAGGCCATCAA
TACAAATTAGAACTAAGTAATAAAGCCCTAACTACTACTACTGTGCTGTT
CACAAT
>ZEB2_Toru id=20598 pos=chr2:146797893-146798241
TTTTGACTCACAGTTAAATAATCTGTCACAGAAAGACTGTAAACTTTTTG
AAAAGTTCTGGTTATTATAATATTTCTGCATTTATATTCCATCACATCAG
TATTAAAGGCTTTCAGTTACAGTGCTGCTGGGGATAAAAAGCTAAAATGC
CTTTGCTCACAGGTGCATTAAATCCTATTAAAGAATCTTCCTTATACCAC
ATACCTCATTACTGCATACAAAGGGCTGGATTATAAAATGAAGGTGAAGT
GTACAAAGTATGATTTGCTATTACTTGGTGTGCATATGCTGAAGTCATTA
GGTTTTACACTGTCCTCAAATGATAGCAGGTTTCATATTCCTATTGAGT
>ZEB2_Trystan id=20601 pos=chr2:146798918-146799446
CTCTTCTGCTCTTGGGTGTCAGATGGGGAACTGATGAGTGTGTTCTGGTG
AAGACAGTAAGCGGATGTTAACTTCCCACTGAGAGAATTTCTCCAGGTCG
AATAGAAAACGTTCTACTAATCATCTACCCCATGAAAATGCCAGCTGCGG
CCCGTGGTAGGATTATCATTCTCATAGACCTCTTACCGAGCTTTTAGCTA
AATGAAAAATCTGCCATAGCCTAGGGAGAAGGCATCGAGCAGATAAGAAA
GAACAGTGTTTACTAAGAAGCTGTGCTGGTGCAAATAGAACAGGTTTTTC
TGTGATGTAAAAATCATAAGGAAACCATTAGGTTAAAAAAAAAAAAGATC
AATGTATTTACACGTTTCATTTGCAGCAGTTTTATAGGCTCATTAATTTA
ACATTTCTCTCTACCTTCTGTCCTGAGGGTGTCTTGTGATTTGTTATTCC
ATTGCTTTATTTCTGTTGCAACACTTGGTTACATACTGTAAATTGCCATA
TTGCAGAATAACCCAAAGTTTTAAATATT
>ZEB2_Ursula id=20606 pos=chr2:146960806-146961155
ACACCATTGTGATATCAATACTCATTTTACTGTTCAGATTTTTTTAAAGC
TAATAGCTGTCAAAAATACCCATTATAGGCTAGTCTATAATTTGTAGAAG
TCAAGTAATACATTTTTTCTGAAGGTATAATGGATGCTCCATGGAGCAAT
TATTTTAGAAAGACAACTTCATCTCAGCTGTCTCGTGCCAGCAGAACTAT
TTAAGAGCCTGAGATGCATAATTCAACATGGAAGGGCTGTCAGAGTTGAG
AATACCTTTAAATTATAAAAACTTAGCACCACGAGTCAGTTATAATTATA
ATGGAAATGTAGTTTTCTGTCATTTTATCATGACAAACATCTCTCAAGAA

>ZEB2_Vera id=20608 pos=chr2:146987406-146987660
AAAAAAAATAATGTTTCTACCACATATTTTATTAAACCCTTTAGGTCCTT
TTACAAGAGAGGAAATACCAATTAACGTATAATTTAGCAGAACAAAATAT
TATCCCATTTCAACCAGTGCCCACTTCCTTGAAGTTTATTCAAGCATTAA
TAACCATTTAATGCAATTTAACTACACTGAGGTATCCATTACATTAATAT
AATATATCCATCAGGAAATTAGAGTTTTGTCTCCATAAATTTTGTATTAC
AAGAA
>ZEB2_Veronica id=20611 pos=chr2:147023130-147023399
ACACTAAGAATGGATTCTATACTAACTACTGGTGCTTACTTTCCTTTAAC
GGTAATTGTCTTAATGCCTGTTTTAATCAGTATTAACTACTAGCAATAAC
ATGCTTTTAATTATGTTTCAAGCGAGTCCTTTATTGGGCTGTTTTGGGAA
GCAAATTAGTCAAAAGGAGCTGTTAATCAAAAACGTGTTACTGGCACAAA
ATAATTGTCCATTTAAGGAGCCATTTGAAATAAACCTGGCTCATTGCCTC
TGACAACCTGCAAGGACACC
>ZEB2_Victor id=20613 pos=chr2:147073191-147073568
GAAAAGAAATTAACTAAAGTAAGGCCCTTGTGAAACAATGACACTTGCTC
TATGCTCTTACAGAGAAAAAACATGATGATAAAACAGCACAAAGTGGAGT
GTTATGAATTTTATTAATGACTAGAAGACAGTGTGCAAAACATCAAAGGT
CTGTGGAAAAGATTAATGACCCCGTGTGAGACTGTTTAATTACCTCCAGC
TAATTAGATTCTTGACCAAATTTTTAATATCTGCATTCCTTCTACAGCCT
AATTGAGATTCCACATTATTTATCAATCTTTCAAAAAGCCCTTAGTGGGC
TGCTTTTTTAGTTTCTCCCTTTGCACTTTGACTCCATTTATGGTCAATTA
TTAAATAAATAGCAAAGTAACTATTCCC
>ZEB2_Vincent_1 id=20617 pos=chr2:147134056-147134342
ACTTCTTTTGAAACTTATATCTAATTTATGTGACTTTAAGGGTCATGCTT
TAATAACAATGATGAAACACGATTATTACTTCCTAATGCTGAAATTACAG
TTTTTACATTGTAAATTTTTCCTGCTATGCGCCCTGTGGCACTAACATCT
TTATCACTCCATGTGTTTCTAGTTTTAAAACCTTTACCCCTGCTGTTTGA
AAAATATTTCTCATTTTCGTCCCCTATGGAGTACAGAAATCCCTAAAGGC
AAAGCCATTAGTGATCTCTCTGCCTTTCCCCAAACAC
>ZEB2_Vincent_2 id=20618 pos=chr2:147134344-147134551
TATTATGATCACCAGTGCTGTTCCCACTGCCTCATTGGCTTTTGGTAAAG
TATGCAAATGAGATGTTCAAAATACACACTTTTTGCAACTGTGCAAGTTC
ATACTGATTTATAAAATGGGCAGGCTATTAAAGTGACTGAAAATGTCAGC
AAGATTTATGCATGGGTGACAAATTGTATTGGAGATGTTCATTTTTAACA
TGCTGCCC
>ZEB2_Virginia id=20625 pos=chr2:147260688-147261274
TCATGTGATCAATAGATATAAGTACCTTCATTTTTTAAATTAGTCCAAGG
CTATTTTCCTTTTACTGTTGTATAAATAGGGAATTGAAGGGTAAAATAGT
TAAAACTTAATGCTATAGTGCTAATGTGGCTTTTAAATCACGTCAGCTGC
AATCACTGCATTATAATTAACAATTTATTGAACCAGCAATAAAATGAACA
TCACATTACTTCTTAAAGCAGCAGAATAAAATGGCTAATAAATAGCATAA
GCCAGACAAATTGCAGAGTAATAGAAATTTTCTTAAGATTTATGGTCTGC
AGAAAGATGGATGTGCTATTAGTAGGAGCTCCAATACTTGACAAAATTCT
TTTACAAAGACATTGTTACCATGCGTGTCAGAGTTCACAAGTCTAAGTGG
TTTATCCAAATTTCAGCTCTCTGCTATTACAGTGAAAAATACTCATTACA
AGGTTTTGAAACTGCAAGCAATGTGTACATTTGCCAACATTCAAACTGCT
ACTGCCAAAAAGATACTAAAATATTTTATAAACTGTCAAATAACAAGTCT
GCTAGCTTAATCTGAGTCTATTTTATACTATACAGAC
>ZEB2_Vivien id=20629 pos=chr2:147290176-147290435
TAATTTGTGATAATGCTTTCCACCATACTAAAACTGAAATCTTTATTCCA
GTCAAAAATAATCACCCTGTAATTACTGTGACAAACTGCCCAAGCTGTAT
CATCGTGGCCATTTCAACTAATGATATTGTATTAGAATGCCTAGCAATAG
ACTTCAAATGGAAAATATAATTATGTGCATTAGTTTGTCTAAGCATTTAT
AAGATCACATATCCATCAGTTTTCAGGTCTCATAAAGAAAGCCATACATC
ACTGTCACTG
>ZEB2_Wei id=20632 pos=chr2:147333974-147334452
CATTAACCAATTCTTTTCTGTCAACTAGCAATTTTTGGCAGATCCCTTTT
GCATGATTCATGAAGGACCAGTAAAAGGCTAATTGTTCAAATTAATTTGC
GTAAATGACTAAGCAAGAGATAACAAAATTACATCTGCACTTGTTTGGCA
AAGATTCAATAGCAGCGGCCCTGTACTGCCAGCTGCTTCCAGACAACACT
CTTGCAGAAATTAAAAGCTACAAATATTAATTAATACACTTTTTTGGTAC
GTTAATTTGCACTGAAAGGTTCCGGAGTGCAAAACTGCTGAGAAGATGAA
CCATGATAATTAGAATTAATGGGATGGATGCATGTTTTTTGCAGCTGAAG
TTTTAAAAACCCATGAATGGAACTGGGAACTTGAAACTGACATTCTCATA
AATCTCTATGATAATGCAGCTATTAGTATTAGAAGGATTAAGTACTATGG
CTCCAGAGTTATCAATCACATGACACGTT
>ZEB2_William id=20634 pos=chr2:147349438-147349881
TATTTCAGCTTTTAAGCTGCTTCCTTGCCTCACTGAGCTCACATAAGATA
CATCTGAAAGCTTTAGTACAAATTTACTTCGAATAAAGTCTTCAATTCAT
TTTCATGGCACCAAAAAGACAGCTTTAATAACTGCAATGACAAATAAACT
GGAAATCATTCCAGGCCTTTTCACTTAACTGACAAGTAGAACACTCTCAT
AATGAGCCGCAGGTTTTACGTTTTCTCTTTGACCATAATAGCTTCATTTA
AGAGTGTCAGACCCTGACACTTCATCATTTATCTACATTATTTCTCATCT
TCTTTCAAATAAATTACGGAATACTGGACTGAGAACATAAAAACAAAGTG
ACTTGTTATCAGTAAACAGTAAGATAAATTGTCCAGAAGTTCCTCATTAA
GTTCCTTTTAAATTTAAGGGCAAGTTATTGGGTGCACCTTTTTT
>ZEB2_Xavier id=20639 pos=chr2:147382331-147382757
GTGTTCCATCATAACAGCAGTGTAATAGCAATAAATCATTTCAACTTTAA
TCTATTGTTATTGATGAATGTACAATTATTTGTCATCTAATATGCTGAAA
ATGATGACCAAAGAAATAGATCAACTTTTTTTCTTCCTCCAAGTGTGGCA
TTGATGGATTGTATCCCTAAGCTGTTATTACACTTATAATGTACTCCTCT
GCACTGACAGCACAGCTAGTTTTTTAATCATTCCATAGTAATCAACTTAA
GACAACATAGCAAGACTCATAACTCATGTTCTTTTCTTTTTTGGCAGTGA
TGGGAAATGAAAATGTTTTTATTCTTTTGAAATAATTCTTACCTGACTAG
GCTGAAGATTGTTCTAAAATTGTAAATAAATGGTTGTTTATTGAGCTGGA
ACTGAAATGTGACATATTAAAATGTCT
>ZEB2_Zeus id=20644 pos=chr2:147444391-147444666
TACAAAGTAACCAGAAGTTAAATTATCAATAAGAGTCATTTATTTTGCAT
TTTTATTTTAAAGAATACTTAAGAGAATTGTGATGAATTAGCAATGACAA
ACTACTTCTTGCAGGCTGATTTTGTGTGGAGAGTTTAATTAAACATTGCA
GCTGTTTATCTCTATGGTGATTAAATTTTCATATGTAAATTACATGTATT
AAGATCAAGATACTTATGTAAATGTCACTTGCCTTAATGTTTTGTGTTAC
CGTTATTAACATCTAACCACCAGTTT
>ZEB2_Zhong id=20647 pos=chr2:147708540-147708836
GTCTGCGTAATAACATTGAGCATGACTGTCACTCTGAAGACATATTAGCT
CATTTAGGTAATTAGTGTGAGCAGCATGTTTCCCTACTTATTCCATTCAA
TTATAGGGTTCTCACTTTGTCATTACTGGAGTGTCTTAATGTGACTTGTA
ATTAGTGTAATTACAATCCAATGTTAATTATATCTGCCACTTAGACATAA
TTTTATATAGTAATGGTCTCTAATCTCAATAACCTTATTATGTTGTTTAT
TCAAACAGGAATTAAGTCTTCTTTCATGCGTCAAATACGGAGATTAC
>MBD5_Amadeus id=20667 pos=chr2:149241429-149241724
TGGGAGGTGTCCTGAACTCGGCATCGGCCAACACCGCTAATCATCCAGAG
GTTTCCATAGCAACCTCCTCCCAGGCAACCACTACCACAACCACTACATC
ATCAGCAGTGGCAGCACTGACTGTCTCAACACTTGGTGGGACAGCAGTGG
TGTCAATGGCAGAAACATTGCTGAATATATCTAATAATGCTGGGAATACA
CCTGGTCCAGCTAAACTCAACAGTAACTCTGTGGTGCCACAGCTACTTAA
CCCTCTACTGGGGACAGGTCTACTTGGTAAGTTAAATTTTTTCACA
>MBD5_Hana id=20672 pos=chr2:149270829-149271098
GTATATAGAAAATACAGAATTTCATGGTGATATCAGAAATGTAAATATTG
TACAGTATTGTCATGTACAAGCGTACCTAATGCACACTTTATCTTTTATT
GTACAAAGAAATAGTGTACAAAATTCTTTGGTTTCTATGGAGTACACCTA
CCAGAGACTACCAGTGTAAAGTGATAAATAAAAATACAACCTAAATGCTT
TTCTATGATAATGTAAAAGATGCTGTTTTTGTATTTAACAGCAGAGAAAA
GGCATGATGATGTAATATCT
>MBD5_Lolita id=20680 pos=chr2:149544082-149544655
TCCATATATGATGTATATTTTGTAAAATTGGGAAAATCACTACCTTGTAA
AATAGTTTATTTGTATCATCAATATTATTTCTGTTACTTGAATAGTAGAT
ATTCATCATCATGCTTTTGCACTTGAATTTGCAACTGAATGGATTTTAAA
AAATAATTCTTTAATGGGATCATGAGCATGAAATGGGATCCTGCATCACT
TGTTTTAACTATTTATTTTGCCATGTTTACATTTTGTATCTTGTAAAAAT
AAATCCAACTTTGTGTCTAAAAAGTTAAAGATTCATAGCTAGGAAATGAA
ATTCTTGTAATTTTTTTCTAAAGGAACTGTAAAGTTTTCACTTGGTTCAT
TTTGTTTCACAATTTGACTAGATGGACTTTTTGGTAAATACTTTAGTGGC
ATTTCACTGTCAAATATGAAGTTCAAGGCAAAATAGTATTTTCTATTACT
GTGCAGGGGAAAGGGATGGATCGATACATGCAAATTTAATGTAGTAACTC
ACTTTTCCATATATTTTGAATGTATATTTCTATTTATGATACCAATTTAT
AAAAAATAATTACACAGAAAAAAT
>MBD5_Vanessa id=20681 pos=chr2:149544777-149545148
TAAAAGATACTTTACCAGGTATGTATTGCATTATATCATTGCAATAATTA
TTGGAAGTCTAGATATCGAGCCATCCCAGGTGTTGGGCGGGGGGAGGGTT
GTGGCAAGATTGTCTTTTCAATTTTGGAGAGTTTTCCTGTGGCTACAAGG
CAAGTAACGGGTTGGAAAAAGTCTGACTGTAAGCGTTGGACACCTTCATA
GTGTAGTGTTTTAGTGACTTTTTTTATACGGTTCTTGTAAATTAGATACG
TGTAGTGGTGTTTCAGAATGTTTGTTTATGCACTAGTTCAGACAACTTTC
CCTGTTACTTGTTCTTGATAAGTGAAAACTGCAGGGAAATAAAAAATACA
TATCAAAACATGGACATGCTGC
>NR4A2_Aladdin id=20711 pos=chr2:156376173-156376406
AGTGAGTACAGAGAGATTCAATGTGAAAAGTGGAAGATAATGTGCTCACA
CACTAATGGGCATTGAACTAGACATAGGCTCATTTTTCACATCATGTCAT
CTGTAAGGTTTGAATAAAAAGTAATGGCCAGAATGAGCCTGGCTCTATCT
GAGACATTATCATTTGCCTCCTCAGTTTTATTTGTGTTGACTTGTACAGT
CTAAAAAGATGACAGTCTCTGGGCCTCTGGATCA
>NR4A2_Amadeus id=20713 pos=chr2:156400486-156400811
ACATACATGTTTTTATGCTTTGTCAATTACATTTGAAATAGGGGACTGTT
TGTTTCAGCCCTTCTAAAAATGAGACGAGGATGAGAAAACAACCTATTTC
CTTATTAGGTTCAGGAGTCAAAGGACTCAGCCAGGAGCCGCAGGCTTCAA
GAGCATAGAAGATTAAGACATATATTGGATTCATGATGGAGGGCAGAAAG
TTCATTTTCAAAATAAAACAGAATTTTATTCATATTCCTTTTAAAATTCA
GATTGCCATTTGCCAGCTGACCTGTGACACAGCAGCAGTGTATTACATTT
TCAATGAGCAGTCTGTCTGGAGCTGC
>NR4A2_Amanda id=20714 pos=chr2:156403297-156403783
CAGAATCCTTAATTGGTCTGTGCTTCTCCAACATGTTTTTAATGAAAACG
CAGCACATAACTCTTAGTTTGTTGGCTGCCAGAGCCCAATTTACAAAAGT
GGGAGTGCGAGATAAGAAAAGAGTACATCTGCAGAGCAGGCTGCGCAATG
AATCACACGGTGCCAGAGTTGAGTAGAATATAATTGAGTCCAACATCTCT
GAGCACTTTCACCATAATTAATGATAATCTGTAACAGAGGAATCTGAGAT
TCCAGTTCAGAGAACTGTTTAATTAGGCCAAGTAATGAAAGCAGAAGCAG
TACAAGAATATGGCCTGTCTCATGATTAATGATTCATGCTACTGAACACA
AAAGTGCCGCACCGTTAACTCTAACGGATGCTGCATCTCTCTGGCATTTA
CAAAATAGTGAAATGCATGCATTTTTGTACTTTAAAGATGTAACTGGCAG
TATCCTTTTCTGAGCTATTTACGTGATAAATATGGTT
>NR4A2_Andrew id=20716 pos=chr2:156471396-156471596
GTTTTAAACACCGATAGATGAAGGCCATAATTAATGTGCCTACCACTAAA
CATTTTATTTACTCTTGATATATTAATGGTATTATCAAGAAAATATGCTA
CAGTTTCAAGTTTAACAAAATTACATGGCAAATTATCTTTTGATGCATCA
AGCAATTGTTAATATAATGGAATAAATTATTTTAACACCTCAGTAGTAAT
G
>NR4A2_Aphrodite id=20717 pos=chr2:156487283-156487641
ATATCTGAGTGATCAGACAGCCACTACACGTGGTACACCCACCAGGATTA
TTATCTAGACCAAAGGCCCAAAGCTCATTGTAGCAAGCATGTAATTCTTT
ACAATGTATGCCACGTTAACTGTGTTGGGTTATCTATTCAACAGCTGACT
GAGCTGGGCTCTCAAGCTCTTCTCGACAACCATGTAAGAAGCGATGACAA
TTGTACTACTTCATAACAGCTGCATGGAACTCTGACACACACTTCACAGC
AACCAGTCATCTATATAAACCAATTTCAGGAGCAAAATTGCATGGTGCCT
CCACTCTGTTATAAACACAATGATATCCACTCAAAGCTGATAAATGCACT
ACATTTCTC
>NR4A2_Ariane_1 id=20718 pos=chr2:156508081-156508291
AACCTTCTGATAGTGAATGAACAAAGGTAAAAATAACAGGCTAGTTATAA
ACTAGTACTATGGTGATGACATTGTGAATTATTTAAAAAGGGCATATTCA
ATGTGACCATAGAGCCATCAATCATAATAGACATTGATGAGAAAAAGAGG
TTTCAGTCACTTCCTATCTGCAAGGAGAACAATTCTATCTCACAGGTAGC
TATGAAGTGCT
>NR4A2_Ariane_2 id=20719 pos=chr2:156508301-156508531
GATGTCACTTGCATTGTTGCTCTACCCTTTGAACGGAGAGAGTAGATTCT
CTCAATATTAGAATCGAATGAGTAAATAAATTCGCAGTTCACTGCCACTT
TCCTTCCGAGTGCACACTTCAATTTGTCTAACAATAGAGAGGACAGAAAA
GCAGAAATCTCTTAAAGCGTGGATGAATTTTTTATGGTATGTTCAAATCC
AGCTGCAAAGGATGGGGTTTTAAATGGTAGC
>NR4A2_Charlie id=20720 pos=chr2:156509520-156509736
TACTGTTTTCAGAAAATATAACAAAACCCCATTAGTGTTAAGGTAAGCCC
ATGAAACAACATAATATAATGCAAAAAAGACATTTAATAGTGTAGAGGAA
TGTTAAATTACTAATTAACTCCAAGTTACTGTATAAGAAAGCATAGTAAT
TTACAGGATTATTGCAATATGCAGCTTGGATTGCCACTAGGGTCAGCTAG
GGAGCATTTCTTTCTAT
>NR4A2_Daniel id=20730 pos=chr2:156582991-156583325
ATGATTGGCTAGTTCGCGGTCTCTGTGACAGTTGTGACAAATACACATAT
TGGCACAGCCCTAACCTCACTTCACAGTTTGCAACACAAAGATGGTATTT
TCAGAAATGTGGAGAACACTCTGATACAAAGCTTCACCTTGTCTAGTGCT
ATTCCATTTAATTTTTTATTAACTGCCTGAACATATGCCATTCTAGAAGA
GGGTAATAGTTACAAAATGTCAGCAGAAACATTTAAACTGCTAAAATGTA
AATGATTTTATAAATTTGTAATGAAAGGTAATTGTCATGTGGGAAAAGTA
ACAGGAAAACAGACAAGTGTAAATGTAAAACTGGT
>NR4A2_Emi id=20731 pos=chr2:156583803-156584011
CCAGTTAGGTTTGCGGGCAACCATCTTTAAATGCTTGAGCTGTTCTGCGT
GGCCATGACAAGATTTGCAATTCTCTACGTTTATTTACACACCATCACCC
CAACTAGACATCACATGGAAGTGGCATGGTCACAGCTGACCCCAGGGTAG
TCCCTGTCTCTGCCGATCCAATTTCATCGTGCTCTGCAATTGAACTGCAG
TCATACTGT
>NR4A2_Eros_1 id=20732 pos=chr2:156584725-156585016
CTCAAAAGCCCTGGGATCATTTTATATTCACTGGAAGACAGAAAGAAATC
CAAAACCTAGTTAAATAAATTGTTCATTTATTCCTTCCCTTTTATGCACC
AAGATCTACATGTGGTCATTAATTATAAAGAGACTATTATAGCACCATAT
TTTCATTCAATACGATGTCCTGGTATATATCAAAGAAGTCCCATAATTAA
AACAGAAGGGCCACAATGACAATTAAAATTACAATCTATATGGGGAAAGA
AAGTACAGTTCTGCAATTTTTCACCCTGTCACTGTCAGCTGC
>NR4A2_Eros_2 id=20733 pos=chr2:156585029-156585482
GGTCACGTCTCTTGCAAAGCAGCCTAAATTCTTCTTCACCAATGCAACCT
CAAAAGCATTATCAGCACCTAAGCAAAAGCCTGTGCAAGTATAATTTAAT
ACGAAGCCACAGTTTGCAAGTAATAGCGTATAAAGTGATATTTAAGTGGT
GTTTTAAGCACACTTCTGATGGCTACAGCCTCTTTTCCCTGGTAAATGCG
TTTTCCTTTGAGTAGTGATTATGAGTCCTAGGTGAAGAGGTCCTGTGTGC
AGGTCTGTCTGTAAGCCTTACTTCCAGCTGCCAATCTTTACTTCACAGTG
AAGAAAAAGCCACATAGCACCTTGTTCTTACTCTTGTATGCTGTCATCCC
CTGAGCCTGATAACACAAAATCATTTCCACGTAACACTTTCCTGCTTCTG
CCTCTTAAACCTTGAGACCTACACATTGTGCATGCACTTGCACCCTTGGC
AACC
>NR4A2_Harper id=20734 pos=chr2:156585588-156585997
GTAGCAATATGTATTTGCTACAATTTATTGTCTATAAAAGTCACGAACAG
TGAATTATTACTCTCAAAATTGTGTTTTTCTTTATAATAACTTTAAACTG
AGCGCTCATATATGAAGCATGCAATGGAGATTGAGAAGGTTTTGTATAAT
AAAACTGTGACATGGTCATTTTTTCCAGTTTTGCATTACGGAGACACACT
CATGCATGGTGCTTTTTAAATTCTTATTATGTGTGAGGTCAGGGGGTCGA
ATGTCAGAAAGTACTGTTAATTTCACGGGGTTAGGGGAAAGTAAATTCAG
AGGGAATACAGATCACTTAGCACAGAAAACCAGCTCCTCTGAAGTTTGGT
TTTACATTTGTTAACCATATCCTTCAGCTGACGAACCATTGAGACCACGG
TGACATTCTG
>NR4A2_Helen id=20735 pos=chr2:156587300-156587638
AAGCAGCCTGTTGCCTGAAGTTTTACTCCTTCATTACCAGTTAAAACAAA
ATCACCAATTAGGCACATGAACACGTCTGTATTAATCTCATTAAGGTGAT
AGCACCAAATAAATTGGAACTATTTTTGTGCTTTTACTGTGTTCCTATGG
CTTTATCAGGCCCTGTGGTCATATACAAAGACCTCGCAGCTTAGTCATTT
AGAGTCATTCGGTTGTGGACTGAATGTGGCATTACCATCTATGGCTGAAA
ATTGCTTTCAGCTTTTCAACTGCACTGACTAGTCTGTAGTTAATCTTAGA
TCATTCACTCGCAAAATTAAATGAGCCAGAACGATGGTC
>NR4A2_Hong id=20739 pos=chr2:156659181-156659916
GGATTCATCCTCTTCTATCACATTAAAACTGCAATTGACTGTAAACCTCC
TACCACTCTCCACTGAGACTTTAATTGTAAAGATTCCTGTTACATATCAT
ATTAGAATTTAGTTAAAATTGTAGAACACATTATTTCCAATCAGACAGCC
AACCATCACTCACAAAGATTTTTAAAAAGGTGATTAATAATTCATCTCAG
ATAAGGAAAAGATCTATATTTATACCATCTTCTCAGCCACCATAAACTAC
CTGACAATTGTTCAGTAATGATGCCCAGTAAATTCTTTAAAATGGTAATT
TGTCATTCTGTCACTTCATTTGTGACCTAAAATTCCTCACTTGAGGCATC
ATCAAATAAATTAATCACTTTCCAGGATCCATTTCTCTGTTCTGCACGTT
ATTATGCCGGGGCTCTCTTGTGTTTCTCTTCATTTACATATATTTAATGG
CTGAGCCGTGGTTCACGATGGCACATAACGCACACATCTCATTACAGGTG
AAATATTCTAACTGCCACTATCACTGGGAAAGAAAATAACTCTCCCAATT
TAATTTTCCTGATGTAAGAAAACCATGATTCTTCACTATGAAATGTTGAT
GCCATCCATCAGTCACAATCAATAAAATCATCATAGAAGTACGCCTTCTT
CAGCATCTTTCCTTCATACTGGTATTATTTGAGGAAGGTAATTAAACTCA
TAATATGTAATGAATGTAAATGAAGTAAAAATCCTC
>NR4A2_Jacob id=20744 pos=chr2:156723358-156723631
CAACCAAACTGCTTTGAGCTTTCTTTCACATTAAGCTACATTTAATATTC
ATTTCACATTTTTTTCTATTAATTAAAAGTAAACCGTGTATTGTATGGTA
CATTATCCCTCTAACAGCCCCATGTGGAGATCATGAAGTGGAAGACTAAT
GGTGTAGACTTTAGCATTTAGTTTTAACCAGAATAATTTACATATCTGTG
AGAAGAGTCCAAGGCATGTGTAAATAAGCAGAACTCTGAGATATCAAGAC
CCTTGTTCAGTTTACTATGGACTG
>NR4A2_Jan id=20747 pos=chr2:156726710-156727373
TATTCACTTTCAGATTTTTAAGCAATTAGTTTGCAGATGTCACTAAATAA
ATGGCATTCATTCCTTAAGCAGGAACCATACCTGTTAACCATCTCAGCCT
ATTCTAGCTTTAAAGCTGGGCTTGATGTGCACAGCATGCTCAAAAACTGT
ACTCACAGTTCAAATGAGCTGGATTACAGACCATGACCACTGAGACCCTC
ACATGACAAAGCCTTTGTGTAATTAATATGCAGGGTAAAATGCTCCCTGG
ACTGCTGCTAAAGCGATTTAAATCATGCACATAAAAAATGTAATCACAAA
TTTAGCATGGTGGACAGAGTAGTCACACTGGGCTTGATTGCATAGAAGGT
TCCAAGTGTGTTTTAAATGTCCTTTAAGATTGAGATTAAGACTTGTACTT
ACAAGATGCATATTAATCTAAAACTCAACATTTTTCAGTGTGGGATCACA
GTAGGAGAACATTATGGGCAATAGAGGTTCATTCTAATCCCAGTAGGTAA
TTACACTTTGAAATAATATTCTTTAATTAAATCTTGTTTGCAGTTGATTG
ATTTAAACACTAAATCTAAAACCCTAAATTTGAGTTTTTATCAATTTTTG
ATGCTTATTGCACACAACTTGGGCTTTAATTGATGTTTCTGAAGTTTTAA
AGCCCTTGTCCCCC
>NR4A2_Jun id=20749 pos=chr2:156762164-156762685
GAGGAAGAACAGTTAACCTCTGGTGACCAAAGGTACACTTGATCTGTTAT
TTTGTATTCTATACTCTTCAAAAGAGCAATATAAACAGAATTATTTATGC
CCAGCAAAATGTTGCTTAATTACTTATGCACCACTGTTTGGTTGTATTTT
AAGCTCTCTCTACCACCCACAGGCAGACGTTAAACAGCTGCTAAAAGCTA
GCTTTAGTCTTGCCTGTTTGAAATTAGCATACTTGAGCTTTGAAAAAACT
TTGTTACCAATTTACATATGCATAGAGACTGATATTTAGACTCACCATAT
GATATGTCCCTCAAGAGCTTTTCTTATTGCCTCCATCCTCAGGTCTCAAC
CTAGAGACTGTAAATCTAGCAGGTGATTAATTCTATACCCTTGAGAAACT
AGCAATTAGCACTTGCAACCAGTAAAAAATTGTCATTTCAAAACCCTGTT
TACTATGCCCATGTATTTTCTATGAACTCACAGTTAACTCTAAATAGATG
GGTATGGCAATATCTGCAGACA
>NR4A2_Laura id=20751 pos=chr2:156763984-156764208
ATCCCTGTGTCTAATTACTATTTTAGTCTCTTTTTCCTTGTGACATGTTG
GTGATAGATCATTATTTTTTCAGCAATTTGTTCGCATTTATATGCAATAT
AATTGGATCTGATTAATTATTATGATTAATGACTGCAGAATTTCCTTGCA
AAGCTATTAATACTGGTAGTATCAAATGAAAGACATGGACAAATTAAAGC
CAATGGATTCCTGTTGCTCGCACTT
>NR4A2_Lucifer id=20758 pos=chr2:156872003-156872283
TTTGTTAACTTTCATATCATGTATTCTCACTACAGCCTTCAACACCTGAA
AAATTAGTGGAAGAATTTGACTGATTATAGAGGCTGTTTTCCTTGTTCCA
CGGCTTGTTCTAAAAGGGATACTCAGCAGAACTTGCATTTTTTTCTTTCA
TTTTGTGCTGTCTGCATGAGTAATTACCTCCCTGATTTCTGAGATGCAAT
TGAGTAGCTTCCACATTAGAAAAATCCAAAGATTGATAGAGCCATCTCTC
CTAAAGGATTAGACTGCTGCTGTAATTCCAC
>NR4A2_Mauritius id=20759 pos=chr2:156955148-156955455
ATCGTTTTCATCTTTTGTTCGGCTCAGTAGGTTACCTAACTGGTGGATTT
TATTGAGTTAAATCAAGCTGTCACTTCATCTGCCTGAAGGATGACTCAAA
TACTACACATAATAATAAAAGAAAAGTAGGATAAAATAATCTTGTCAAGC
CAGAAAAACTGATTGCTTGAAGTTGTAGCCTTCAATCAATACACTAATTC
CACAATTTATACCTTTTTCAATTGGAGGGGAAAGAAACCCTGATATGGTA
TTTCTTGGCTCACTGACCAACTTTGACCTTCTATCTATGTGAATGTAGGA
TTAACAAG
>NR4A2_Maxwell id=20761 pos=chr2:156988676-156989001
CTCTGCTATCTTTCTCTAAATGGATGTATTTGGTGTTGATAGTCAGATAC
AGTTTTCACCTTTATCCCAGCTTGTTTCTGACCCAGTGGGTTAGTGTTAA
TCACCACTGTAGGCACCAATAATTTCCCCATATGTGGAATTTGATAAGTT
AGAGCACCCACTTCAATTCAAGAAGATTCCAGCTGACTATCCAGTTATCG
CTATGGACAGCTTCAAGCACATCTATGGCTGGCCTTGTATTCTTAGCTTT
ATCAAGCGCTTTGCACTTTTTGTCTTTTATCTCTTAATTGAGACCTGACT
GCAAAAAATGCCTATCTCTTCAACTG
>NR4A2_Mignon id=20762 pos=chr2:156991524-156991967
GCGGTACGTAATGCCTGAAAACCTCCTGCACCAATATTGCTCTCAAATTG
GCAGCAAGTGAACAAGGGACATGAAGGATGCTTCAGCACAGTAACCTATC
CTTCCTTCTCTCCTGGGAGCCACTTGGCCAGCTTTCATCCTCATAATTAT
AATAAATTTGACATTTCATAGATAATATTGATTTCTGTATTTTAGCATTT
CACCATAGGTGACAGTCTAGCGTCAAGAATGAAATTTCTATTGATCTCCT
GCGCATTAATCTCTCATGTGTATGTGATCATTTTTATAAGACCTTTTACT
GCACATAAATCAATATTTCATATTTCCAGCTATGCCAGAGGAGATGTCAT
ATTTGTAAACTGTGAGTTGACACCTGCAATTCCTTCCTGTTCAGCTTCAA
CTATTCAGTAACAGTCGATTCAGGGTTGGAAAAGGATCAAGCTC
>NR4A2_Ming id=20767 pos=chr2:157015567-157015795
TCTCTGAGAGAATAATGGATAGTTACAATGTGTATAGTGACATTGTCAAA
CCATCAGGAATTGCTGATTATAGTGCTAAATATTGATCTCTGCTTCATAT
GTGTCAAAATTCTTTCTTCCCTTAATTAGAACTTCCCTAAGCACCATACA
AGAACAAACTGAATATATCAGATCTCTGTGAAAGGGAGTGTGATACTAGA
ATATAATTGTGACCTCTTGTCTTCTCCTT
>NR4A2_Naoko id=20770 pos=chr2:157017953-157018419
TTTTCTGGATATCAAAAATAATAACTGGTTTTGCAGCAATGCAGCATGGA
AACACAAGGGTATAAGATATACTGTACTTTAAGCTCTGTTTGATGAATCT
GAGCACAGTTCCTGGGGGATAGATTACTTTAAACCATGCTCTTTTACTTT
CTAATCCTGACTTGATTTGATTTGTACTTTAATACAGCTGCCTGGCAATT
CAACAGCAAATAGAGACTATTTATGTAATCAGATTGTAAGTAGTGGGACA
AGAAGAAACTCTCTAGAACCTTTTTGGAAAATAGTTTGTTGTACTTTTTA
TTTATTGAACAGCAGGGCTCCGGGCTTTCCAGTGCTCATTATAATTGGTT
TTCTGCTTGAACTTTCAAAAACTGTCATGTCAATACTCAAACAGAATTTT
TTTGCTTACTATATGGCTATGGGCTCTATTTTCTCATGTGCAACTTGACA
AAGTTCTTGTAATACCT
>NR4A2_Ophelia id=20772 pos=chr2:157021485-157021686
GTAGTTTTTTGCCAGCTTTAAAAATCAATTGAAAATAACAGGCAACCCAC
TGTTGCTAATAAAAGTAAATATTTATGACTGATTTGACTGTGCTTCAATA
CCAGTCAATCACTTTCTAAAGGATCTTTGCAATTCATTAACCTCTTTTTA
CTGGTCTTGTCCCTGTTGGTATTAGCCATTAAAAAAGAATAAGGGAGAGG
GT
>NR4A2_Pandora id=20783 pos=chr2:157194639-157194898
ATATAAATTTCATTGCTCACTTAAAAGTTCTAAAGTTAACAGCATAAACT
TGAAGTTGAGTAATTAAGTAATCCTTATATAGACACTTATTAAAGTATTT
ATACATATTATCTTAAATCTACATCTATCATTTTGCCAATTAAAATTAGG
ACTTTAATTGCAATTAAGTAATTTAATTGCCAATTGAACAGCAAAATTGC
TAAGTGACTAATTTTAATGCCTATTTTAATTACCAATCATGACTGGGGAG
GGAGCTAATC
>NR4A2_Poseidon id=20793 pos=chr2:157437111-157437325
CATGGCAATGATGAATGCTGAACATGAAATAAATTAATGCTGGGGATTTT
GGTCAATGTCAGCCCTTTCTTCACTGTGTCAAGTTAAACAAACAAGATCA
AGGCAAAGGAAATGGTAATTGTCTCTCTGGAGATGAGCTGCAGATAAGAG
CATTGTTGAATCTAAATGCAGAAAATTTTCACAGGTTGTGTCCAGCATTA
CAAAAAAGAATGTTT
>NR4A2_Roxane id=20795 pos=chr2:157446799-157447197
GAGCTGAAAACTATCTCTATTGTCCAGTTTGATTGCTTGAATCAAACTGA
TTTACAGCAAATCCATCTGAGCTTTGATAAATCTATTACAGTTTCATTTC
ACTGATTTCATTAACGTGAATAAAACCAGCCATGCTTTCTGCATAACTGC
CTTTTAATGGCTTGGCCCTGTCACCTGCCTGAATATTAATCCCCCTGACT
TATTGCTCCACAGAGGGAATGAGTAATGGGTATTTGAATGTGATCAGCAC
AGTACAATGCAATTAAGGAAGCAGTACTGTTCTGTGCCTTTAATCCTGAA
CTAATTTGAATTGCAGTTTGATAGCACAGTGAATCCTGCATAATTATGTA
GGGTGCATATTAAACTCTGTGACAAACTGGAGAAGCTTTTAACCATCAC
>NR4A2_Santiago id=20796 pos=chr2:157449424-157449819
CAGCAAGAGTAGTATGTTGCTTGAGCTAAGGCTGGGCTGTTAGCTAAATT
AAGCCATTGTGACTCAAAATCCTCCTTTAATAAGGTTCATGCTGTCTACA
ACTTCATCATTTTCGCTGAATGATAATTACTTTATTCAATCATGTTCAAG
GTTTTAGTGAAAGCTAGCATTGATTGATTAACTTCAATTACCATGCTTAC
ATTTGCATAGATAAAAACTGCTTTTCAATTTGTGAGTGGCACGCCAGTGG
AAACCCTGCGCTGATATTTGCATTTCAATGTGAACAGTGAAGAATAAAGG
TGGAAGAGAGGTCTGATCAGTGCTAAGCCCTTTCTGCTTCAGTGCTTAAG
CATTTTTCCATAAACACTCTTGTTATGATGTTAGTTTGTTCAGACC
>NR4A2_Silvester id=20800 pos=chr2:157551385-157551688
GGAACACCAATTAGAAAGCTTTCAGCCCAGCACCCATGGAAAAGCCAAAA
GCTGATAAAGGTCAGCGTGAAATTTGAATGACAGGGCTAAAGTCTTTTAC
TCATAATTTTGTGTTTGCAATAGAATTCAGAGCAATTCACAGCCTTAAAG
GCCTTAAGTGAGAACAGCAATTAATTGTAATGAATAATCTGACAAATCTG
GTTGACATATGGCTGCTAATGCCCTCCTTTCTAGTGGGAGCAGTGGAGGG
ATTAGATTAACTCAAATGAAATCTGGGACCGCCATGCCATCTGCATGTTC
AGTA
>NR4A2_Vanessa id=20801 pos=chr2:157557193-157557518
AGTTTCAAAGACCTAATTGCCAAGGACCTAGCCTTAATATTAACTAGGAT
AATTATTATGCAAAGCATACCCACCCAGAATGTTTGCATAGCTATCACAA
GCGCTTTCATAAATGATGCTTTAATTAGTCTTAATTAGAATTTGTTTAAG
TCAGCAGGGAATGCAGGGCCCGTGAAATGATGTATGTAATAAGCATCAGG
CTCACTTTTTACTTGGGGAATAGAGCTGACAAAATCACATCACGTTAAAT
TGATTCAGTCAGAATTAAAATTCTTATGGTATTAATTAAATGGAGGATCT
CATTAGCAGGCTGCAGGGTGACGGAA
>NR4A2_Vera id=20808 pos=chr2:157660078-157660552
CAAACAGAAGGCACAGAAAAGAATGGAGATTTGCAGATCTGATAATGAGC
CAGTTAATGACATAAATGATACCTCAAGAACCTCACTAAACCATCCAGGT
CCTACAATTTAATCTGTAATAAATACTCCTGCATCATTGCGAGATGGCTG
CTCATAATGGCAAATGAAATATGCTGGTATGATAGGTACAATAAATCTGG
ATTTTCCTATGGTTCCCTCAGGCTAGAACAATATGTAACCACAGTGCGCA
CTGTCAGGATGAGCAGATCTCAAAGCCATCATAAAATCTAAATGGGGACT
AATTAGGAGGCCCTTCCCTTCCAGAGTTACTATTTCTATTGACATTTTCC
ATGCATGAGCCCCTCCATAACATCGTAAGTCACCAAGATAAGAACTCCCT
AGATTATAGGGGAAAAGCTTTAATGGAGAAGTTGAACTCAAAGGCGATGC
ATAAATTTTCCTTTTGATACTATGG
>NR4A2_Vladimir id=20809 pos=chr2:157720796-157721161
AGTGACACCAAAGGGGGTCAAGTAAATAAATATGCAAGCCTCACCAGTTC
AAAATAATAAAATTCCAATGTGTGCAAGCCTGCTTGTTGAACATATGTTT
GAGGCACGGCTAAGCCATCTGGCTCAGTGTCAAGCATTTACACCAACTGT
AGTCTTACAGTACCTGACAGCAGAAAAGCTTTATTCCCCTGGTGTTTGGG
CACAAATGGAGAAATATTATTGAAATGATTATCTGCATCAAGACTCAGAT
TTGCTTTGACATTTAGCTGGCTCTGTTTAATCCAAAGGGTTGTCTGAATG
AATAAAGAGAAGGGTTCCTCCAGAAGATGCTGCGAGCAGCCAGGGAAAGC
CAAATGATTAATGAGA
>NR4A2_Wei id=20814 pos=chr2:157798794-157799049
CAACACATATTTTAAAGCACATTATGCAATACATTAAAAATAATGATTTT
GAGACAAATTAAGCCATAACAAACTCAAATCAGTTTGCCCACACCGTTAA
TATGTTGATTAATGTCCTGTTAAGACTCACTCATTTTTATCTCATTAGTC
AACCCAGTGTTTTCCCACAGCTATTGAATAAAAATGTAATTATTGCTCTA
AATTATGTTATTATTAACTTTCACATGGTTTTTCTTGATAAACAGCAACA
CAAAGG
>NR4A2_Xavier id=20817 pos=chr2:157900148-157900546
CTAATATACAATATTCTGACCATTTAAAACAGTTTTTGTAGGAAATATTT
TATAGTTAGAGAAATAGTTTTTGACATTTTGGGGGGAAAAGAACAATGGG
CCGTTTACAGGTCTACACAGCAGATTAATGAATCTAATTGAGTCTGTAGG
GAAATGTTTCAGTTTAACTACTGGAACTAATTTATACATTCACTACATCG
TAATAAGTCAATTTAAGTTTCTGGAAATAAAACTGGATATCCTGGGTATA
GATTTGAACTATAAATTTCTGCAAGAAAGGAGTCTGTGTGTTCATTATAC
ATTGTAAAATTACCATATGGACCTGTCAACACTTCTTAGCACAGCTTTGT
AATAATGTCATTTAGTTTAACATTGTAATGTGCCAACTGAATTAATGTG
>NR4A2_Zhong id=20821 pos=chr2:158005816-158006104
GTTTCTGCTACTATCACCAAGCTATTGATAAGATGTCTAAATTTATTGCA
GAATAATTCTGCAGGAAAAGAGATAAAAGGTTCCTGAATAAAATATGAGG
CGAGAGCTGTAAATTGTAGCAATGCATATCATTTCATTCAAATGTAGGAA
GCAATTACCATCTGCTATACTCATCAGTTCCCTCCTTTATGACTTAATTA
TATGTTTAATGCTATCAGATCAAGGAAAGGGCACAATAGATGAATGAGTG
AGAGAAATAGAAAAGATTCTGCAATAAGACAAAAGGCAG
>BAZ2B_Gwyneth id=20836 pos=chr2:160176031-160176427
ATATATACACATAATACATATTTAAAACAAGACTTAATATAAACAAGAAT
GAACAGTATATACATGTCAATTTTTTCACTGTTTTGAAATACAATTTAAC
TACACAAGTGATGCAGCAACATATATATATAAATGTACTTGTAACTCTAC
AGTAAAGTTTCTTTTTGGTGCTTTTATAGCACATCAGTGTAAACAGTTTA
ACTTGGCTTTGTTTTATATTTTAAAACATTCCTTGTATTTTCAAGATTTA
AAGCAATTTTCTAGTTCTTCCTTTTCACAGAAAACGAAGATTCTGGATGT
GGTTTAATCATAAATAATTCATAAAATTAAATACATTCACTAAAAAATAA
ACTACAAAGTAAAAAAATGAAAAATAGATATTTATTGAGAGGGAAAG
>BAZ2B_Hana id=20842 pos=chr2:160193866-160194100
TATGGATCACAGACATACAAGAAGATACATAGATAACAGGCAATAGAAAA
TAGGCTCCAATTAGCAAAGAAGCACAATAATTTTTCAAGTTAATCTCAAT
AACCTACCCGTCACCATCACCACTAACGGATGGTGCAGGAGCAGGGACAG
TAACTGTGCCCACATTATCCAGTTTGATCTGAATGGTGGTACTTAAGGGG
CTCTTCAGATACCTTCTTTCAATGTTCCGCTCCAA
>BAZ2B_Harper id=20843 pos=chr2:160252497-160252712
AGAATGGCCAGTCTGTGCATGTTTTAGTTCAGGTTTAGAAAGCAAATACA
ACAATCAAAAGCAAAAAGGTAAAGCAATGAACATGGAGACAGTGTAAACA
GAAGCATACAAGATTTACTTATGGTCAGTTGTGATGCTCCTTCAAAAGCT
GGCAGAACAAAAAGCATAATGGTTGGCTGGAACAGGTCAGTTACCTTACA
TCTGCTATTAGAAAAA
>BAZ2B_Prometheus id=20844 pos=chr2:160253418-160253669
CTTTATAGACAGACAAGCAGATGTATGCAATGCACTGTGCTGTAAAGCCA
TGCAGCAGTATGTAATATGACAGCAGCCAGTGCTACACTTTATGCATTGC
TATGACAACCATATCACAACCAAATCACAATGCGGTGTTAGATGTACAAA
AATAAACATACCCATACCATATCTAGTCTATGCCTCTCCAACTCCTGGTA
GAAAGAGTTGGCACAACATTATGAAACAGAAATCACAGAGTCATAAAACC
AA
>chr2_Noah id=20859 pos=chr2:161128694-161128935
TCAAAAGAAATAAAACAGAAAAGCTAACAATCTGATCAAATGTACAGTTC
AAAAATGTCTTTTGGCGTTTAACAACAAGTCCTAGGAAAGAAAACTACAG
AGTTATCTTGAACCGGACAAATAAGTTACCACTGGCAAGTCTGTGGCACT
AGTAAAACAAAAATAAAAAATTAACTCTCTTGATCATATAGATATCTCTA
TGAAAATCTTTTTTTTTCAATCTGTACAAAAGGTCTTTCTTC
>TANK_Chen id=20877 pos=chr2:162095052-162095297
AAGCAGAAGTCGGGAAGAAAAGAGAAAAGCAGCAGGCTGATTACGAGGTG
TCAAAACTGCCAGGAGCAAGAAGGTGATAGCAATCAGGGGTGAGAAGAGT
GCGGCATTCGTGCGGGGCAACTAATTATCCGTCTCATTTGAGAAGAGCAG
CATTTGAGGCAGCAGCGTTCGCCTGCTGAACGGTGACAGATTGGCGCGGA
GGAGAGGGGAGGTGTTAAAACAATGGAGCCGGGCGCGCGAGCGCTG
>TANK_Scout_1 id=20879 pos=chr2:162102515-162102754
TGAACTGAAGAGCCCAAGATTATGTGATGAATTGTTAAATTGCAGTAGCA
TTGTTTTGGATTGCTAATTAAAAAAAATAAGCAAACCCCATGACTCTAGA
TATGACAACTGAAAATACCCACAAATTATTTAATAAATGAAGTGTCTAAC
AACTTTAACACTTCCTGGTCGCCCTGTTAATAAATGTAATTTGAGGTAGA
TTTTTAAAATCTTCAATCTAAACAGTGAATTCATTACGCG
>TANK_Scout_2 id=20880 pos=chr2:162102758-162102991
TTCAGATCTCTAGATGCCTATGGACTTCTTGGAATTAGGTGTTAAATAGA
CAAAAGTGAACCAAACTGCCTTTAAAAGCACAGCATGACCATGTAATTCT
TTTTCCAGTTTGTGGTAAAAAATGATGAAACTTCTTTCCAAGTAGCTATC
ACCCAGATTTAGTGTGAAAAGTAGTGTAATTGTAATTCACGCCATCAGGG
TCTATCGCTGATAGACGATCAGCTGTTCTGTAGA
>TANK_Siddhartha id=20889 pos=chr2:162212636-162212881
ATGCATTGAAAGGGTTAAGTCGACATGAAAGAATTCATTTCCACTTTAAT
GACCTAGCCTTGCTGGGTTAGGACGATGGGGAACATGCTTCTGACTTGTA
CTCCTATTGCCAATTAACACCTCCTATAACAGGTTGCCTTAGCTAGTCAT
TGAAGCTCATGCAGTAGAAATAGTTTACATGCAGCTTGTTTTTCACACTA
GTTGTTTAATACAAAATTAAAGTATTAAAAGGTTGTTTCTTACCTT
>TANK_Silvester id=20893 pos=chr2:162228490-162228723
tatttctttctttctAGCCCCATATGCCATTTTCCTATTTCCTGCCTCAT
GACAGCAGGGAGCAGCTCTATTATCACCTTCACAGAGCTGTCTGCAAATG
TGAGAGGCAATTCGATTTTGCTCAACCACAGGGAGAGTGGATTAGAAAAA
CTACAGACATACAGAAATTGGCTAGGTGGTTACTGCTTTAAAATACTGCT
GAGGTGTCTTGTTTGAGCATGTACTTCCATTGTA
>TANK_Ursula id=20895 pos=chr2:162238336-162239053
TAATCTAAGACAGATGTACAAAAAACATGCAGTTTTTATTTTGTATTGGC
AGCTTCCAAATATTTAGTATCTATTTCCAAGAGTTGCAATTAGTAAAGCA
ACCATGGTACTGAAATCTGCACATCCCACAAGCTAATTATATTTGCAAGG
TCAGAGTGAATACATATTTTCAGAAAAATAAAGGGTTATATAAATATGTG
TCTTCTACTTGGCTGTTATATCACAGTTTGTTGATCTGGAGTATAATGTG
TACAATTCACAAATTTGTCTGATAACAGAAAGTGGTGTGTGATTGTGTTT
ATTTTACTAACCAGTATATTCACAGCAATCACTTCCAAATATCTCTCCAG
TAAAGATGTGTTAATTACAAAACAGACAAGGTCTTCTATTATATTAAAGC
TACTAACAAGAAGACAGCAGGAATCACACATGTAAATAGCATCATCAACC
CCTATTTTAGTCCTCTGTTTTGATCTGTGAGTTGCGCATAGACCAAAGGT
GCTATTAAAGACTGAGTGTATGAAATAGGCAGCATTATATGAACAAAATT
TATTCAACAAGAAAACAGACCTTTAACATGAATTTAACAAGCCTGAGAAA
TTATAAACTATCATATGCTGCAGATTCATGCAGTGATAATAAACAAAAAA
GGAAAGTAAGAGGTTTCCCTAAGCTAGCCAAACTGCTAATGGTTTTGTTA
TAAGCTGTCTACTGTTGC
>chr2_Norma id=20910 pos=chr2:162856942-162857167
ACTGGCTTCTTTAAAGATCACACAGCAGTCAACATTTTATCAGCACTCAA
CAAACAAGTTAAGGTTTGGCTTAAATCTGAAGGTCTCTCTCCCTTTGGCA
TATTCTGGGATAATAGAACAAATGTCAAATCAGTACAAGATGGCATATTT
ACAAAATTGCACCCTGTTTTGCATAACCTAACGATGCAGCAGTTCTTAAG
GATTGAACATTTCAAATCTGCTAGCA
>FIGN_Aida id=20917 pos=chr2:164103814-164104118
GTCTAGGCTCCCTGTTAGTAGAAAGGCAGGGATCACAGCAGGGAAGTTAT
ATCTCAGGCTTCTCACATTCCTGCTCTATCTTAGCAAAGCTTTACAAAGC
CTTTTCTGGCAGCTCATTAGTAGGTGCACTGATGCATAAGAGACAGTCAT
TAGAAGTGTTTTTCAACATTGGCTTTTGATCAGGTGACTAGTAGCATCGT
GAAGACATTTACTTACATTGTTTTCCATAAGAGATTCTGTTGCTATATTG
AGAATGACATACATAAAAATGTTGAAAACTAGCTTGACCTTTCTATGACA
AAAAG
>FIGN_Akiko id=20919 pos=chr2:164105120-164105569
TCTTATGATTGCCAGCAATTAGTTAAGCTTCTTGGCGGTAAAATGACAAG
ATGGAACTTGACCAAACACAATGTGTGGAGCTCACAGGCATCTGCCCCAG
CTGAAAGACATTACAATGTTTGTTAACCTTGCAGGTCATTCCTGATTCAC
TTCTGCAGACAGAAAACAAGATTTATATAACACAGATCAATACTGCCCTA
AGACTTTCGCCATTGAGGATGCTAGATTGAGGCACTTCTCTTTATCAGTT
TACCATGACACTAATGTATTTTGCCTGTTTTGCCTGGGCAGTGATGAATC
TGTTGGCAAGAGAAAACAAATAAGTTTTGTTGCTGAGAGACATGTTGTCC
ATGATTTGTCTCAGCAGACATGCCAACTTGCTGGCCAATTCATTTCCTAT
TTAATTTAAGTGGCAGATCTGTCTTCCCCTTTCAGGTATGTCTTTTATCT

>FIGN_Alexander id=20921 pos=chr2:164179225-164179496
AGCATGTTAATTGCTTGATCAGCCAAATGAAACTAAATGTAATTAAGACT
AGTGTGGGGTTAATTTGATCCATAATTATGTTATATAAAGTAAATGAAAA
TTGTTTCTTTCCTAAATTGCAATTCATTAAAATTACAGATATTAAAATAA
GATACTATAAAATTACATGAAGCATGTACACATTAATAGCCATTAGTAAT
AGCTTGATATTTCTATCTAAGCAACAGTTTATTAAAATGCCAAAAGGTGA
TATTTGACCACTCACATGACTG
>FIGN_Alice id=20924 pos=chr2:164181517-164181785
AAGCCATGGAAAGGACAACTAGACAATAGCCCCAAACTGGACTGTGACAG
GCTAATTATTGTGGCTTCATTATAAAACCTCTTTTTACATAGGTCACCTG
GGAAGTGTAATTAAAAATGCATTATTGGGGTATTTTTTATTGAAGCAATT
AAATTAAAAAGCCAAAAAAATAATTATACGAGGAGCAAATAATGTTGGTC
AACAGCGTTTATCTAAGAAAGAGAGAACACGTTAGTGGTTCATTAGCAGT
AAATGTGTTAACGGGAATC
>FIGN_Antonio id=20928 pos=chr2:164277473-164277743
AACTTATCAAACAGTGTCCTTTAGCTGTTGTTCTGAGACAGCCACTCTAT
TAAAATCCTGATGTAAACAAGTGGGGAAGGTGAACTAGAAGTGCAGGTAT
TTGCACGGCATTACTGTCAGGTAAAATTTTAAAAATAGGTTTTATGAACC
CATTATTTGCAGTCAAGGCTTTTGACTACAGCATCTGAAATCATTTAAGG
AGACAAAATGTTTTGTCAAAACATACTGCTGGGAGTCAGTGTGTAGCGTC
TTTTTATGTAATTCAATTTAG
>FIGN_Ariane id=20930 pos=chr2:164301143-164301549
AAAAAAATCTTTTAAATTAATTTGAAGATGCCTACATTTCTAGAATGGCA
TTGCTTTAACAGGGCTATGCAAATGAGTCCAATTTAGCATCTTGTATTCA
GCTGGAAACCATTGCTAAATGATCAGGATAGCCAGTCACAGATATTAAAA
TGAATTATATCTAATCTGAATTTTAGTCACGCTACATTAACTAATAGAAA
GTTATTAACATTTCAAGAGAAAAAAAGCTTTTGGCTGCAAAATTAACAGT
GGCTGAGATGTGACCTGTGAGCCATGAAGCCTGATCACTGTAATGACAGT
GTAATGGCATATTTACATTAAAATCTCTGCAGCTAATATGGGATTCAGAA
TTGGACGGTAAGTCGAGGATTATTTAGTCTGGCCTGTTGGCCTTTCTCTA
AGTAGTT
>FIGN_Boris id=20932 pos=chr2:164319767-164320305
TGCTTTAGAAAGCTTCAGGCTGGATGGCCAGGCATGAAGTGCTGGCAGGT
GGTGTAGCTGTTAGCCAGCCTTGTGTATCACAAGAGATCTGATGCTATCA
AATTCCTTTTCCCCCAAAGACTAAAGAGAGCAAGCCTTTGTGAGCATGCA
GGAGGGGGATGAAAACAGTTTGTCTCCTGAGCAGCCAGCCTTTGTCATAT
TACAAATGAAATCACTTCGGAAATTTAGAGAATTAATATCATAATGAAGA
CGGGAGTACCCATTAGGGTGGTCTAATGTTGCTCTGGAGAAATGTGATGG
ATGCCCAGTGGCTGCAAGCCCTTATTTGCAGAGAGTCACCTCTGCAGTTG
CCATTATTAGGAAGATGTCTGAAGCAGAGGATCAGACACAACCATTGCAA
GATGAGATAGTGTTTGATTGGTTTCCAGGGAACCGAAGGATACAAGCTTA
GTTGTACCTGTCACTATGGCTCCCAGCATTTTTCTCCCTTAATGTCTTTT
TTAGCTGTAGGAAGTTTCTCTTTAAAGATTCAGTGCTTT
>FIGN_Brooklyn id=20933 pos=chr2:164322046-164322423
TAAGTGAGCAGCAGGCTCTCTCTGTCTAGCTTACAGAAAACAGGAGGTAG
CAGTTTGCAAGGAGCAGCGTTTTAATGTGATTGGACTATAACAGACAATC
TATTTACAGCATGCTCTGGGGAGCTTATAAACAAATGTTGAGTAATTTCA
GCCAGCAGTAATTACCCTTGCAGCTGACAAGGATAGCATGAGACTTTCTC
CTTCACCTTCAGCCCAGTCCAGAAGGCAGTGTACACAATGCCACTTCTAA
TTATTTCTGCATTTCTATGGCTAAAGACCAAAGTGTGTTATTAGAGAACA
TTTTAGAAGCTTTTTAAAAGCTTATTTATTAGGACAATTAAAAGTCATCA
CTATGACAGCAAATAAAATGTTCCATTC
>FIGN_Cameron id=20939 pos=chr2:164349941-164350802
CCACTGCTCTAAATTAGGACACTTTATCTTAAGGCTTCATAATCTTACGA
GACTATAATTGGAAAGTTTATAAAAATAAAATCCTGCTTTGTAAGCTTGG
CAGCTGAGATAGAAGGAGGGAATGAGAAGGGCTACAGCAGAATTACACCA
TCACTGCTACCCTGACTCCGCTTGACAGAGCCGTTTAATATTTTGACAAG
ACAAAATATAAAGCAGCATTTTATTCTGTAGAGACTTCACTAGACACAAG
CATGGAAGTGCTTGTGATCAATAAAGTTTGTGGTGGAGAGTGATTTATTT
ACAGCAGGGTATTATGTAGAGAAAGAGCTGTGATATTTCCACAGGCTTTG
ACGGCATAATGGGCCCCTCTCAATCCTTACATGGAAGGGTTAGATTGTCA
TGGTTGCTCAGGCAGTATTCAAAACGTTATCTGATGAGCCTTAAAGACTT
CAGAACGAGACAGATGATTAGTTACCCTAAACGATCCTCATCATGCAGAA
ATTGATGATTTAATATAGTCAATGACAGACGATTCCATTTGTACTAGATA
AAGTGTCTGCGGTTTGTATCAATCATAATAGAGTTATTATTGAGCATAAA
AGAAAAGCATGTTTAATATCATTAATTCCAGATATGTCGCTTTCCACATC
TGGCATTCATCCATAGACCAGAACCACTCCAGGCTATCATTCCTGCCTCT
GTGCTGGCGACTCCAGTGTTTTTTGTAATTTCAAAATGTTTTTCAGCACC
TCCAGCTAGGCGCAATAACAGTTTACAGATTACCTATGTCATCACATTTT
GACAAACTTCTCAATCTGATGTGACCTTCATCTTCAGCCATCTGCTTGCC
TTTGTTTCTGCT
>FIGN_Chen id=20940 pos=chr2:164423066-164423340
AGTAAGAGTTCACTTTGTAATAGAAAAAGTAGTCACTCTGATCACTTTGT
CTTTTTAGTATGCAGCCCAGAGGATTCAGAAAAAGATTACATTTACCATA
ATTAACATATATGTAAATGGAGATCATGGCTATGAATGATAAATTTTCAT
AGCAATTTAAACCTTGTACAAATTAATCAACCATACAGACACTTGATTAA
TGAAAAGCAGTGTCACTTTAAAATGCAACATGTTAATATATATTACTGTT
ATCACAGATCAAAGAATCTTTAAAT
>FIGN_Clara id=20941 pos=chr2:164449666-164449871
GAGGAACTCCGGTACCCAGCGGTCTTTAATGTAAAAGGCAAACCTTTCCA
CTAATGAGCAGTTTGTCTAGTGTTCTTAACCTTATCAGCAGCTCCTCAAG
TGATAAAGGCTTAACTATTATGCACCGAAAGGTGTTTATAATTCTCAATC
TTCATGCAGAAAATGGCTCTTTTGTCACTTCTTATAGTCTACTGTTAAAC
TTAGCA
>FIGN_Claudia id=20943 pos=chr2:164450497-164451491
TCCCCCCCTCCTCCAAGTACATTACTTATTCACTGGTTTGTCAGCAGTGT
GCATTATTAGCGCTTGAGAGATAAAACTTTAAGTGTTGCTCCCAATTAGC
ACAACAGTGACCACGCACCATGCTCTGTGCTTAATGCCTGCTCTCAGAGA
GGAGCTGGTTTTGAAGGTCTGAGGTGGAGGAGAAAAAAAATGAAACAGCT
TAAGCATTCATTTTGAGTGGAGAGACAGCTCCTATTAACATTTAACAGCA
TTTGTGCAACTTGGTGCGGAGGTTATGATGCAAATGAGGAGGAATTAAAA
GTGGCCAGGGGTTTGTCATTGATGGATTGCAGTCTGGCGGTGTTCACACT
TCTGCCGTGTCCATCAGAAGCGATTACTGTGTAATTAAACCTTATTTCTC
TACTCTTCAGTGCATAATTACTTTGTGAATGTAACCATCATCTAAAAAAG
CTACCAAAATGCTTTAGCATTTAGTCTAGCAGTCATTTCCCTAGCTTGTG
TCAGATATAACCATCAGACAGTGCAAAAGAACTGTCACTTTTAATAAGAG
GCAAAAAATTAAATGAAACAGTATGCTTATTACAGGAAAATTAGGCGTTC
AAGTGGTAGAGTCCTTTTCTGCTATTTGCATAATTTATTCTTTTTTGTCC
CTCACACCAGCAGCTTCAGGCAATTTTCTTCACATTTAAATAGATCGCAC
ATTTAAGGCTACTTAAGGAAAATTATCACTTTGCATATTTTAATTGTTGT
AAAGAAAGTGAATAGAAGAGGTCTGCAGCTTGGACTCTTGAGTCGGTCAG
ATGCTCAACTGTCTGATTCTGGAGCTCCCCACTGCTGCACTAGAGATAAC
CCTATAGTTCACAGCTATCCACTTGCATTTCATCAGCATGCAAATGCAGC
TCCAAGCACTACAATAAATGGATCTTTGATATTTACAAACTAGCCATTAA
TAACTAAAACATAATTTGTTTGACATAACTTTAGATTCTCTTATC
>FIGN_Demian_1 id=20946 pos=chr2:164459117-164459379
GCAATTTTTTTAACTCAGAATTTTTTTTTATTTGAGGTATGCTTGTTCTT
TTCTTATTCCATGATAGTAGCATAGCCATATACAACAAATTTTACAATAG
AGAAAACTTTTCATAAAAATATCTGCCTTGAACCACATTTTTAATTCTTC
AATGGTTACTACTGAAACTAGTTATTCTATATGAAAACTTAATTTCCCTG
TGGTAGCAAGTATTTATGAAAAGGAATATTCAGTAGGGACAGTTGTTACA
ATACTGAGCACTG
>FIGN_Demian_2 id=20947 pos=chr2:164459399-164459757
ACAGTGCCAACACCCAAGAAAATGAGATGCAATGGATTACAATTGAAACT
GCAACAATGAGGACAAAAAGCATTTTCAGATCTCCAAGTTAATTGTACAG
CAGCTTCCTACACACATATGATCAACCATATAATGATCCCATCAAAATAA
AAAAAATCTAAGCAGAAATGTCTCATTTACATTAATAATGTTCACAAATT
ATATGAATTCATTTTGCAAGTGATGGATAATTTAAGCTTTCATCATCTAA
AGCTTGTCATTTTTTTCCAAGAGAAATGGATTGTTTCATTTTTAATGAGT
GCAATAATAACACATTTAGTTTCAGCAGATGTAAAATAATGCACACAAAA
AAATGATTT
>FIGN_Felix id=20950 pos=chr2:164460877-164461193
GATGAAGACCTACACAGTGCATAATTTCTTTTAAGTTCTTTTAAGCAGTC
TTGTGTTATGAATACAATTAAAAGTCCATCAGTATCCCAAGTACTCGTGC
ATTATCTACCCTGCCACACTTCACTAATGCGTCTTATCATTTAGGTTGCT
AATACTGTTCAGTGTAAAGACAGTCTTTCTGAGGTAGACTGTTCAAGTTC
AAGGACAAGTCTTTTTCTTACGAAATGCATGACATTCAAAAAAAGACAAC
AAATAAATACTACATGTACAATATGTAGCAATGAGGTAGAAATGGTTATA
AAGAACAATGTTTGAAT
>FIGN_Flora id=20951 pos=chr2:164461471-164461731
ATAAGACAACAAGAAGGAATGAATGTGCTCCCAACCTTGGTGTACTACAG
AACCATTTTATAAATATTTAACATTCTATAGGACTGATTCATATATTCTC
ACACAACTCTGTGGCAAGGCTGACCCATGCTGCCGACATTCTACATATCA
CTGAGACAGGGAGGTGAAATTTTCCTGCTTCCAGTCTAATTGTCTTTGAC
AATTGCAGTGCCTAGTGCTACACTGCTTGTGTTGTATTTAAAAACAGGGG
AAAGAGGAGAG
>FIGN_Griselda_1 id=20955 pos=chr2:164465256-164465595
TATCACACTTCAGTATTTTTCTGGATACATTCAAAGTAATTTTCCTTGCT
ATTTTCCAATTGTTGAGGTAAACATACATTTTAATATAAAGTAACATTGA
AGCCTATCCTATTACTCTCAGCAGTACATAGTGCTTTCAACACATTCCTT
TGAGGTACTGTACAAATCACAATCACTTTCCTGAGTTTTTGCAGACAAGA
ACATTAAAAGAAATGAACTGCAGAAATTAAGGTCCAGATTACCGTTACCC
TGTTTTACCTGTTCTTAGCTTAATACTGCAGAACAGACAGGATTGAGGAA
TACTGTTGCTCTTAAAATGGCAAAAATCTGGTTTTCTGTC
>FIGN_Griselda_2 id=20956 pos=chr2:164465597-164465845
TAACACAACTGTTCATCTCTTTAGTCCAATAATGTTTGAAGTTAAAGCTC
TTTATATTAGCACATGCCACCAATGTAATTGTGAGGCAAACAAAAAATAA
AGCACCACTCCAGGCACTTGACAGCAACTAAATCTCGAGAACAGCAGAAT
GGAATCAACACACGAGGTTCATGTCCTTCTGAAATCAACACACTTGCACC
TTGCTCCTTGGTGAGTGTTGTCTAGCTTGAACAGAACTGAGCATCCACA
>FIGN_Haruki id=20962 pos=chr2:164468775-164469123
AGTTTGTTTTACATTTTAAGCAATATAAAAATGAGACACAGCTGACAGAT
CACATCTAGGATACCTCTCTTATTTGGTACTGAACACCTAGTTAGCACAG
TATAATGCTCCCTGCGCAGAACAATATGACACAGACATAGCAGGTCATTC
CATAATCCAACTCTCATCTAAAGTGGTCCACGACAGTTTCAAATCTGCTT
CGTGGAGTGCAGCAAAGCAATCTCCCAGGCAGCGCTCCATCGCTTTCATC
GCACAAAGCCTACAACTCGGTATGAATTACAACTGGCTCCTTTCTGCCTC
TCAGTTCTGTTGTTGAGTCTCTGAAAAAAAAAACAAGCATCACTTGTCT
>FIGN_Isolde id=20963 pos=chr2:164470027-164470285
AACACACAGTTTGGTAACAGAATGGCATGTTGATTCCCTTCTGACTCCCT
CTTCCTTGTTTGCAAAACCACTGCACCAGACACTGGAAGTTAATTAGCAG
GATGATGCTGTGCTAATTGTGTTAATTTACAAGGTTTTAGTCAAAGAGAA
TCATGCCAGGGCTGGCACTGCTGTCATGCTTCCGACTTAATGATTAAGAA
ATACTGAAAACAAGGTGGGAAGGATTGCAGTAATTACACAATAAATGAAT
AAAGCAACA
>FIGN_Jasmine id=20965 pos=chr2:164481231-164481458
CTAGACAAGCTGTCGTAATTGAAATGAAGTCTAATCAGACTCATTACTGT
TTTCAGCAATTTGCACCACCAAAGATGCTTATTAGGTAACTGTGTTTAAT
AAACCACTCTTTAGAAAAATACCAGTAATGAGCTCTTAACAGCCAATCTT
TAGCGTGAATGTAATGTGAAAAGTGTTCCTAGCGCTGAATAGATTTTCAC
ATTTAGTAGTGTCATAATTAAGCTCCAT
>FIGN_Kaori id=20970 pos=chr2:164567690-164568146
ACCAGCCTTGGAATTCTAATTGTGTTTAATACAGTTTCATGTTGCATCAA
AGTACAAAATCAATACCATTTGTCCAGCATACAGGAAAAATGGAATCTAT
AAATGGCTCTTATTGAGTAATTAAACACCTATTATTGTCATGGGTAGTGA
AACAATGAATATGATAAGATAAATTTTTGCAAGAAAATACTGCAGTGATT
AATACCTCCCTACGTATTAAATAAAAATGACTGCCTTTTGTGCAGTACTG
CTGGCAGAAGAACAGGGACGCGAGAAGTAGTTGCCAGTGCCACAATAACA
GGCTAACCTTGAACTGAACTCCTTTCCTCAAGAAATTAAATGCTGTAGCA
GGACTTTAAATCCCCCCACTTAGAGCTCATTTGTGCGCCATGTAACCTGC
AGTTCCTGAAGAGAACTCATTATCTTCAAAAGGAGAATCACTTTATAATT
TCTTTAT
>FIGN_Kizuki id=20971 pos=chr2:164568576-164568822
AGAATGATGCACCAGGAACAACTACAAAGTACAAAAGATGAATCTATGGA
TGTGACACTTGTAAAGGGTAACCCTATTTCACAAGTGAGATGGGACAAAA
AAGAAAGAAAAAAGGCCACTGAAGCAATAACTGCTCACTGAATTACCATT
AAATTGTAAGATTTACAATCCAATGTACAGTAAGTGCATATCTAATGGAG
TTTGTCCTCTAAAAGAATATAAAGTGAATCTTTGCAGCATGAGATGT
>FIGN_Leo id=20975 pos=chr2:164574338-164575226
AGGTTATTCATTTAAAAATCAACGTTTCAACCATATCAAGCTGTAACCTT
TCTTGAAATGTAAATGAATGGTTTAAATGAGAAGATTAATAAAAAAGGGA
TGTTCCAATTCCAAGCATGGCATGCTATGTATTTTTAAATTTGTCTATGC
CAGATGCTGTCAGTCAGAACAAAAAACTGTCCAAGCAGACAATCTGTGCA
TCTGAATGTTGATCATGTTGGAAAGTACAGGGGGGAGGGGGGAGAGTGTG
TCAAGGATTCATGGTCCTTCATCTTTGCAGTAGAGCAAACACGTCTCTCA
GTATAGCGACAGACAGCTGCTTCCACTTTCTAATGTGCCCTAACTTAGAT
CACTGAAAGAATTGTCAGCACTCAGAGAAACACACAAAGATAACACAGCC
AGCTGCCATGGAGGGGAAAAACAGCACAGCTCAGAAGAAATGGGATTTGT
TCCATTTGCATGATGCTGCCTCCCCTGGGCCCCTTTCTTTCAAATCCAAA
GCACAAAAGACAACACTTAACATATTTGCTTAAAGATGACAACCTCATGT
TGATTTCATTTGGATGTAACAGTGTCAGGATTACAGATATAAGAATATAT
TATATCTGTAACAGAGACTGACAAATGTACCCATCAGTGGAACTGTCTGA
TTCATCTGCTTATACAGCCATTTTACCATCCCAAGGGTGCCATCTAAGTA
GTAACTTTAGAAGACTGAAGGTCTAATTTTATTACACCACATTTCAACCT
ACTAAACAATATTATTTCTAAAATAGATCATTTTTATTGGAAGTCTCCCT
GATGAAAAATCCAGTAGACACCAGAGAATTTATGAACTGTATGGGTCCTT
TGAACTCAATATACTGCCCATTTTAAACAACTTTTCTTG
>FIGN_Lincoln id=20980 pos=chr2:164591395-164591825
ATTCCAAAACTGACATACCATAAACACTGGTGCTACTGATCATTTCTTGC
TGGCAGCACAAAAAGCTGAATTGGATTTCTCACAAGCAGGAATTCCAAAG
GTTGCTTTTCATTAAAGCCACTTTTCCTCTCAGCTATCAAATGTCACTGC
CTTGAAACGTGGGCCCTTTCGTCAGGTATTCATTTAACCTACATGCATAT
AATTAAGGGGGAAAGCAACATCAACAAAAAGGGGATCTCAGATCACAGGA
GAAGAAAGAAAGGAAAAAAAGCACATGACCAGGAATGCAAGTCCATGTCA
ATTTCACTCACTCCCATTGAAACTAACAAGAGCTCCGGGGAGGACGGTAA
TAGGATCAGTGGATTGTATATACCATTAAATTATACATCTTTCTCTCCCG
TTCCTTGCCAACAATACGCCCACCACGCTGT
>FIGN_Malcolm id=20982 pos=chr2:164599641-164599948
GTGATGTGAGCCACTGATGCAAACTTGCTAATGATAATTATAGAACTGAT
GCTGATTTAGTCATTTCAAAAAAGCCACGGAGGCATAATTAGTGTCTGAA
TGGCCTCAATATTGCATTATTAGGAGGCTAGGGTGAAACTTGAAATGAGA
ACATCAAGGCTGATAACAGAAAAGAAAACATGAAATACATACATAATTCA
TTCTGAGATATTATAAAGGTTTATAACTAGAAACAATAATTTGCAGAAAG
CATCTCATGTACTGGAGCCAACTGCAATCATTTGGTCAACCTGTTAAAGA
TCAAATAG
>FIGN_Maxwell id=20984 pos=chr2:164657158-164657827
TACATTATAATTTTGTCACAAGCTCCATGTAATATCTAGAAATTCCCTTA
AAATAAAAACTAGTGAGTGTGTTATGAAATTACAGCCAGGACAGATGGCC
AGATCCTGTCATTGGAAATAAAAGTAATGTTATAAGTGTATAACTCCATT
GGGGAAATTGAGTACCATAATAAAGTAGACTTCCACTTTCTGCAATGAAA
TTCAATGACTGTTGAGGAGTTTAGGGTTTAGAAAATTGAAAAATGAAACC
TTTGGTTTTTTGCCGCTGTTTGATGATGTGTAGCAAGTCCCTTTATGGAC
TGAGGCTAACATCCAAATAGTAACAAGCTTGCAGTGAATAGAGCCCACAG
AGGATAAGCTACTAAATCCTGCAATAAAAGCTGTGTGATTTACAGTAAAT
TCCAGAGGGCTGACAGCACCACAGCTGAGGGCATAAACACTTCTTTCATG
GCTGAAGCTTCAGTCAGCTCTGTCTGCTGTGAAGTACAATCGAGCAGCGA
GGCATGCTGCTTACCAGCAATGACTTTGATAAATAACTAGGAAGTCCCAC
TGTTGGCTTAAAACTAGAAGTTGTTCAGTTGCAATTCTGCATTTGTCCTG
CTTTAATGGGTATGGAAGTGGCTTTAGCTGTAATCTGTCAGTGATTGATT
AGGCCTTGCTGAATCCCCTC
>FIGN_Midori id=20986 pos=chr2:164661713-164662179
GATAACACATGATCTTTATATGTCATCTTATTAAAATGAAGCTATTTTTA
ATACTTTTAAGAGGCCTATCAGAAAACACAATTTATATCCTCAAAGTACA
TTTTGTCAGTTTCAAGTATAATTTTTGCATTCATATTCTTTTATGAATTT
TAATGGAGACACTTAAATTGTAATTATTCCTCTCAGCTCAAATGCAGGTA
ACAAATGGAATTCAATCAGTGTTTGCGCATAATGACCATCATTAAGAGAG
AAATAATAATGACATTCTCTCTGCATTAAACTTGCAGACTCTTTACACAA
TGATCTGAATCCCATTATTGATCTCCATGGAGATATGCAATTGTCACCTA
TTCTGCATAATATCTGAATGTTAAATACATTTGTTTGGAACAAATATTTT
AATGAATACAGTCAGTTCCACTTAATTAACTATCTGATAACTGAATATTT
TTACTTAGTAATTCAAC
>FIGN_Naomi id=20988 pos=chr2:164739457-164739668
GAAGGTCATCAGCAGAATTAGCAAAAAAAGTCTGGCAAAGTTACAGTTAG
GCAGCCAGTAATACTCTATTGATCAGACTTTCTCAATCAATGAGGCTGTG
CCTAGATTATTGATGCAAAGGTATTAAGTAAAATTTTATTTCAGCTAACT
TGTTGGCTCAGATGTCAACTGAAAGTCATTTCCTCAGTCAATCAAATATA
CAATAAATCTAA
>FIGN_Napoleon id=20989 pos=chr2:164800909-164801168
TAAAAGCAAATAGCATAACCTGTTTTAATCAAAAGGAGTCTAGCAAGAAA
CAATCAATTAAAGAACAGTCTGATTCTCTGCGACATCAATGTATGAAAAT
CTGTTAGACGCCAGATTGTGTCTCAAGACACATATGATGAACTGAACAAA
ATGACCTGCTAATAGCTTTTACGGGTAATAAATGCATCATGTTATTGGTA
ATTCTGCAGATGGTAAATCAAGCTAATATCGAAGCTGAAACAAGCTACTT
GTTAAATGTA
>FIGN_Nick id=20990 pos=chr2:164843860-164844464
CGACAGTTTAAAAGAAATGCTGTGTCAGTGTTTTGATGCATCCAGGGACT
GAATGTAAACAACATGGTACAACTCTGAAAACTGCCATCATAAAATATTT
TAAGAGCCAGAATAGAGTAAAATAAAATAAAAATGTCTTTTTATGTGATA
TCTCAGAGTAATTCAGGATTTATGGTACCTTAACCTTTAGAATCCAAAAT
ATTAAGCTATGTTTCTTAGAGATAATAACTCGGTTGTCCCTCACTTATGT
GTCTTAGATAAAAGCCTACTGCCACAGAATCCATGAATGCTCAAATACCC
TTGCGGGCCTTTAGTAGTAAATCTTATGGAATAGCTTATGGCCAATGTAA
TGGCCCACAGTAGCCTGCGAATATCATGAATTCTAATAATACTTACATCA
GTAGAAACATGAAGTAATGTCTCCATTGTAATTAAATGATGTATTTAGAG
CAGTGGACTAAATGGTCCCCTAGTGTGTTGGTGATATATTCTAATAGTCT
TCTCTTTACAGCCCCACACGGTAATATTCATGCTTTATTCTGGAGGGCTT
TGCTTCTGACTGAACATTTGAATTGCAACATTAAGTGGTAAAGTGGATTA
CAGTG
>FIGN_Oberon id=20997 pos=chr2:164870723-164871389
AGAGCCTTTTGTTTTGTGCCAAAAGAATTGCTCCATTCATTATCCCCACA
GATGCTTGGCCTGAAGGCAGAGAAAGTCAGTAAAAACAACAAGAAGCTGA
GTTCTCCACCAGCCTAGGCTATCATTATCTACACAAGAGATGATGAGTTT
GTAATGAAGTTGACGAGGCTTATTCAGACACTCGCAGATTGGCAAGAGGA
TAAAAAGTGTCTTCAATTTTCGTGTTGTCTGATGTTGAAGTTAGCTGTCA
TCCGGCACTAGATTAGTCACACTTTGAGGCAGGGCTTTGGAGAAGGGGTC
AGAACAAAGCTACTGTACTATGGTATTTCACAGTCTGAGGAACAGAAGCA
TAATAAATGTGCTCTGTAATTTAAATCAAGGCGCTGCTGTGGGAAATCGC
TGCCTTTTTCACTGGAGGTATTAGTGCTGGGCACTGTGCTTCTTGACATC
GCATAACATATAAGAAGTCTGCACAACTTTGCTCTTATAATTGGAATGAA
TGCAGTGATTATATTGGATGAGGCTCTTCTGAATTCAGCAAAATAAAGAC
TCACTCGTCACAGAGGATACATTAGATTATGTGTGTTTTATGCTTTTTTA
ATTCAATTGAAAAATTGGCTAAACATGAATGAAATTCTAATTGGAAACAT
TTCACACTTTGGCAATA
>FIGN_Pandora id=20999 pos=chr2:164911228-164911476
TCCAGTTTTTATGTTGTGCCCTATCCAGCTGACACTGTCCTTTTGGAAAG
CCAATGACTTGTTAGTACCCCTAGCAGCAGTGTGAACAGATGCGTCCCTG
ACAGGCGATGGATGGTCAGGGTCCATCTGGCCAGTGCAGCTCGGACAGAA
ATGATGTATACAGCTTCATCAGCGAATGACTGTCATCAATCCTGGGCCAT
GGATAGCGTAAATGACAGCTATGCTGCAGCTGAGACTCCAGGTGTGAGA
>FIGN_Robert id=21002 pos=chr2:164922551-164923071
TGCACTACAACTCAGATCTAGGACCAAATAAGATGCATTAATTGCTTTAC
TGCTTCACTGCAAAGCCACTCTTAAAACATAATTCCTTAATGAAGTCCGT
TAATTTGTTCATGGCAGTACACAAGCTGTTCAAAATGACACAGAATTGCA
CTCTGTTTTCTAACCCCTGCAGTTTCTTCTGTTAGTCACTCTGTCTTGTG
TTGTTATCCCATGGATAGTAATTATTTTATAGTGGCTGTAATTAGGAGAG
AATTAGGCTTGGTAAACAAAACCTGCCTTCTCCTGTTAATAGCTAAGGAT
AATAAATTTGGCTCTGACATTCACTATATTTGGACAAGGCTTGGCCTACT
TCCAGTTTTCCCAATAAGAACTTTATTACATAATTATGCCTTGGAGGGGC
TTATATTACAAGGTAATTTTTTTTTGTAAAGACACATATTGCATGGCTTC
TAGCCAGTAAATGATATACTGTAATATATGCCTCCAATAAATGTTTTAAA
CAAAATCTCTCTAAGCAATAT
>FIGN_Roman id=21011 pos=chr2:165041471-165041711
GGATCAGGGGAATTAGAGGAAATGCTCATTAAAATGAATTTAAAAGGTCT
AATGATTAAAATATTGATTAATTAGCCAAACATCGATTAGCAGTCACACT
TTATCAACTACAAAGTTTATAATTACTGCACCATTATTCCATAGATTGAC
CTGTTCTTTCCTGTCACTTATGATGAAGAACAATTTTTATTAAGTGGGTT
TTGGATTTTTGACCTGTAAAATTTTAATAGGGAGTATGAAG
>FIGN_Roxane id=21013 pos=chr2:165054743-165055264
ATTACTTTGTGTTACAAATCTGAATGTGAAATTTCAGAAATCCTCCTTGC
ATTAAAAATGAATTAACTGTGTGATTATTAATTGTGCATATTCCAATCCC
TTTGTGCTGTACTGCATGTTTCTTGAATCTCATTTGAATCCTTTGGCTAA
GTAATGTGTCAAGGGGGGTACGAGCCTGAATGCCTGAGTTATTTAAAAGG
CAGGACAGCACTTCCAGATTAGAATACCAATGAGTGGGGTTAAAAAGGCT
CTACTGTAGTTGGAGGGCAGCTCTCAGTCTGAGAAGTACCTGAAAAGGAC
CTCTATGGACTAATTTTCAGAATCACATTGTAATGTGGGCTCATGTCAAT
CATCAGAACAGACAGCTTCATCCCATGATATAAACTAGTTATACATTCAA
GAGCTGCCAGAGGATCTTCATTAAAAAGGGACTTAGCATTAAAGGAAGAA
GGGTGTTTTATTATAATACTTCAAACACAGTTTTTTGTTTTATATGTTCT
CAGAATTCTTTTTTGTTCTTTG
>FIGN_Ruby id=21015 pos=chr2:165055376-165055619
CTAAATTTATTCATGGCTTTGAATAACAAAAAGAAATCTCTAGATGTAAT
AGGAGGATGTTTTTAATCTTTTGTGGGAAGGGATTTGCAGAGCTGACTAC
TCAAGGTAAAATATCTACTGGCAAAGTATATCAGTGAAAGCTTTACACAT
ATAAATTTGTATAAAACCTTTGGGGTATCCACAAGCTTCCAGATACCAGT
TAGATATTACAATTGATGTCATTAAAATTTAATATAATTGTGTT
>FIGN_Silvester id=21021 pos=chr2:165109176-165109756
ACTTCAAGAGTGTGCACTTAGAGCTTACTGTTTACCTATACACTCATAAG
ATCAAAACCCCTGGTCTTACTGTTTTTGTTAACAAGGAGCAGTAAAAGTC
TTCCCACATACTGAGTTTTGGTTTCCATTTTACAATCTGAGATGACAGAC
GGCACAAAAATGATGAGAAAACTGTGGGGAGGCTTCCAGAAGATTGATTC
TCTCATCAGCTGATTCTTTTCTAGTTAGTCTTTTATTGACTACAAAGGTA
TAGCCAATGCAGAAAAGGAAAACCAGACTGCCCTGTTTAATCCTGAGGGC
ATTGGCAAAAGGTGATCACTTTTTGAGAAAACAGAGGCCTACAAGGAAAT
CAGCACACTGTATGAGCCGTTAAGCTGATTTAAACACACAAGGGATGCCT
GGGGTTGAGCACAAGATCTCTGAGGTGTGAGATGAGAATGAAACCATTGC
AGAGACTAATATTACTGAGCTTTAGTAGCAGGTGGTACAGTTGATCAGTC
AGGAACCTGTCATTTGGAGAATAGGCCAATATATCTGAGAGACATGAAAA
ATCCTTCATTTTTCCCTCCTTCTCACCAAGA
>FIGN_Tarzan id=21027 pos=chr2:165235737-165236061
TCCCCTAAAATTGCCTCTAATGTTAGCTGAATATTAATAAAATTCATAAA
CCATTAGTACATTATAGCTGCTTTGTTCTGAATTACATAGACCTTTTATG
TTTATTCCTCAGTGAAAATGCATAAAAAAATGAAATCCACTCTAATTGTA
CTCTCTGAAGATAGCTGGTAAAATCATTTCTAGCAGCTATAAATCAATTG
TAGTATTAAAATGACCTGCCAGGTGCATCTTCTGGGTATCAGACTAATTA
AGGGAATGTATTAATTGCAACTATTCATCAACACCACCAACGTTGTTAGG
TAACCCTTACAATGAATCTTTTTAC
>FIGN_Tatiana id=21029 pos=chr2:165283363-165283730
CATAAAACTTAAACACCATTTACTTGATATAAAATCGGGATAGTATGTAA
ATTAAGTAAGTTTCAATTCATGTCTTCTTACTCACATCTGTTGGCAGTTT
AAATAGTTTTAGTGTCATTAATTGTTATAAAAGTGCAAGATTTGCTGTAT
GCTTGCCACTTAGGACCAAAGGCACAAAAGTCTAATTGAACTAAGTAATT
AGTAATTTGTCATTTCCTATTGTCAGCAATTACTTTCCATTAGAAATCCT
CACTGAAAATTCTAATTTGAAGTGAGGTTTGCATTTTATTGCTGTCCATC
CAAATTAGTTTAAAATTGACAGCTACATTTTCATTTAAAATTTTAAAGAT
ATTAAATATGCTTGAAGA
>FIGN_Theodore id=21031 pos=chr2:165285846-165286074
ATGTAAATAAATCACAAGCCTCAGTTACTTTACCACTAGCTGTTTGTCAT
TCAGGAAAATAATGGTTAATCAATGTCTAATCAATGAAGATGTGTAACAT
ATTAGTTTGCAGTCCTTCATCATCCTATTTTCTTCAATTGCCTGGGGGTT
TGTGTTCAGTACTTACAGAATCGATTACAATTGAGAATGATCATTCAGCT
CATGTTGAGAGCTGTCAGCTGTGCTTTCC
>FIGN_Trevor id=21033 pos=chr2:165289220-165289489
GTGATGCAACACTCTCTGACACTAAAGTCTTTACCACTGTCTAAAACATA
TAGAAGAGCCTATTGTGATTGCTTAATGTCAGCTTTTGTTCATAAGCTCT
TTCATAAAATTGAAACCAGGAAAATGATTTAAAGCAGTTCAATTTGTCTA
TTTACCTTAATCTTTAACTATTCCCATATGTCCGGCTACATGATGTATGA
CTCTTCATAAACCAATTTTTCAAAGATATACACGACAGAAAAAAGTCAGG
CTCCTAACCTTTTATGTGCT
>FIGN_Xavier id=21034 pos=chr2:165292056-165292277
GGATCATATATACAATGTAGGGTCAATGCTGTATTGAATTTCCAGACCAT
TTTCAGACTACCTTCTGGCAGTGGAAGCATTTTGACCACTGACACTCCCT
ATGGGTATATCTGACTATCCTGGTACAATGCACCATTCCCCATTATTGAA
TCTACAACAAACTGCTGTAGGTTATTCATTGATTGAGTGTTTAAGTATAT
TCTTTAGGAGCAAATAGAGAAC
>FIGN_Zhong id=21035 pos=chr2:165306735-165307082
CCTGGATCAAGTCTTGCAAGGTTTTTCTTTTATTATTTATAAGATCATGT
GCTGTCTTCCTGCAGAAAATGAGATGGTCTGCATGAGGAAAAAGGTAAAA
GAAATGCAGAGAAATGAAACAATCAGATATTCCCTAATGATATTTAAAAA
TAGAAAATTTGCTACTGTTACATACAGCATGTTCCATCTTTTGAGATTTA
ATGGCTCTCTTGTGGTTTAATGGAGAATTACTTTCAGTAATTGATTATTA
AAATTTAAAATTGCTAACCATCTTCATTATTAGATGAGCGAACATGTTAT
CCTTGTAATTAAAAAAGCCTGAGACTCACTTTCATCCTGTTGACAGAG
>SP5_Oskar id=21091 pos=chr2:171360904-171361126
TACAGGGCAGCACATATTGAAATTTGTTTTCCTTTCATCTCCTTCCCAAT
AAAAGCAGCCGTGCGGCTTATCCCTTTAGCTTCCTCAGAACTTCCTTTCA
GAATTCCCGATCTATTACGGCACATTCACATACCAGAAACAAGATGCCTT
TTCATGCTGTCAACCTTTTTCATCTGAAATGTAAATTAATTCTTGCTGGT
ATGCCTTGACAGAGATCAAAGTC
>SP5_Pandora id=21093 pos=chr2:171399677-171399876
AGAGAGAATCAAAAGCCTGGAAATTTGCTGCTGAGAATAAATGTTAGCTG
CTCCCTGAGGTGATTTGTCTGTGCACTCCACTCTCTACAGATGTTAGAGC
CTCTTTTTGAGTAAGGACCCGAGGTTCTTTGGTAGCACTTTGATATCCTG
CTCGAATTCAATATGTGAAATGGAGGCGTCTCTCTGTGACTTGGAGCCCA

>SP5_Poseidon id=21099 pos=chr2:171508348-171508744
ATGCTCTCGTCTTGAACATGTGCTTAGGCTCTTTATCTGTTGCTTTCATG
TCAGGATGTCTGCCTTCACGGTGAATAATTGATGTGGTTTATCAAAGACG
AGCAAGATGCATGCTTCATCAGGCTCACTTGAGCCCTTTGATCAAAAAAA
ATTATGCTGTGACTTCTGATATTATCAGCATCTGCTTGCATTCAACACAA
AATCACTTTGAATTAAAAATTAACGACTTGCTGCTTTGCTTTGACTGTGT
GTTCTTGGCCCTCTCCACAGGGAACTCTAGAATATCAAGGGAGCAAGAGG
AAGCCAAGAAAACTTGGGTAAATATCTGTCTTCTTAGTTCTAAGCAACTG
TAAACAGAAGGGGTCCTTTGTGATATTACAGAAAATGCAAAACTTTC
>SP5_Urania id=21102 pos=chr2:171537233-171537470
GGAGAAGCTCACATAAGAAGCTCAGACATTAGCAATAGCAAAATCAGAGC
GTGAAATTCAGATTAGCCCTCCCCAGGCTGTGAGAGGAAGGGGGTATTGC
AAGACTTGGCATGGCTAAAGGTGTAACCTGTTTTATTTGGCCCCTGAAAA
ATTTTAACAGATGGTGGGACCAGCTGTCTTTTTCAGCCATTTAATAAACT
CTTCGGTGGTAACAGTTTGGAAAGTGGGGGTTTTTCGT
>SP5_Violet id=21103 pos=chr2:171571542-171571838
CCCCTTTGATCAGGAAAATCCAATTATTTGTGTATATACATTTCCCACAT
AGTGATTACTTCATTAATTGTCCCGCCTTTATCTCCTCCCTTCCCATCCC
CCCTAATAATCAGTTCTTTTATCCAGACCAACAAACACACCATAGGAGCT
TTGTGGATTCAAAGGATTTGCTTTCGCTTCTGAAAGAGCCGCTATTCTTT
GATGATTGGGTAGCGGCAAACTTCAAAGCCATAAATCTTCCCTCTGACTG
GCTGGCGGCCCAGCAAAGTCCTTATCAAATTCTTGGAGGTGATCCTG
>DLX1_Amanda id=21119 pos=chr2:172580137-172580790
AGTGTCTTTCTGTTTCTCTATGTGATTATTTTGCCCCAAAAAGCTTTCAT
TTTTTTAAGTAGCACAAAAGCTATAATTGGCATGCTTTGTAAGGAAGTGT
CAATGTGCAAGAGAGTGGCGATCACTAAGAATTCTTTTACGTGTTCTTTC
CCCTTTGCACCACCGCCTCCTCAGCAGGGTCACTGAGATCACTAGCTTTT
CTTGAAATGGCCATTTTCACTGGCAGGTGCATTATACCCTGTATTTTCAG
ATTGTTTTTCCATTCTGAATGTTTGGCAGGTTGATTGCTCTGGCTGCGTT
GACGGAGAAAGGGCTGACAAATGTGGTTGGGCTGGCTGAAAAGACAGTGA
TTACTGTTTTCCTTTGTGGCTGATTGAGGCCGTTGAAAGGAAAAATTTTA
ACCTTCACCATTTGGTTCAAAAGTATGAGCATATATTGAAATCACTCGTG
CCATTTATCCTAGTTCTGTAAACTTGTCAGAACACAAAAATCGCTCAATT
TCAAGTAATGTAGGATTGGCATACGTCATTATCATTTTGATTAAGTTGGA
GGTTGTATCATTGTGTGCATTATACAGTGTCATTTAAAGCTTTCTTTCCA
CAGGTACAGTTATATTTTTATTGCCTATACTATAGAGTTAGAAAGATTTT
CATA
>DLX1_Antonio id=21123 pos=chr2:172820656-172820930
AAAGATGGTTGAAAGGATAGGAATTAGTAGCATGTTGTATTAGCCTTTTG
TAGTGTATTTTGTCCTAAGCATCTTAATTTCCCTGTTTTGAATGCTAAGT
AGCAAGGGTCTTGGTTTAGAACTAATACCCATCATGCATGTAAACGGTAT
GAAAGAGCTGCTTAGTAAGTTAACACAAAGTGTTCTTGTGTCAGTCCTTG
TGGAAATAGATACAATACAAACATTACAGCTGAACTCACGGCAAACTCCA
TTAAGTAAAAACCTGGCCTCATTGT
>DLX1_Ariane id=21127 pos=chr2:172822581-172823051
CTTTGGGAGACCTTGAGAATAGAGCTGAATTAAATGCTGTTGTCCGTTAG
GGCCCTGAATGTAGGCTTAAACAGTAAAATGAGCTTTGCCTGTGTTTTCT
TTTACTTGCCACCTATTCATCTTTATAATAGGCAAGTGCACTGAAGTGAT
GTAAAGAGGTCTGATTTATCCAAGTTGCTGCACACCAATTAAGTGAATTG
TACATTCAGAACATAGCAGGTGTACCCATTGGGCCCTCACAGAGTAGCTT
GCTGACACTGAAAATTCAGTCAGAGAATGGAAAAGAAAATGGACACTGCA
TGGGAGCGCGACTGTAATTGACCTGCTTGGCTTTCTGTTTTATCTGCAGA
TTTGAGAAGTATAATAAGGATGGAGCTACGCTCTTTGCGACCGTAGGCTA
CATGACAGTCTATAATTACTATGTGTACCCAGACAAAACCCGGCCACGTG
TAAGGTAATTGGCAGTATAAC
>DLX1_Doris id=21135 pos=chr2:172931205-172931594
TAAACCCAGGCCTGACTTGAATTTAGGGCTGCAATCAGATGCACTGAGAT
CAATGTTGGCCTAAGTGAAATGTCAACCCAATCCTGCTATGTGTCATGTT
TTTGAGAAGGTGTAATTGTTATTGATCCACTGTGTAGTTAACGCAGAGCA
CCACAGCACTGGGCAGCTGCTGAAGCTAGATATGTATGAGATGAGCTAAC
ACGAAGAAAGCCAGCATTTTTCCTTCACTCTGCCAAGATTGATCTTCCTC
TTCCTGCTGATTTTGAGTGGGGCCTGTCATTATCTTACTCTGTCATTAGG
GGCTACATTGGCCTGTGTATGTCAGTCTATTTGGACAGCAACTCTTTTGC
TAGCAGTGTTCCCTAGATTTATTAAAATCCCTGAAGGTAA
>DLX1_Eros id=21138 pos=chr2:172936693-172938111
TTTATGGCTTTAAAAATATTGTAACAGTGTCTGAATCAAACTTTAGTAAA
ATCTCTTTGGGTTATATCTGAGAAGCTTTTATTGAAGACTTTGAACAAAA
TTGTGTTTTTGACAGTTTTAAATTATAGGCTAACTAGCCTGGGAAAAAAG
GATAGTGTCTCTCTGTTCTTTCATAGGAAATGTTGAATCAGACCCCTACT
GGGAAAAGAAATTTAATGCATATCTCACTATCTTACTGTCCATGAATATA
ATAGAAATGAATTCAAAATGCAGTTTTATTTTTGCAAATGGGATGAGTCG
ATAGATGCACCTCATATTTTTGAACACCTAGGGTTCAACAAATTTACTGG
TGGTGCTCTTGCATTTTAACAAAATTTATTCTTCAGTAGAAGGGGGCAGA
GAACACTAGATTCTTATTCAAGCATTCTATCGAGCTCTGCATTCATGGCT
GTGTCTAAAGGGCATGTCAGCCTTTGATTCTCTCTGAGAGGTAATTATCC
TTTTCCTGTCACGGAACAACAAATGATAGCTAACTACAGAGGCACATTTG
CAGTAGTCACATTCATCAACTGCAGAAAAAAAAATTCAATTTAATTGTGC
AACACAGCTGCACATGGGCTTTTGAGCATTTCTGTTGTTCTCCCTGTCTC
GCTATTCCTCCCTCCAGATCTATTTTTTAAACTTTTTTTCTGGTTATTTT
TTCCCCTTTTTGTCTCTTCTTCCATTTTTACTCTCTGTACTTTCTTGTTA
AAGTAATTTTCCTTTGTGGCTCTCATTCTTTTTCCCCCATTGAAGGCTAT
GAATGTAGAAAATTATCACAATTACTCATATAATTGAGCCTCTTTGTAGC
AAGTGCAACTCCAGTAGCCTTTCTCCATCATGAAAATGGTTTCATTATAG
GGTTTTTCATATTCTCTGACACCATCTACACAGAGGAACAGGCGTGCAGA
TGAGATGTGCTAGGAACAGGCTAGATCAGTAAGGTCACAGTAGGAATAAT
TAGCTCTGCTATGGAAAGAGCATCTAGGCCTTTTACTGCTACATAAATGT
ACTGTCCATGGCTTTTAGTCACAAAAAAAACTTACTAACAAATGGAGCTC
CCGCCTACTACTTTGAAAAAAAGATTTGTATCAACACTACAATTTTCCAT
CATTAAGACTAATAACACAGAGCCTAGTATACATCAAGGGGAATAAAAAG
AAAAATCTCACATTCAAGTGGCGGCTGGGTGCTGACCTTTGTTCCCTTTT
TTTGTGTACGACTTAACTCTTTACAAAAAAGAGCCACACGCCACACCAAC
ATGCAGGTGAACTCCAGCTAGTACTAGCAAAGCATAGCATTCAGTTGGAA
AATTTGATAAATCTCCATGCAGGATAATGCATTTCATTACATATTCACTA
CATTAATTCTAGCTACATT
>DLX1_Hans id=21139 pos=chr2:172939071-172939324
AATCTCTTTCTATTAGATTACGCACATTTAAACAATAAGTGGCTCAGGCA
AAATAAGTCATTTTAATGTCATCTGTGATGGATTTTTCTTGACAGCTACT
GTAAATTACAATTATACTGCTTCTCTCTGCACATGAAAGTAAGCATTGCA
ATAAATTATCTTTTATTTCAATCCATCATGTCTGCTTTTCAGAAACAGAA
AACCTCAAATAAAAGTTCAGCACTATTGTAAGAAAAATACAGTAATTTGT
GATC
>DLX1_Naomi id=21144 pos=chr2:172956469-172956782
GAAATAGGTTACACACAGCTTAATGATTATCAAAATGACTCTTTTCTGCA
AAAAAAGACCCCAAAGTGCGCGTACAGCTGCAAACCCAAGAGGGTCAGCA
TCATTTCACTGTATTCTCTTCTTGATTACAAGCCGGGCCCATCAAACACA
ACATAATTACAGTAATTTCAGGTTTATTTATTCTAATGCAGTTTCCCCAT
CTCTCTGGTAATTATGAGCAATTTTTTCGCCCAGGGAATCTTTTTGCATT
AACAAAAGAGATAACGCACTGAAAGCCAAATTTGCTGTGCATTGAGAAAA
GGAAAAAAAAAAAT
>DLX1_Trystan id=21145 pos=chr2:172958360-172958889
CTTGCAGAATAGGACTGAAATTTTCGGCTATATAGCCTCTGTCTTTATAG
CTGATGAAAAAAATTGCAGATTATTAGCATAAATGTTTACTCTTCATTAC
GCTGATGACATTGTGCACTCGAGATCTTGGTAATCTTTGGGAAAATTATG
AGTAATTTTTAAAAATTTTAAAGCAGCAGCAGTTACCATGCAATTCAGGC
TAATTCTGCGTAGGCTCCGAACGGATATAATTATCGAGGAGTCAAGATGT
TATGCTAAAAACTATGCATTGATATTCCCATTTATTATGTACATACAACT
TTGACAATGTTGATGCTTGAAATAGCAGGAAATTGTCTTGCGCAAAAATT
ACAGTCCATATTAGGACATCTGAAATTGCGAAGAATTATATAGTAATTGC
AGGCTTTCAGATGGGAGAGCCAGAATGCTCAAACTAGTGCAAATGTGGAT
AAAATTACAGATCAGAGCAAAAATTAGGGAAAAAGGGGGTCTGGGATTTT
TCAGGTTGGCTATAGGATTCCGGAAGTGTC
>SP3_Amadeus id=21154 pos=chr2:174062737-174063403
TTTTCTTTTTGTTCCAGGTTCTCTGGGAGATGCTAACAAGGGAGGTCCCC
TTTAAAGGTTTGGAAGGATTACAAGTAGCTTGGCTTGTAGTGGAAAAAAA
CGAGGTAAGACTACGTTTCTCCATTCAGGTACATAGATCAGAAAACAGTA
TTGGGGTTTTGCAAAAGACTTTTTCATCTTCTTCAAATTGAAAGTAAGTT
CACGCTTATGGAAAGATTAGCAGTAGGAGCTAACACAAAGGGTCAAAGTG
ATGTTATTCCTCATGAATGGACCCTTTACATCTAATTGTTGCAGCTTCAC
GTCGTGATGCTGTAGATCAAAAATTGTACAAGTACTGTACTAGTTTCTCA
GTCTCAATTGTAAAACCTAGGGGTTTGTTCTTAGTGATGAAAGAAGCCAT
TGCGTCCAAGGTAGGGGAACAGTTTAACTCCATCTCCTGCGTTTAGGACA
TCTTTTTTACTGGCCGGGAGTTGATATATCTGTAAGAGACCTTCAGCTAC
TTCAACTTACCTCTCCCAGCAGGAGTCACTATAGTACAAGAAACTGTCGC
TTAGATGAGAATTTCAAAAATAAAAGAAGAAAAAATAGTTTCAAAAAAGG
GAAAAATTACAGTTTTGCCACCTACGTTGAACACTACATTGAAGATGAGC
TCCTCACTGGAATTGGC
>SP3_Ariel id=21156 pos=chr2:174114751-174115553
AGACACAAGCCATTGTTAAGGGTATAACGCATTTACATATTTTGCAATAA
AACATCAGTTATTTGCATTACTGTGTCAAGTTTTATTTGATTCTTTCACC
TAAAAATGACTCATTTTCCTTTCTTGTATTTTAAAAACCAACTACTCTAA
GCTTGTTTGAGAATAATCAAAAATTGCCCATTTAGCTAGAAGTCATTTTC
TTTTCAAAAGGCAAATGTTATTTAATCTTTCAGCTGTTCATTGTGCCATC
ATAAATACTTTCTTTTCAGCACAGTTGTGGGGACTGAAATGAGCCCACTA
ATTGCCTCCCATTTCGACTGACATGTGGTGGTTTAGTGGAAAGAGAACAC
AGCAGGGAGAAGGAAATAGGAGGCTGAGAAAATGAGAGCTAATTATTTTC
ACTGCCTCATGTCAGGCTCTGTGTCAGCCTTGTTTTTACAAACTGGAAGG
TTTAGCACTAAATAAAACAAACTGGCGTCATGTTTTTATATACTGGCAGT
GTCATGGAAGCAGCTGCACATCTCAAAGACAATATAATGCCTGCGTTCGC
ATGGACACCATCTGACAGACACTGTGAGCCACGGCTAATGAGGATATCAC
AGTGGTGCCAAGTGAAAGGTGCTGAATTATGTATGATTCTTCATCAGTAC
AGCAATAGTCCTGTACATCATTATGAGACATTGTTTTGCTGAAGAGATTA
AAACATTCTTAGTTCCAGACCCTGCAACCTATACGCGCTGAAAGAGGTTA
TTAATGGAATTTTTAGGGAGAGTTTCTTGTGGATTTCTTTTTGGTTAAAA
AAA
>SP3_Aurore id=21159 pos=chr2:174251046-174251249
AGTAGTGAGGAAAATAATTGTTTATGGCACTCAGCTTAAGCTGTTCTGGT
AATCACGTTGAAAAATACAATATTTATTCATTAGATCAAATTTAATGAGG
CCTCCTGGCAGTAATTATAAAAATTACTGTAGCAGTAAATTACTAATGAG
TTGTGATGTGCTTCCTACCTGTGAAGAAGGACTGGGGGTTGAAAAAGCCT
GCTA
>SP3_Carmen id=21162 pos=chr2:174317152-174317406
TGGTAAAATGTAAGAAAATGTAAAGGTCAAAAACATGTTTCTATTATGAA
AAAAATGAATGATAATGACATAATTTTTTCAGCTCATCAGGCTCTTTGCT
AAGTGCTGCTGTTATTGCCAGATCAGTAGTGTATAACAAAGAAGTGCTTT
CTGCAGCCTGCTTCATTAGTCTGCCCTGTAGGACCTCACCTCCAGACCTT
TCACTAATCTGTTGGCGCGCTCAATAGTCTTGTTAGTTCTATTCACTTCT
TCCTG
>SP3_Chen id=21163 pos=chr2:174324280-174324629
CAGGAATGCAGAGCAGCTGTAATTGTGCAACGCCTTATTGCTGGTGCATG
TCAATCAGAACCTATGAATTGAGAAAAATTTGCTCTGTTCATTCTGTTAA
ATGATGTATCCAATTAAACCTGTTAGAATTCATGATCTTCAGTCAAGGTT
AAATGAAAGTAGTTACTCCTGTCAGCTAGGTGATTAAATGCTGCCTACAT
CAGGCACATTTATGTGCAAAATTAAAATTTTGGTATAAAGCATGAATCTT
TATGCATGCCAGTTAATTATCTTGCGGTTCCTCCAGTTATTAAATGCCCA
CTGCATTTCTTCTTAATCATCAGCTTCCTTTCAAAACTTATTTCATACTT

>SP3_Dominica id=21168 pos=chr2:174378134-174378444
GGTAGGAACCGTGATGTGTTGGTGAGACAAACTGTGTCCCATTCTGGAAC
ATATTAAGTTTGTCTCCAGGACACACATGACTTCGCTAGGGTGTCGAACC
TCATTCATAATAGATGCTAATCTTTTCAGGGCTGACTGATGACAGCACTT
CCTGCCCTTCACGGAATTAGAGCTGGGTTTTATCAAAGGACTCAAACTGC
CTGCTAATTAGACTAATTCCCTTCATCATGAATTATTTATTTCCATTGGT
AACCGATCACTGTGACATTAATGGGTTCTGCTCAACTTAGTTTCACACTA
ATACACACTAG
>SP3_Eva id=21171 pos=chr2:174517981-174518444
ACTCTTTCTTTTCCCCTTCAGTGAGCTTTGCATAAAGCTTACCCAAACCC
ACATGGATTTCTATAACATCCAAAAAGAATGACAATGAGTGATGTGATGT
AGGTGGAAACTGCCTGAAGAAACCTAAATTGTAACAGGAAAAAAAATTGA
CATTTTAGATTTTAAATGTTACACAGTTTTTATAAAGCTTCAGTCAATTT
ATTTTATTTATTCTAATGAAGAGCATTACAACTGCTTTACTGCACTGAAG
CAAGCATCGATCACATCATTAATCACACCTTGTGAATAGCCACAAATCAA
GTTCTAACAGCAAGCACTGAATCAGGAGCAATGAAGCATAAACTCCTTCA
CAATTTATGATCTCTCCAATTGCATCTTTTCAACCATTAAATTGCAAGAT
ACCATAAATTTTTATCTTCTTCACTTCAGTCACATTATTGATTCTGCCGT
GTGAAATATAGAAG
>SP3_Hans id=21178 pos=chr2:174773974-174774344
CTTCGTTATTGAAAGAATATTAACAAGACATTATTTTGGCAAATTAAATC
TTAAACATGGCTTTTCAACAGGATTTAAAAGGTGACTATCCCTAGAGTTC
CATGTTAAAATGTAGTTTTCAAAATCTTACAAGAGTAATGCTTAAAATAT
TGTACATAGTTAACCTAATTAAAATAATTAGCTTCAAAATGACAAATTGA
TAAGCTAAGTAAAGCCTACACTATGTAACATTTGCTTGGAAACTTGATTT
GTCAGTTATGCATAATAAAAATTCCAGTCATCAAGAAAATTACAAAATTT
TTTATCATAACATGATTTCTTTCACCCACCAGCTTTTTTATCTTACAATA
GATAAATACCAACATGTTCTC
>SP3_Helen id=21179 pos=chr2:174774427-174774846
ACTTGGTAAAATTTCATTTCTTCTAGATTCCAAAAGTACCTACAAAACCC
ATGCAATTTTACCATTTTTAATATACTATGGAATATCATACAAAGTAAGG
CATTTCAGTGTCATGTATAACCAAGTTACTGTCAATCCAAAAATTTTTGC
ACATCAATAAAAAGATATCTAAGAACTTAGGAACAATATTCTTCTCACTA
CTGTATAAAAATAACCACAATGAATAAGTATTTGTGTAATATTTACTCCA
TTGTCTCATTTCCAGAAACTGTGACAAGCTGTAAAGGTATTTCAGTGTTG
GTAAGGATATCTTGATTGCTGGTGGCGGAAGTATTAACAGTTCCTATCCC
TGAAACAGAACCTTGTTGAATATTTGCAAGGATAAGCGTTGTTCCTCCTG
CAGTAATCAAAGTATCATCT
>SP3_Hong id=21183 pos=chr2:174939554-174939940
ATACTATTCTTCTGATTCCCATGAAAGACTCACTTTTAAGATACAATTGC
AGCTGCCCCACACTGCCAGTTACTGTGTCATACACACGCCTTAAAATTCT
GTAATCAGCAACCACCAGGTGCCGTATCGCATTCAGCACACCACAGTCAG
TCAATACAGACATCCCCAAACACACCAAGGCTGGTTTTGTCAAATGTTTT
ATTGAGTGTAGACATCTGGAGTACTGTAAAACATGCATTATCTGTAGATT
CAAAAAGGAGCAAGCCACATTGTCCTCACTGTCAAATGTGTCAGGCTTGG
CATACATGATGGAGATTAATGAAGTATCATGAGAGTAATATGGTTCCTGA
AAAGCTTCTACAATTTGGAGTAGGGTCTTAATCACGT
>SP3_Jun id=21184 pos=chr2:174941727-174942042
GTTTACTATTAATTAAAAGTGACAGTGTTCCTTTAAATTCTCTAGAGACC
ATTTAATCCATTTCCACTGCTATCAGAAACACTGGTTGAAAAAAAAAATC
AATACCCATTTGTGAATCTTGAGTATGTATTAAACAAGACACGTCTAACC
AGTTCATTTGCACTTGAAAGCAGCCATCTGTAGAAGCCAGCTTTGCCTAA
GCAGATATGATTGCTAATAATGTGATATCCCTGTAGACTACAAAGCCCAC
ACAGAGCTATTCAGTATATAGTTCACAGCACTGGCATTAAATTAGTTATG
CTGCACTGGTGTTAGA
>SP3_Leo id=21186 pos=chr2:174945435-174945982
CATAATGATGTCATATTGCTTTTATTGCTGAAAATGTAATCCGAGCAAAG
CAAAGGAGGAAAGAACCACCCGCAACCCAAACAAACTTAGCGAATACAAA
ATGAAAAGCAACATCAATTTCACTGCAGACAAACCCAGTCACACAGATTA
AGCAAGCACAATACTGGTGCGTCTTATCTCTGACCACAGGAGGAGGGTAG
ACAGATTCTACAGGATGAAGAAATTCAGACTATGTAATAGGCAGAATCAA
TTGTTACCTGCCTCAATCAATGCCGCTCCACTTTCACTGTTCAGCAGCTC
ACAAATAATTAAAGTTATCCTGGACAAAAACCTCATCTGTAATGACTAGC
TAACCGCCACCATGACAAACTTCAAAGTCAGTGATATCAATCTGAATTCA
ATAGTGTGGAACTGGATATAGCTGATGAATAAGTATGAATCTTACCCTGA
TGGTCCATGCACGCACTTCATCTGGGCCTGCAGTGAAAAAGTATTCTAGT
TGGAGTGCTGCAAACCCAGCCTTAATGATCTTTGGCAAAGCACTGAAA
>SP3_Ming id=21187 pos=chr2:174946389-174946954
AGTTTTGGCGATCATTCCTTCTCAAAAATATACATAACTAATACCTATGT
TATAATTAAAACACTGTACGGAGATGACAGATGACAGTTAAAAACTTAAT
TTAAAATAAATCTTTTCACTCTGTCTCATGGTAAAGAAAGGAGAAGATTC
CCTCTTTATAATGGTAATTACTCTGTCATTTATTATTCTATCAGCGCAAG
CAATTAAATTACTGCAAGGAAATAGTTGATAATAAAGTGTAGGGAAAATG
AATGCTAATTAACCTTTGTGTCATGTTCGCTTCCAGATACTTCTGTCTCT
CCTCAGCACTCAATTCTTGCAACTTGAGTTCCAAGGCCCCACTAAAAGGA
ATGACCAAAGCACCTGGGTCATACTTGTCCACCCACTCTTTAATTTTTAT
CAACCTGTAGACAAAAAAGGGCACAACATTATCTTGTAGTGCATGCATGA
CTGTACCACATTCATTATTATCAAGTAGCACATACATATTCATAAGAATT
GCACGGTTTTATGATGCCATCTTTTTGTATATAGCTTTCCAAGGTCAAGG
CATTAACAGGCAGCAA
>SP3_Molly id=21188 pos=chr2:174948723-174949029
CTCAGAGGGATTATTTGCATTCCTCAGGTGTTCTATTGTACAATTCAAAT
GAATAAAGACTTACAAATCATTCCTCTACCGCCAATGTGAGACTTTGATC
TGGTGAATACACTATTGTACCTTAACTATAATTGGCAAAAAACCTGACAG
TGTAGAGCATCACAAGCTTAATAACAAAGGAGAATATCTCAAAGTGTTGA
CAGATGATCTTCATAATGCAGAAGCAGAGCTGGTACATTTTAGCAGTAAA
TGAGCACTGAGGTCTAAAGGTCTCTAAAGTGACTGACATCAGACCTGCTA
TAGCCTC
>SP3_Mustafa id=21189 pos=chr2:174969628-174969879
CTCTAATAGAAAGATTCAGCAGTTCTCAATCGAGACCTTTATTCCTTCTC
TGAATAAATGATGCCTGAAATTTTTATTCTTGTTCTAATGGAATTTCAAT
GGCCTTCACTGCAAATCTACTGGAAATTTTTGCATATTAAGTGGAAAAAA
TTAAATGATGTTAACCACATTTTAATGTGATTAAGGCTGACAGGGTCATT
ATTTCTGCTAATCACTCAGTTTAAAAAGCTCAAACAAAACTTTATAACAG
AC
>SP3_Nagasawa id=21190 pos=chr2:174971548-174971872
AAGAGTCCCTGCTGAATGTTCTAATGCATCTTATTGTGAATCTTCAGCAA
ATAAAACTTCATGTATCAGCTCATGATGTGCTTTGCTGCTGGAAAGTCAC
AGACTCTGTGGGAGGCTCTTTATCTTCCCAGCAGTCAGTTCTCTGAGAAC
ATCAGTGCAGCTACTGTAGTTACCTGTAGATTACTTGTATTTTCTCACAT
CTGTGTCCAGCAATCTAAACCATGATGATAAAGGGTCATTAGGTTTTGAG
TGAGGAAGGGGATGGACTAGACAATTTGCTCTGATAAGCTCCTTGTTGGG
AGCTCCAGTTTAGAATGTGAAATGT
>SP3_Naoko id=21192 pos=chr2:174973274-174973695
CACTGTAAACCTAAATCATTTCTGAAGACCTGAATGTGTCAAGAACTTTG
ACAATTATGACTGGAGCCAGGAAACTGGAGCAGTGCAGAATTTCTTATGA
ATTTCTCCAGTTACTTTTTATAAATGCTGTCTTGGATGACAGCTTAATGT
GTACCACATGCAATATTTATTCTTCTTCAGTGTCAGACTGTCTAGCCATC
CAAGGGAATACAAAGAATGTCACTTATTAGGATAAAAGCACAAGGAAGGT
AATCAAGGACATATGTAACATCAGCCAATCATGCCCTATTTCAACATCCT
ATTCCATTCATAACAGTTCAACAATTATTTGCTTACTGATAACTTGCTTT
CAGGCTGTTTGTGTTCACCATAATGGTGGTTTGCATTTATTTTGCTCTTT
AGAATGGGACACTTGCTGTGCC
>SP3_Naomi id=21194 pos=chr2:174985991-174986201
GATGCCATTCCCTATCACACAATATTTCCCACTCATAAATATATGACAAA
TACTTCCTCAATCATTTTTTACGAGCAGGGATGCACAGGGGGTAGTCAAT
GGCTAGCTTGAGGGAAAATAGGAACAGCAGGCGGCAGAAACTGTACAGAA
AATGGCTATGTGGTAAATTCTCTTCTGGAACATCATTCAGTTACCCAGTC
TTTGATCTTTC
>SP3_Olivia id=21196 pos=chr2:174986941-174987168
TCAACAGGGCATTTTTAGTTGCAGTAATTTCACAGAATTTATTCTAATGA
TTTATTGGAGTTAACCATCTGACATTAATTATTGTTTTGGCTTCCAGTCT
ATGAATGTTTATTTTTCAGTTTAAAGCCTTCTCACTCTTTGATATCATAT
GGAAATGAGAATTTTTAATGGAAAATTGAAACCATGTGCATCTAAGTACT
TAATGAAGTACAGGGAGAAACAGACAAT
>SP3_Ryan id=21197 pos=chr2:174988969-174989328
GAACCTGCCAAAGCCTCCATTACACAATGGCAAGAGCCCTGCACTGGTGA
CCTCCAACCAGCTGCATTCACTTTCAGAACATCTCTCTCTGCTGGAAATC
TAAAGGCCTTTTAGTTAGCAAGCTAGTGTGCATTCAGAAGGAGTAACTGC
AGGAAGAGCCCAATGTGCTTTGTTTCTCTGGCCTTTCTTCACAGAAAGAT
TAATCATCTGTGAAATGGAAACGGCAAACAGCAAGTGACACAAACTGAAC
CCTTCAAGCCTTTCCTCATCAGTTTTGTGGTTCTGAATCTAAAAGCTGCG
TGTGGCAAGGTTCTCCTTACAGGCAGGTGTTAATAAAAGGCTCTGGGGTC
TGAAAGGTCA
>SP3_Sherlock id=21199 pos=chr2:174989716-174990174
TTAAGAATAATCACTTTTACTCTTCTATAACTGAATTTCACTCATAAATG
TTTAAAAGTGGCTAATGTAACACCATTTCCTACAAGGAGAAGATCAAAGT
GCTATATTACAAATGCATTATGATTAAAAAAGCCCTGTGCAGCCTTGCTA
TTAACTGTTCTTTAAACCCTAAAAGGCTTCCCATAGATCTCACTTGGCAC
TGCATATACAACCTTTGACAAGTAATGTAGACCATTTTTATTCATTGCCT
AAAATTGTAGGCAATTATGTGCGTCACACTGGCCACCTGCAAATTCTGAA
TGCCTGCTCTAGTTGTCAGTGCAAAAAACTAATGTCGGAGGGGATTAATC
TAGGGGGAGAGAGTCCTCTTTAATGGCTCCAGCAGGTGAAATGGCCCAGC
TGGTTACTATGATGAGTGGCCAGAACAGCTTATGTAGAGACACGCAACAA
GATTATACA
>SP3_Siddhartha id=21200 pos=chr2:175007111-175007479
GGGTCTGAAATCATCTGGCAGACCTCTTCCCTGCTTCAATCTACTTTATC
ACTGTGGTTCTGACGGTGATTAGATAATGAACCACTCAGACACACAATTT
ACACAGCAGCTAATTTCATCGGCCTGATTTGAGGGTATGGTTTTTAGGGG
GCTATCAAAGAAGCAGATGAAGGTGCATTTGTCATATATGAGTGACAACC
ATTCACACTATCTGAACAAAATGATGCTGGCCCTTATTAGAAACACATGC
TATTATCACATATTTAAAGTGCAGTTGAAGCCATAATTTCAAATTGCCAA
CTGGAAACATAAGGGTAAAACAACCAGATATTACTGAAGCATGTGTACTG
ACTTTATGCCCTTTTGAAG
>SP3_Tarzan id=21201 pos=chr2:175023670-175023998
GCACTGCTAATATGTTATACCTGTCAAGATCTGATGACTGTATGTTATGT
ATTCATCTGAACAGAACCACTACACTTAGTTACAGGCTATCATCAACCAA
TTCATTCTCTTGCTAAAATCAAGTCATCCAATTACTCCTTGACTAATCAA
GGCTGTTTTGGCTTTTTCTTTTTTCAAAAGGTACTCAACAGCATAAACAG
TTCACTTACAAGAAATGGAAAGGGGCTAATCAGCAGAATTATTGTTTTGC
TGCTACAATTTGCAGTATTTAAATTTAGTTGCTGATTGGACTGAAAGTTT
TATGATATAGCATATGAAACTAGTTTAAT
>SP3_Tatiana id=21202 pos=chr2:175025467-175025705
TTGCAGCCTAATTGTGGACATTTATCTGCTTTTCTTATGCATAGAACATA
GCTATTAAAGCTGAATGGTGATGGTGTGAAGTATAGGTTAAATTGGGTGA
AATTAAAGCAAATTACTCCGGGATGTGGAAATCTGAAAATAGAAACCACC
AATGATTTGCAACCCTCTTGATGATCAGCTTCACAGAACCCTAAACGACA
AGAAAACTTACATATTTTAAAGTTAACTAGGTTTTTAAA
>SP3_Yves id=21203 pos=chr2:175041631-175042247
GCTGTATTTTTACAAGCACCAGACTGAGCAAACCATGATTGAGAGAAGCC
ATCTTATGCACATTGCTGTTGTCCCACATCATTCAGAACAAACCTTTTTA
GATCGTTAACTACCACAGGAGTGCTGATTACACAGGCACCAGCAATTTCC
TAACCAATGACCACCTGAACAATGATGTGTTCAGCTTCTCAGACCCTGCA
GCCTTTCAAAGGTGAATCATTTCACAGTTTGGAACTAGATCTCCATAGCA
ACTTCCCTTTGAGGGTTTTAGAATCACCATCCAGTAATTCTATGATCATC
AAGCTCAACCATTCCCAATGGTTCTTTTCACAGCAGATGGAAAAGGAAGC
CTTGAAATTTTACAGTCTATTTCAAGCAATTCATCTGGCAGCCTATTAGA
ATTCAAAATATTTCGACCTTCAATCACAAAGCATGTTATCTGAAGCTGTG
GTGATCTCAAGTCAAGACAAGCAGACGTTTTAGTCTAATCATCCATGATG
AGAAGAGACTGACAAAAACTCTTAATTCAACCACCATCAAAATGCTTATT
TTAACTGCATGAAAGTCTTTCAACAGGCAATGAAAACATACCATGTGCCA
TTTTATCACAACCTTCT
>SP3_Zelda id=21208 pos=chr2:175196611-175196871
AAAGGGAAGCAATTTTCGTGCTCTCTGTCTGGGTTTGGAAGAAATTGTTT
TATATTCACCTCTTTATAAAGAAGTGGAGATAAGGCACCGGGGCCTTTGC
ACAAATTGCACTTAGGGGCTGACTGGCAGCATTCAGGCGCTATAATAGAG
CATTATTTGGCCGTTTTGAATAATGTAAAGCGTTTGCTGAAAGCTATTCT
CCTGAAAATTGCTTTAACTTTTAAAAGGGTGATGATTCACTCCAAACCAG
GCCTTTGTTAC
>SP3_Zeus id=21212 pos=chr2:175203689-175203901
GGGAATAAATCGCTAGAGTCAATACCCCGGAAAAGACATTTCATGCCTAA
ATGAAAATCTTGTTAAATGTTATTAATTTTGACTTAGAGCACACAGCAGC
CCCCTGTGCCTTGTATTCCCTTATTAGGGATTCATGTCTTATCAAATATC
TAATTAATCTCCTAGACATCATTTGTTCTGGCCAACTTTATCTCAGCTGG
TCCGCGGGGAAAA
>SP3_Zoltan id=21217 pos=chr2:175216241-175216673
ACTTTCCTATGGATATATGCATATTGGAAAACATTAAGTAGCAATTCACA
AGCAATCACATTTAGATTTATAGACATTTTCAGCTTACTGATAAAAAGAT
CATTACCTGTGATGGATCATTTGCGGTCAAGTTTCTCCCCAGTACATTTC
GTTTCAGTGCAAACCCACTGTTTCTCATCTCCGCTATTAGCTCCGAGGGG
TGCATCGATGGCCCTGTTCACAAAAATCACAGTTTGAATGTATCATTTAT
ATCTCTCTACCTTTTTCGGACTCCACAGTAGGAATGCAGTTGAAGCTTTG
TTAAGTAAAATCACAGCTAAATCAACTCAATAATCTTCTGCTGAGCAAAT
AATCAGATATGATTTTCTAAAACAGCAGTCTGGAGATTCAGAATAGAAAA
TAATTGCATTTTTCTTTACGTGCAAGGGGAGTC
>HOXD_Aida id=21238 pos=chr2:175967909-175968126
AGAAACAATTTATGAAAAAGTCAGATCCATATTTCATATGTGCCACAAAA
GCTCATCAGAGTAATAACCCTCCTTCTCCTGGGTGTTATCCTACCATCTG
CTGCTCTATTACTTATCTTTATTTTGCAACTAATTAACAGCATAATCTTC
TAAATTCAGCAAGTTAATTATCATTATTGTGGTCTTTGCAGCATCATCAG
TCCTCATGAAATCTTGTC
>HOXD_Alice id=21249 pos=chr2:176147493-176147954
GATTTGTTCTTCCTTTGAGATTTCTAATTGTTGTATGGTTTTACATTTAT
TGATAACTCTGTTTGATGAATGCAGATGCCACCTTTTACGGCCATCGTTG
ACAGAGTAATCATATTGTGAGAAACACCAGGCTTATGTAGTAACAGCTGT
TGCAGTTATCCATGCTGACATCCATCGGGGAAATGTGTTTGCTGCTATCA
TGGGTACACGATAAATGGAAGGTGCAATAAAAGCACAAGCTAACATTTTG
AATATCCTTACAACTCTGGGAACTTTATTGCATATTACAAGCACTTTGAT
CTCTGTCCAGTACTTAAGTCTTAATTATCAGACTAATTGCACAGACTATG
TTCATTTTCAGTGGTAATCCTTTTGTGATTAGCTTCTGTGTTCAATAACT
GACTTATCTTTTAATTAAAAGGACTGTTAACCTTAAGGCTGCTGCTGTGT
CTTGGGATTAAC
>HOXD_Beatrice id=21251 pos=chr2:176227191-176227618
AGCAGCAGCAGCTTTCCAGGTGTACTTTGCAAATTGGGGTTTAAATGTGG
AACACATCAAATTAAAATTCAATATTAATTATTTTGTCTTGCTAGGAGTC
TGAGTGGTTTAAAGCAGCAAGGGTAATTGTCTAATTCATTGTGTGTGTCT
ACGGTGAACTTAATCATTATGTCAGCTTCCTAATAAAAGGTTATTAAAGA
AACAAAGATCCCAATTTTACATATGGTAGGCAAGGGAGGATTCGAAGAGC
CAGTCTCTAAGGTAGACTTGAGGATCTTGACAAATGATGCCCATGCTGTG
ATCAGATACTTAACAAGAAATCTCGTTATTAACTAGGCCTGTACAGATAA
TTAGCACTTGAGCTTCAAATTTTAAATCTGGCTTGAGATGTATAATTTAT
CAAAAGCCTTAGCTTGCTGTCAAAGTCT
>HOXD_Benjamin id=21254 pos=chr2:176235689-176235955
GCTCTAACAGCTTAAACTTTGCCGTAATGCCATTGGACCTGTAGGTTAGG
ATCAGAGCATGCTTAATTTGTTTTGTAATAGAGACTTTTCACTAATGAAG
GACCGATTAGTTAAGCTTTGGTTGCCACTCTGGTGATCAGTTGGCAGAAC
AGCCTCTGCAATTAAACTCATGTATCTCTGTCCTGAAGCAAAAAAGCAGG
CTTAAACAGTCAATAAATGTTAATCCAGTCACAACCTGTCTCTGCCTTTG
AAGGCTGCCCATGAGGG
>HOXD_Boris id=21256 pos=chr2:176267103-176267335
GAAAAACAAATGTCACTTATTAGAACACTGAGGTTTACTGTTCAAGTGAT
TAACTAAGAATCATTTGTATGATTAAATGCTGGAAAATAATTTGCTTTCC
CTATGAACCTATAGTTTAGATCTCATTACACAGAAGTGCTGCATATTAGT
TGAAGCAAATTAACATTCAAACACTTTCTGGAGTGGCTGCTAATCACAGG
CTGTTAATTACTGTCATTACATTAGGCTGCTGC
>HOXD_Brooklyn id=21261 pos=chr2:176305455-176305656
ATAGAAATGCAGAGAGATTTGTAAAACACTATAGCATTTAAGTCATTACA
TTTTATAGCTAATTTCTAATGTGGATTTGATTTTTTACGAGCAGAAAAAG
AATCTAATTTGCATTAGTGACAGTAACTAGAGAAATTTAACACCTGGCTC
TGGTTGTACCAGAAATTGAATATTAGGTACTTGGGTGCTAAAAACCCATT
CA
>HOXD_Bryan id=21262 pos=chr2:176306139-176306551
AAATGATATGGGAAGTGACACTTTACATACCCAGTTACAATTAACACATT
GATGGCATTTTGCTGGCTCCTTGCAGTGATAATGCTGTTGTCAAATGTGT
TTAGTGCACCAAATCTCCTGGAGCCTTCAGCCAGGCAGCGAGCTTTTGAC
AGATTGAAGGTTCGGAGATAGGCTATCATGACAGATGGAAACTGGCACCG
ATGTTCAGCTTTCGCCCATCACAGGGGACCTGCCCCCCTTATTCTGCAGG
GCTCAGCTCTGCAACCTTCCCCCTTCTGATGAAAGCAGGGGATGGCATTG
TTAAATAGTGCATCTGTGTGAGTTAGACTTCTCTGATGAAAGCATAAGGC
AGACGCGCTGTGAAGCAAAAGACAGCCTCTGCTCTAACTGCATTTTAGAT
AGACTTGAGGAAG
>HOXD_Cassandra id=21264 pos=chr2:176355057-176355490
GCAGCTCTGAAGTGCGGTTATAAGTCTGTTTACACCACCCAGATATGAAA
TTGACTTGCTAATGGTAACTGTTACTTGGTATCCATGGGTTACTGTGTCA
TGTGATTTGACATCAAGTACAGACAGTGCTGATTAGGAGCATCCAGCTCT
GTCCATCTCCGTGCATCACTGAACCATCTGGTCATTTATTCACTAATAAG
[truncated: 1,245,401 more chars]
