# Supplementary material for: Nucleotide Composition of Ultra-Conserved Elements Shows Excess of GpC and Depletion of GG and CC Dinucleotides
Source: Genes (Basel). 2022 Nov 7;13(11):2053. doi: 10.3390/genes13112053 (PMC9690913; doi:10.3390/genes13112053)
Supplement: Supplementary file 1 [file genes-13-02053-s001.zip › File S1/UCNEids.txt]

Y	15031692	15031971	chrY_Theodore	36493
Y	15470923	15471175	chrY_Zana	36502
X	17753770	17754111	chrX_Amanda	35632
X	24823349	24823926	ARX_Alexander	35672
X	24864783	24865249	ARX_Amadeus	35674
X	24884208	24884424	ARX_Ava	35676
X	24884656	24884921	ARX_Chao	35677
X	24894826	24895492	ARX_Clara	35678
X	24915877	24916940	ARX_Eden	35682
X	24917465	24917896	ARX_Felix	35683
X	24946385	24946893	ARX_Figaro	35686
X	24984854	24985103	ARX_Griselda	35690
X	24998587	24998786	ARX_Harper	35691
X	24999585	24999825	ARX_Jun	35692
X	25008264	25009281	ARX_Napoleon	35699
X	25017644	25017964	ARX_Nemo	35702
X	25068256	25068681	ARX_Nick	35703
X	25401312	25401711	ARX_Scheherazade	35706
X	25668567	25668782	ARX_Tarzan	35708
X	31139585	31139931	chrX_Andrew	35728
X	33357383	33357668	chrX_Aphrodite	35751
X	34645473	34645704	chrX_Atsuko	35752
X	41091778	41092093	DDX3X_Alice	35802
X	41092240	41092467	DDX3X_Antonio	35803
X	41093067	41093276	DDX3X_Atsuko	35805
X	41207219	41207447	DDX3X_Hector	35808
X	41207523	41207725	DDX3X_Lincoln	35809
X	41208369	41208591	DDX3X_Sherlock	35813
X	41208660	41209003	DDX3X_Theodore	35814
X	41379235	41379583	DDX3X_Zhong	35821
X	44971125	44971560	chrX_Beata	35867
X	70766096	70766436	chrX_Bryan	35951
X	76761391	76761620	chrX_Lukas	35985
X	81464503	81464841	POU3F4_Aurore	36000
X	81697749	81698113	POU3F4_Benjamin	36002
X	81789604	81789840	POU3F4_Griselda	36005
X	81979173	81979745	POU3F4_Helen	36009
X	82082717	82082988	POU3F4_Nagasawa	36010
X	82400995	82401211	POU3F4_Poseidon	36011
X	82591525	82591724	POU3F4_Roman	36013
X	82751000	82751365	POU3F4_Santiago	36016
X	82754222	82754433	POU3F4_Vincent	36017
X	82766765	82766968	POU3F4_Zeus	36020
X	85131497	85131736	DACH2_Wei	36035
X	85156846	85157060	DACH2_Virginia	36036
X	85165668	85165924	DACH2_Vincent	36037
X	85409544	85409871	DACH2_Ruby	36047
X	85412425	85412697	DACH2_Patricia	36048
X	85465778	85466134	DACH2_Oskar	36054
X	85514063	85514423	DACH2_Napoleon	36056
X	85638655	85638911	DACH2_Mignon	36066
X	85716526	85716738	DACH2_Midori	36072
X	85802940	85803174	DACH2_Frodo	36076
X	85819320	85819609	DACH2_Flora	36079
X	85923430	85923684	DACH2_Figaro	36086
X	85932736	85933047	DACH2_Hana	36087
X	86064605	86065182	DACH2_Clara	36092
X	86074479	86074940	DACH2_Ariane	36093
X	96737676	96737919	chrX_Mateo	36118
X	122599250	122599677	chrX_Maxwell	36217
X	123235351	123235698	chrX_Nora	36238
X	123236165	123236369	chrX_Prometheus	36241
X	123903067	123903386	DCAF12L2_Aurore	36248
X	124260030	124260253	DCAF12L2_Emi	36251
X	124512709	124512942	DCAF12L2_Larisa	36255
X	124653780	124654156	DCAF12L2_Mauritius	36256
X	136317153	136317665	ZIC3_Beatrice	36330
X	136353629	136353907	ZIC3_Frederica	36334
X	136652754	136652976	ZIC3_Hana	36342
X	136829401	136829639	ZIC3_Jacob	36347
X	137064672	137065062	ZIC3_Lincoln	36354
X	139381246	139381510	SOX3_Adela	36373
X	139594110	139594310	SOX3_Scout	36376
X	139614652	139614913	SOX3_Vanessa	36378
X	139674962	139675267	SOX3_Zoltan	36381
X	147031884	147032193	chrX_Vera	36395
X	147829436	147829728	chrX_Violet	36415
X	147881083	147881365	chrX_Whitney	36421
X	148395153	148395547	chrX_Yves	36439
1	3190804	3191011	chr1_Abraham	3232
1	10573940	10574151	CASZ1_Benjamin	3304
1	10575142	10575471	CASZ1_Cameron	3305
1	10593672	10593919	CASZ1_Eden	3315
1	10597703	10597909	CASZ1_Eduardo	3317
1	10600391	10600616	CASZ1_Eros	3318
1	10653779	10654169	CASZ1_Hana	3321
1	10658746	10659025	CASZ1_Jan	3324
1	10662486	10662703	CASZ1_Leo	3326
1	10683258	10683489	CASZ1_Lucia	3329
1	10732561	10732810	CASZ1_Malcolm	3343
1	10751164	10751373	CASZ1_Mauritius	3350
1	10758241	10758598	CASZ1_Ming	3352
1	10781348	10781594	CASZ1_Othell	3361
1	10794394	10794719	CASZ1_Roman	3364
1	10795121	10795400	CASZ1_Santiago	3365
1	10836096	10836380	CASZ1_Trystan	3372
1	10851826	10852045	CASZ1_Victor	3375
1	10925389	10925590	CASZ1_Violet	3385
1	10965563	10965869	CASZ1_Vivien	3389
1	16200639	16200952	chr1_Achilles	3419
1	19095259	19095514	chr1_Adam	3451
1	21327649	21327870	chr1_Adela	3474
1	21755033	21755299	chr1_Aida	3475
1	24304383	24304761	chr1_Aladdin	3502
1	24973471	24973725	chr1_Amos	3504
1	24974459	24974715	chr1_Antonio	3505
1	27024656	27024880	chr1_Arthur	3525
1	27050300	27050537	chr1_Beatrice	3527
1	27108345	27108601	chr1_Boris	3541
1	31404352	31404556	chr1_Carmen	3567
1	31405014	31405253	chr1_Cassandra	3570
1	37962112	37962418	chr1_Chao	3635
1	38561073	38561396	POU3F1_Cassandra	3641
1	38724158	38724374	POU3F1_Olivia	3653
1	39151778	39152174	POU3F1_Megan	3667
1	44739747	44740154	RNF220_Evelyn	3722
1	44792091	44792381	RNF220_Frederica	3727
1	44874995	44875307	RNF220_Gandalf	3728
1	44971228	44971473	RNF220_Jonathan	3734
1	44990311	44990634	RNF220_Mateo	3736
1	45034898	45035244	RNF220_Vera	3743
1	49112986	49113245	chr1_Chen	3778
1	49436080	49436328	chr1_Claudia	3787
1	51006198	51006663	FAF1_Aurore	3836
1	51035688	51036083	FAF1_Hannibal	3843
1	51043618	51043898	FAF1_Jan	3844
1	51099133	51099594	FAF1_Midori	3847
1	51165998	51166272	FAF1_Silvester	3855
1	51169556	51169864	FAF1_Zeus	3857
1	54725551	54725811	chr1_Daniel	3889
1	54853231	54853434	chr1_Derek	3892
1	60700474	60700696	NFIA_Abraham	3924
1	61087013	61087399	NFIA_Antonio	3928
1	61330842	61331161	NFIA_Atsuko	3935
1	61361409	61361629	NFIA_Carmen	3944
1	61574884	61575100	NFIA_Franz	3956
1	61577204	61577596	NFIA_Laura	3959
1	61646801	61647092	NFIA_Leo	3966
1	61709779	61710120	NFIA_Lukas	3980
1	61734223	61734590	NFIA_Naoko	3983
1	61809442	61809658	NFIA_Norma	3993
1	61918406	61918609	NFIA_Olivia	4008
1	61921771	61922041	NFIA_Patricia	4011
1	61922564	61922874	NFIA_Quentin_1	4013
1	61922882	61923086	NFIA_Quentin_2	4014
1	61923893	61924265	NFIA_Theodore	4020
1	61925922	61926427	NFIA_Trystan_1	4022
1	61926429	61926675	NFIA_Trystan_2	4023
1	61928184	61928459	NFIA_William	4024
1	62103959	62104266	NFIA_Xavier	4026
1	63342300	63342526	FOXD3_Aida	4038
1	63348010	63348247	FOXD3_Akiko	4041
1	63349938	63350473	FOXD3_Alexander	4043
1	63369588	63370297	FOXD3_Chao	4047
1	63370437	63370700	FOXD3_Clara	4049
1	63382805	63383137	FOXD3_Flora	4052
1	63384310	63384916	FOXD3_Frederica	4053
1	63394453	63394924	FOXD3_Frodo	4054
1	63403617	63404088	FOXD3_Helen	4056
1	63444004	63444591	FOXD3_Jasmine	4067
1	63463350	63463876	FOXD3_Joshua	4069
1	63464744	63465407	FOXD3_Laura	4072
1	63465856	63466207	FOXD3_Megan	4073
1	63538411	63538766	FOXD3_Nick	4078
1	63539050	63539265	FOXD3_Norma	4079
1	63555505	63555809	FOXD3_Roman	4084
1	63574257	63574555	FOXD3_Sam	4085
1	63600129	63600431	FOXD3_Scarlett	4090
1	63608448	63608707	FOXD3_Scout	4095
1	63665304	63665966	FOXD3_Sebastian	4097
1	63666390	63666852	FOXD3_Tarzan	4098
1	63667064	63667263	FOXD3_Tatiana	4099
1	63722855	63723159	FOXD3_Trystan	4103
1	63740492	63741042	FOXD3_Victor	4106
1	63914405	63915007	FOXD3_Vladimir	4113
1	65062906	65063127	chr1_Doris	4124
1	67208945	67209187	chr1_Eden	4131
1	67878506	67878818	chr1_Elvira	4136
1	70694841	70695067	SRSF11_Aladdin	4152
1	70696609	70696959	SRSF11_Alice	4155
1	70697428	70697784	SRSF11_Cameron	4157
1	71872813	71873069	chr1_Frankenstein	4175
1	75430041	75430355	chr1_Frodo	4189
1	77513300	77513505	chr1_Hamlet	4204
1	78030190	78030748	AK5_Ariane	4208
1	78411170	78411374	AK5_Delphina	4218
1	78412133	78412353	AK5_Leopold	4219
1	78413019	78413289	AK5_Wagner	4220
1	78414049	78414317	AK5_Wei	4222
1	79725732	79725955	chr1_Harper	4236
1	80831113	80831616	chr1_Isaac	4246
1	81696783	81697038	ELTD1_Bryan	4259
1	81920048	81920269	ELTD1_Hamlet	4272
1	81930078	81930343	ELTD1_Ming	4273
1	82049582	82049815	ELTD1_Molly	4291
1	82395027	82395235	ELTD1_Nagasawa	4318
1	82455226	82455454	ELTD1_Norma	4347
1	82457121	82457521	ELTD1_Ryan	4353
1	83252709	83252995	chr1_Johanna	4375
1	83311288	83311497	chr1_Laura	4377
1	83878679	83878948	LPHN2_Felix	4383
1	84232898	84233148	LPHN2_Jasmine	4389
1	84235707	84236026	LPHN2_Wagner	4390
1	87615911	87616204	LMO4_Abraham	4408
1	87619513	87619723	LMO4_Agamemnon	4410
1	87620832	87621056	LMO4_Aida	4412
1	87670078	87670470	LMO4_Akiko	4416
1	87672013	87672365	LMO4_Amos	4418
1	87728943	87729145	LMO4_Aphrodite	4421
1	87741752	87741969	LMO4_Brooklyn	4422
1	87759297	87759506	LMO4_Bryan	4425
1	87776409	87776797	LMO4_Chao	4426
1	87801380	87801790	LMO4_Dominica	4430
1	87803612	87803881	LMO4_Dorian	4433
1	87804379	87804933	LMO4_Eduardo	4434
1	87806818	87807117	LMO4_Eugene	4438
1	87810768	87811066	LMO4_Figaro	4442
1	87812812	87813017	LMO4_Frederica	4444
1	87821911	87822766	LMO4_Frodo	4446
1	87990326	87990553	LMO4_Gwyneth	4466
1	88016225	88016651	LMO4_Hana	4467
1	88028942	88029252	LMO4_Hannibal	4470
1	88065452	88065837	LMO4_Jan	4475
1	88065902	88066101	LMO4_Jasmine	4476
1	88108515	88108966	LMO4_Jeremy	4478
1	88149190	88149494	LMO4_Jonathan	4481
1	88180962	88181365	LMO4_Julia	4485
1	88216231	88216459	LMO4_Leontina	4491
1	88403473	88403910	LMO4_Lily	4496
1	88431143	88431392	LMO4_Lukas	4498
1	88451291	88451517	LMO4_Midori	4502
1	88536783	88537041	LMO4_Norma	4507
1	88537290	88537591	LMO4_Olivia_1	4508
1	88537593	88537850	LMO4_Olivia_2	4509
1	88565572	88565772	LMO4_Ruby	4511
1	88581026	88581421	LMO4_Sam	4513
1	88615904	88616566	LMO4_Santiago	4516
1	88647400	88647699	LMO4_Scout	4521
1	88686802	88687157	LMO4_Siddhartha	4523
1	88705057	88705457	LMO4_Trevor	4526
1	88842222	88842575	LMO4_Ursula	4538
1	88876082	88876697	LMO4_Wagner	4540
1	88927638	88928077	LMO4_Xavier	4542
1	90552790	90553044	BARHL2_Adam	4562
1	90567516	90567751	BARHL2_Alice_1	4564
1	90567770	90567969	BARHL2_Alice_2	4565
1	90570717	90571108	BARHL2_Aurore	4567
1	90600374	90600655	BARHL2_Ava	4575
1	90601396	90601724	BARHL2_Benjamin	4578
1	90647002	90647211	BARHL2_Boris	4579
1	90664263	90664469	BARHL2_Charlie	4581
1	90807158	90807481	BARHL2_Demian	4592
1	90847752	90848018	BARHL2_Dominica	4595
1	90852783	90853217	BARHL2_Felix	4599
1	90905240	90905777	BARHL2_Hamlet	4602
1	91003625	91004085	BARHL2_Hong	4615
1	91087385	91087960	BARHL2_Jacob	4621
1	91088247	91088538	BARHL2_Jan	4623
1	91167097	91167346	BARHL2_Leo	4634
1	91193564	91194292	BARHL2_Lucifer	4639
1	91196989	91197213	BARHL2_Lukas_1	4641
1	91197215	91197755	BARHL2_Lukas_2	4642
1	91216102	91216331	BARHL2_Naoko	4643
1	91225075	91225475	BARHL2_Roman	4646
1	91294326	91294724	BARHL2_Ryan	4647
1	91299321	91299560	BARHL2_Theodore	4649
1	91300599	91300877	BARHL2_Vincent	4652
1	91306681	91306897	BARHL2_William	4655
1	91411080	91411295	BARHL2_Xavier	4667
1	95874008	95874237	PTBP2_Adela	4707
1	95978659	95978887	PTBP2_Agamemnon	4708
1	96389627	96389854	PTBP2_Alexander	4718
1	96420165	96420386	PTBP2_Brooklyn	4721
1	96473905	96474261	PTBP2_Carmen	4723
1	96561902	96562146	PTBP2_Dominica	4724
1	96569565	96569779	PTBP2_Faust	4727
1	97062794	97063004	PTBP2_Flora	4747
1	97271760	97272031	PTBP2_Franz	4752
1	97279641	97279916	PTBP2_Gabriel	4757
1	97280133	97280545	PTBP2_Hamlet	4759
1	97610588	97611271	PTBP2_Kazuki	4770
1	97709744	97709948	PTBP2_Logan	4773
1	97764372	97764677	PTBP2_Mateo	4774
1	97765162	97765412	PTBP2_Nemo	4775
1	97916629	97916919	PTBP2_Noah	4781
1	98024981	98025197	PTBP2_Penelope	4787
1	98097623	98097951	PTBP2_Roxane	4792
1	98293449	98293668	PTBP2_Ruby	4798
1	98302818	98303133	PTBP2_Theodore	4800
1	98871918	98872126	chr1_Simona	4818
1	98917794	98918005	chr1_Silvester	4819
1	109240415	109240718	chr1_Sylvie	4877
1	110889014	110889217	chr1_Tara	4890
1	112255524	112255757	chr1_Trystan	4901
1	114520210	114520421	chr1_Veronica	4923
1	163337564	163337918	chr1_Wei	5062
1	163442132	163442683	chr1_Whitney	5067
1	164023565	164023991	PBX1_Arthur	5076
1	164290052	164290317	PBX1_Bryan	5081
1	164592979	164593187	PBX1_Hana	5088
1	164604739	164604999	PBX1_Robert	5092
1	164659166	164659366	PBX1_Ruby	5102
1	164673364	164673816	PBX1_Ryan	5105
1	164681459	164681742	PBX1_Sam	5106
1	167395274	167395651	chr1_Xavier	5161
1	169101643	169101870	chr1_Yana	5168
1	169901000	169901294	chr1_Yannick	5169
1	172113896	172114208	chr1_Yasmin	5193
1	180341976	180342245	chr1_Yelisabeta	5252
1	185275590	185275817	chr1_Yoana	5291
1	197565969	197566207	LHX9_Aida	5315
1	197573450	197573688	LHX9_Brooklyn	5316
1	197575416	197575946	LHX9_Derek	5317
1	197643500	197643793	LHX9_Gandalf	5324
1	197899745	197899996	LHX9_Haruki_1	5335
1	197900024	197900629	LHX9_Haruki_2	5336
1	197900998	197901200	LHX9_Nemo	5337
1	198215442	198215874	LHX9_Oskar	5340
1	198264415	198264754	LHX9_Patricia	5345
1	198267738	198268159	LHX9_Ruby	5347
1	198340255	198340457	LHX9_Sam	5348
1	198360804	198361006	LHX9_Zhong	5349
1	199747846	199748074	KIF14_Atsuko	5367
1	200048353	200048851	KIF14_Demian	5375
1	200120398	200120598	KIF14_Eduardo	5383
1	200216355	200216741	KIF14_Felix_1	5392
1	200216779	200217001	KIF14_Felix_2	5393
1	200284095	200284497	KIF14_Oberon	5396
1	200285431	200285809	KIF14_Penelope	5398
1	200381539	200381944	KIF14_Vanessa	5403
1	200432300	200432975	KIF14_Vivien	5404
1	208506239	208506463	MIR205HG_Hana	5464
1	208921396	208921619	MIR205HG_Naoko	5468
1	209276003	209276214	MIR205HG_Traviata	5472
1	213332779	213333063	PROX1_Abraham	5506
1	213349655	213349976	PROX1_Amos	5507
1	213398311	213398649	PROX1_Ariel	5513
1	213415641	213416032	PROX1_Atsuko	5516
1	213466384	213466682	PROX1_Clara	5518
1	213493603	213493827	PROX1_Delphina	5519
1	213499571	213500127	PROX1_Demian	5521
1	213513671	213514012	PROX1_Eros	5523
1	213598537	213599011	PROX1_Eva	5530
1	213681178	213681456	PROX1_Figaro	5534
1	213759701	213759944	PROX1_Frankenstein	5542
1	213824070	213824273	PROX1_Griselda	5543
1	213956501	213956708	PROX1_Hong_1	5546
1	213956730	213957130	PROX1_Hong_2	5547
1	214003101	214003572	PROX1_Jan	5551
1	214065547	214065964	PROX1_Joshua	5557
1	214106634	214107032	PROX1_Jun	5558
1	214123863	214124082	PROX1_Kizuki	5561
1	214169603	214169877	PROX1_Larisa	5566
1	214175937	214176155	PROX1_Leontina	5572
1	214179050	214179254	PROX1_Lucy	5575
1	214182415	214182739	PROX1_Maxwell	5576
1	214183083	214183662	PROX1_Naomi	5578
1	214190333	214190904	PROX1_Napoleon	5581
1	214203177	214203537	PROX1_Noah	5589
1	214212185	214212384	PROX1_Pablo	5594
1	214240351	214240592	PROX1_Quentin	5601
1	214240666	214240893	PROX1_Tarzan_1	5602
1	214240941	214241181	PROX1_Tarzan_2	5603
1	214316017	214316280	PROX1_Traviata	5605
1	214359477	214359926	PROX1_Ursula	5610
1	215824535	215824823	ESRRG_Abraham	5620
1	215891697	215892027	ESRRG_Adam	5628
1	215912305	215912735	ESRRG_Adela	5629
1	215965659	215966054	ESRRG_Agamemnon	5636
1	215967465	215967717	ESRRG_Akiko	5637
1	216064869	216065142	ESRRG_Ariel	5648
1	216136815	216137513	ESRRG_Arthur	5662
1	216214251	216214536	ESRRG_Aurore	5667
1	216221375	216221874	ESRRG_Ava	5669
1	216228032	216228239	ESRRG_Boris	5670
1	216263962	216264329	ESRRG_Bryan	5674
1	216294809	216295086	ESRRG_Carmen	5675
1	216355875	216356106	ESRRG_Clara	5677
1	216356808	216357267	ESRRG_Claudia	5678
1	216357647	216358055	ESRRG_Delphina	5680
1	216421908	216422203	ESRRG_Emi	5684
1	216540197	216540739	ESRRG_Eros	5691
1	216564428	216564656	ESRRG_Eugene	5692
1	216691249	216691880	ESRRG_Eva	5710
1	216694923	216695309	ESRRG_Flora	5713
1	216705485	216705963	ESRRG_Florentino	5715
1	216723383	216723939	ESRRG_Frankenstein	5721
1	216728995	216729229	ESRRG_Franz	5722
1	216734066	216734361	ESRRG_Frederica	5724
1	216736555	216736851	ESRRG_Frodo	5726
1	216750156	216750360	ESRRG_Gabriel	5731
1	216772853	216773125	ESRRG_Griselda	5733
1	216779497	216779819	ESRRG_Hans	5734
1	216787518	216788023	ESRRG_Haruki	5736
1	216806470	216806716	ESRRG_Hector	5739
1	216854087	216854436	ESRRG_Isaac	5746
1	216885973	216886184	ESRRG_Isolde	5754
1	216913389	216913610	ESRRG_Johanna	5762
1	216931507	216931728	ESRRG_Juan	5769
1	216979446	216979819	ESRRG_Julia	5772
1	216990870	216991329	ESRRG_Kazuki	5775
1	217016965	217017176	ESRRG_Laura	5779
1	217069814	217070253	ESRRG_Leopold	5789
1	217080524	217080755	ESRRG_Lukas	5791
1	217096279	217096567	ESRRG_Mignon	5792
1	217441460	217441720	ESRRG_Mustafa	5814
1	217565788	217566126	ESRRG_Nagasawa	5818
1	217576404	217576604	ESRRG_Naoko	5819
1	217598469	217598812	ESRRG_Naomi	5823
1	217689847	217690158	ESRRG_Nemo	5832
1	217712785	217713120	ESRRG_Nick	5833
1	217737550	217737849	ESRRG_Noah	5839
1	217749953	217750244	ESRRG_Norma	5840
1	217766612	217767038	ESRRG_Olivia	5842
1	217841761	217842238	ESRRG_Ophelia	5847
1	217851965	217852238	ESRRG_Oskar	5850
1	217902224	217902639	ESRRG_Othell	5851
1	217913840	217914055	ESRRG_Pablo	5852
1	217954370	217954654	ESRRG_Pandora	5858
1	217964344	217964672	ESRRG_Robert	5859
1	217986440	217986792	ESRRG_Roman	5862
1	218012619	218012885	ESRRG_Ruby	5865
1	218113672	218113892	ESRRG_Ryan	5876
1	218208020	218208233	ESRRG_Santiago	5884
1	218223013	218223487	ESRRG_Scarlett	5886
1	218237633	218237832	ESRRG_Scheherazade_1	5888
1	218237868	218238346	ESRRG_Scheherazade_2	5889
1	218252711	218253043	ESRRG_Tatiana	5890
1	218281421	218281672	ESRRG_Toru	5893
1	218361198	218361466	ESRRG_Vanessa	5900
1	218374316	218374645	ESRRG_Vincent	5902
1	218414563	218414785	ESRRG_Violet_1	5905
1	218414816	218415158	ESRRG_Violet_2	5906
1	218428420	218428864	ESRRG_William	5908
1	218523078	218523321	ESRRG_Zeus	5912
1	219137869	219138084	chr1_Yoko	5918
1	221165430	221165699	chr1_Yordan_1	5941
1	221165739	221165951	chr1_Yordan_2	5942
1	224576983	224577228	chr1_Yvonne_1	5969
1	224577243	224577535	chr1_Yvonne_2	5970
1	243556159	243556538	ZNF238_Akiko	6092
1	243560187	243560544	ZNF238_Andrew	6095
1	243579132	243579746	ZNF238_Benjamin	6096
1	243585497	243585908	ZNF238_Cameron	6097
1	243624219	243624613	ZNF238_Clara	6098
1	243665303	243665536	ZNF238_Claudia	6103
1	243721967	243722277	ZNF238_Daniel	6109
1	243736351	243736630	ZNF238_Demian	6110
1	243876737	243877048	ZNF238_Flora_1	6112
1	243877077	243877537	ZNF238_Flora_2	6113
1	243896008	243896374	ZNF238_Isaac	6114
1	244123298	244123682	ZNF238_Kizuki	6119
1	244174645	244174971	ZNF238_Napoleon	6121
1	244215353	244215685	ZNF238_Noah	6126
1	244219247	244219562	ZNF238_Prometheus	6132
1	244220109	244220401	ZNF238_Roman	6134
1	244220563	244220776	ZNF238_Roxane	6136
1	244229496	244229726	ZNF238_Zeus	6137
1	245017477	245017750	chr1_Zara	6146
2	1792897	1793434	MYT1L_Frankenstein	18529
2	1795255	1795534	MYT1L_Hannibal	18535
2	1890737	1890937	MYT1L_Mauritius	18538
2	2335196	2335481	MYT1L_Virginia	18554
2	5550287	5550639	chr2_Adam	18572
2	5835310	5835555	chr2_Agamemnon	18580
2	6714246	6714468	chr2_Aida	18588
2	7548131	7548434	RNF144A_Alice	18595
2	7735365	7735814	RNF144A_Franz	18597
2	7774632	7774979	RNF144A_Joshua	18600
2	7806609	7806812	RNF144A_Olivia_1	18602
2	7806815	7807090	RNF144A_Olivia_2	18603
2	8213735	8213986	RNF144A_Ruby	18612
2	8282040	8282245	RNF144A_Victor	18616
2	16086655	16086951	chr2_Anna	18659
2	18661271	18661484	KCNS3_Aurore	18674
2	18973016	18973227	KCNS3_Johanna	18682
2	19167412	19167676	KCNS3_Maxwell	18688
2	19740957	19741159	chr2_Ariane	18705
2	19775431	19775683	chr2_Barak	18708
2	32842984	32843287	chr2_Boris	18817
2	38976008	38976332	chr2_Butcher	18844
2	43450315	43450572	chr2_Ferguson	18865
2	44124147	44124382	LRPPRC_Ariane	18867
2	44132413	44132829	LRPPRC_Eduardo	18868
2	44132920	44133242	LRPPRC_Griselda	18869
2	44166815	44167130	LRPPRC_Harper	18873
2	44171034	44171290	LRPPRC_Jonathan_1	18876
2	44171318	44171517	LRPPRC_Jonathan_2	18877
2	44172104	44172328	LRPPRC_Malcolm	18879
2	44174000	44174218	LRPPRC_Penelope	18881
2	44175418	44175908	LRPPRC_Trystan	18882
2	44680472	44680737	SIX2_Akiko	18902
2	44773521	44773933	SIX2_Antonio	18907
2	44807742	44808154	SIX2_Atsuko	18910
2	44845257	44845909	SIX2_Ava	18911
2	44907665	44907967	SIX2_Derek	18914
2	44909443	44909817	SIX2_Emi	18917
2	44914776	44915281	SIX2_Eva	18918
2	44933052	44933597	SIX2_Hans	18920
2	44933769	44934643	SIX2_Joshua	18922
2	44970898	44971239	SIX2_Kaori	18926
2	44981098	44981442	SIX2_Kazuki	18931
2	45000586	45000786	SIX2_Laura	18941
2	45003069	45003406	SIX2_Molly	18942
2	45004028	45004702	SIX2_Pablo	18943
2	45067141	45067683	SIX2_Robert	18953
2	45068454	45068812	SIX2_Ruby_1	18954
2	45068850	45069084	SIX2_Ruby_2	18955
2	45418637	45418875	SIX2_Tatiana	18976
2	45677951	45678197	SIX2_Theodore	18982
2	45680068	45680376	SIX2_Veronica	18984
2	45683825	45684083	SIX2_Violet	18985
2	47387298	47387540	chr2_Isolde	18999
2	48034590	48034922	chr2_Jacob	19007
2	50148180	50148410	NRXN1_Abraham	19028
2	50282019	50282400	NRXN1_Aida	19035
2	50848195	50848624	NRXN1_Amadeus	19047
2	73175229	73175464	chr2_Ming	19727
2	57968022	57968489	BCL11A_Adam	19095
2	57972483	57972812	BCL11A_Adela	19096
2	57986585	57986980	BCL11A_Agamemnon	19100
2	58096858	58097086	BCL11A_Aida	19105
2	58105466	58105725	BCL11A_Amadeus	19107
2	58106041	58106268	BCL11A_Andrew	19108
2	58118224	58118505	BCL11A_Antonio	19113
2	58125274	58125783	BCL11A_Aphrodite	19114
2	58147001	58147271	BCL11A_Ariane	19117
2	58186539	58186873	BCL11A_Atsuko	19118
2	58351119	58351375	BCL11A_Aurore	19124
2	58367743	58368180	BCL11A_Ava	19131
2	58421728	58422057	BCL11A_Benjamin	19134
2	58696415	58696679	BCL11A_Boris	19145
2	58749428	58749821	BCL11A_Cameron	19149
2	58770504	58771029	BCL11A_Carmen	19151
2	58796631	58796936	BCL11A_Charlie	19156
2	58810340	58810573	BCL11A_Claudia	19159
2	58858096	58858518	BCL11A_Daniel	19164
2	58860462	58860850	BCL11A_Demian	19165
2	58871690	58872032	BCL11A_Derek	19168
2	58882402	58882730	BCL11A_Dorian	19171
2	58891494	58891769	BCL11A_Doris	19172
2	58925571	58925770	BCL11A_Eduardo	19177
2	58948020	58948333	BCL11A_Elvira	19182
2	58949115	58949678	BCL11A_Emi	19183
2	58976280	58976524	BCL11A_Eros	19186
2	58993738	58994001	BCL11A_Eva	19187
2	58994648	58995169	BCL11A_Faust	19188
2	58996707	58997361	BCL11A_Figaro	19190
2	59039895	59040194	BCL11A_Florentino	19197
2	59066826	59067229	BCL11A_Franz	19200
2	59080107	59080404	BCL11A_Frederica	19201
2	59108138	59108470	BCL11A_Frodo	19204
2	59133306	59133682	BCL11A_Gabriel	19205
2	59136875	59137356	BCL11A_Harper	19208
2	59140352	59140570	BCL11A_Haruki	19211
2	59141833	59142110	BCL11A_Hector	19212
2	59144767	59145256	BCL11A_Isaac	19213
2	59155646	59155933	BCL11A_Isolde	19214
2	59163404	59163739	BCL11A_Jacob	19216
2	59179350	59179568	BCL11A_Jasmine	19218
2	59183171	59183388	BCL11A_Jonathan	19222
2	59199403	59199665	BCL11A_Juan	19226
2	59199848	59200103	BCL11A_Kizuki	19227
2	59202654	59202878	BCL11A_Laura	19231
2	59203631	59204087	BCL11A_Leontina	19233
2	59204917	59205120	BCL11A_Lily	19235
2	59246345	59246556	BCL11A_Lincoln	19238
2	59253333	59253604	BCL11A_Logan	19240
2	59274573	59274875	BCL11A_Lolita	19242
2	59304391	59304653	BCL11A_Lucy	19246
2	59305252	59305618	BCL11A_Mateo_1	19248
2	59305621	59305826	BCL11A_Mateo_2	19249
2	59411051	59411260	BCL11A_Molly	19254
2	59428990	59429355	BCL11A_Mustafa	19258
2	59477052	59477471	BCL11A_Nagasawa	19263
2	59541145	59541503	BCL11A_Naoko_1	19269
2	59541513	59541733	BCL11A_Naoko_2	19270
2	59662150	59662374	BCL11A_Nemo	19272
2	59746627	59746861	BCL11A_Nora	19277
2	59889420	59889812	BCL11A_Norma	19288
2	59897323	59897637	BCL11A_Oberon	19292
2	59947640	59948108	BCL11A_Ophelia	19295
2	59998702	59998957	BCL11A_Oskar	19302
2	60006415	60006634	BCL11A_Pablo	19303
2	60018703	60018975	BCL11A_Pandora	19307
2	60056123	60056407	BCL11A_Prometheus	19314
2	60077324	60077621	BCL11A_Robert	19316
2	60106706	60106968	BCL11A_Roman	19318
2	60114231	60114511	BCL11A_Roxane	19319
2	60116649	60116902	BCL11A_Ruby	19320
2	60121479	60121749	BCL11A_Ryan	19322
2	60137943	60138289	BCL11A_Sam	19323
2	60151540	60151805	BCL11A_Santiago	19327
2	60163225	60163571	BCL11A_Scheherazade	19328
2	60174340	60174553	BCL11A_Sebastian	19329
2	60224447	60224671	BCL11A_Sherlock	19333
2	60291925	60292295	BCL11A_Theodore	19340
2	60297626	60298611	BCL11A_Toru	19342
2	60353011	60353325	BCL11A_Urania	19346
2	60441618	60442140	BCL11A_Ursula	19349
2	60517264	60517551	BCL11A_Vera	19355
2	60684328	60684528	BCL11A_Veronica_1	19362
2	60684544	60684802	BCL11A_Veronica_2	19363
2	60685096	60685415	BCL11A_Vivien	19365
2	60692024	60692271	BCL11A_Vladimir	19374
2	60761776	60762163	BCL11A_Wei_1	19384
2	60762165	60762371	BCL11A_Wei_2	19385
2	60775620	60775820	BCL11A_Xavier	19395
2	60795242	60795444	BCL11A_Zeus	19398
2	61414655	61414934	XPO1_Felix	19402
2	61705069	61705337	XPO1_Logan	19409
2	61752333	61752781	XPO1_Patricia	19418
2	63014713	63015051	OTX1_Amos	19422
2	63191615	63191972	OTX1_Boris	19429
2	63194035	63194669	OTX1_Chen	19433
2	63195799	63196113	OTX1_Eden	19434
2	63219009	63219282	OTX1_Emi	19441
2	63219833	63220114	OTX1_Figaro_1	19443
2	63220119	63220355	OTX1_Figaro_2	19444
2	63221001	63221744	OTX1_Leontina	19445
2	63223759	63224186	OTX1_Lucia	19447
2	63230433	63230984	OTX1_Malcolm	19450
2	63234040	63234407	OTX1_Ming	19451
2	63234936	63235136	OTX1_Mustafa	19452
2	63240650	63240968	OTX1_Norma_1	19456
2	63240970	63241284	OTX1_Norma_2	19457
2	63261768	63262260	OTX1_Veronica	19459
2	63661701	63662144	OTX1_Victor	19469
2	65315392	65315614	chr2_Midori	19496
2	65941809	65942211	MEIS1_Virginia	19507
2	66013382	66013658	MEIS1_Veronica	19509
2	66091901	66092223	MEIS1_Vanessa	19519
2	66093222	66093618	MEIS1_Urania	19520
2	66226919	66227136	MEIS1_Traviata	19523
2	66298490	66298770	MEIS1_Roman	19527
2	66398152	66398526	MEIS1_Robert	19528
2	66411454	66411747	MEIS1_Prometheus	19530
2	66511015	66511341	MEIS1_Patricia	19537
2	66611745	66612009	MEIS1_Othell	19546
2	66688777	66689257	MEIS1_Nick	19552
2	66689490	66689834	MEIS1_Nemo	19554
2	66698031	66698236	MEIS1_Mustafa	19559
2	66735726	66735956	MEIS1_Molly	19562
2	66736440	66736675	MEIS1_Ming	19564
2	66749900	66750207	MEIS1_Mauritius_1	19569
2	66750235	66750462	MEIS1_Mauritius_2	19570
2	66764246	66764464	MEIS1_Kazuki	19574
2	66796781	66797026	MEIS1_Juan	19587
2	66797351	66797619	MEIS1_Jeremy	19588
2	66798811	66799034	MEIS1_Jasmine	19590
2	66799519	66799880	MEIS1_Jan	19595
2	66831550	66831828	MEIS1_Jacob	19598
2	66908725	66908925	MEIS1_Isolde	19603
2	66915917	66916336	MEIS1_Isaac	19606
2	66919154	66919479	MEIS1_Hong	19608
2	66922668	66922957	MEIS1_Hector	19610
2	66925201	66925668	MEIS1_Havana	19614
2	66926973	66927567	MEIS1_Haruki	19615
2	67032525	67032767	MEIS1_Harshita	19624
2	67157750	67157992	MEIS1_Harper	19633
2	67217079	67217321	MEIS1_Harold	19638
2	67235442	67235692	MEIS1_Hans	19646
2	67281580	67281874	MEIS1_Hannibal	19649
2	67281975	67282322	MEIS1_Gandalf	19650
2	67463224	67463484	MEIS1_Finn	19660
2	67494876	67495100	MEIS1_Eden	19663
2	67508414	67508627	MEIS1_Claudia	19666
2	67691012	67691227	MEIS1_Charlie	19678
2	67743484	67743847	MEIS1_Cassandra	19679
2	68020069	68020280	MEIS1_Benjamin	19692
2	68081395	68081638	MEIS1_Beatrice	19694
2	68407793	68408085	MEIS1_Alice	19704
2	72561996	72562441	chr2_Mignon	19720
2	73175229	73175464	chr2_Ming	19727
2	85280533	85280746	chr2_Molly	19761
2	85280750	85280953	chr2_Mustafa	19762
2	100017397	100017694	AFF3_Abraham	19797
2	100429129	100429357	AFF3_Molly	19807
2	100497549	100497789	AFF3_Vladimir	19808
2	100515842	100516050	AFF3_Xavier	19810
2	103538824	103539515	POU3F3_Abraham	19841
2	103548892	103549219	POU3F3_Adela	19843
2	103560057	103560797	POU3F3_Agamemnon	19844
2	103593087	103593321	POU3F3_Aladdin	19845
2	103744112	103744328	POU3F3_Alice	19854
2	103783098	103783356	POU3F3_Amanda	19859
2	103792954	103793198	POU3F3_Ariel	19861
2	103857726	103857950	POU3F3_Ava	19863
2	103858218	103858474	POU3F3_Brooklyn	19864
2	103910307	103910617	POU3F3_Charlie	19874
2	103980582	103980926	POU3F3_Chen	19875
2	104061607	104062158	POU3F3_Daniel	19879
2	104064212	104064459	POU3F3_Eva	19880
2	104064903	104065272	POU3F3_Faust	19881
2	104285940	104286281	POU3F3_Figaro	19884
2	104359678	104360197	POU3F3_Franz	19886
2	104432928	104433203	POU3F3_Gabriel	19887
2	104496523	104497031	POU3F3_Gwyneth	19889
2	104576627	104577056	POU3F3_Hans	19890
2	104577303	104577987	POU3F3_Hector	19891
2	104668843	104669263	POU3F3_Hong	19897
2	104736698	104737219	POU3F3_Isaac	19899
2	104824174	104824438	POU3F3_Julia	19902
2	104843224	104843525	POU3F3_Laura	19903
2	104935894	104936114	POU3F3_Leo	19904
2	104988857	104989214	POU3F3_Lily	19908
2	105024704	105025090	POU3F3_Logan	19909
2	105033093	105033295	POU3F3_Lucia	19912
2	105033804	105034079	POU3F3_Ming	19914
2	105048020	105048661	POU3F3_Naomi	19919
2	105117809	105118126	POU3F3_Napoleon	19923
2	105120036	105120403	POU3F3_Oberon	19925
2	105132932	105133424	POU3F3_Olivia_1	19927
2	105133426	105133654	POU3F3_Olivia_2	19928
2	105199303	105199527	POU3F3_Pablo	19932
2	105254857	105255303	POU3F3_Quentin	19937
2	105255588	105255880	POU3F3_Roxane_1	19940
2	105255927	105256185	POU3F3_Roxane_2	19941
2	105264422	105264775	POU3F3_Siddhartha	19942
2	105273485	105273697	POU3F3_Tarzan	19945
2	105318856	105319418	POU3F3_Toru	19948
2	105474774	105475032	POU3F3_Vera	19956
2	105674504	105674852	POU3F3_Virginia	19969
2	105697512	105698050	POU3F3_Zeus	19971
2	118809565	118809882	EN1_Isolde	20012
2	118810903	118811173	EN1_Jeremy	20013
2	118940320	118940565	EN1_Joshua_1	20018
2	118940567	118940798	EN1_Joshua_2	20019
2	119304779	119305053	EN1_Othell	20040
2	120060532	120060756	chr2_Nagasawa	20063
2	126947242	126947465	chr2_Naoko	20095
2	135712600	135712806	chr2_Naomi	20172
2	138780828	138781090	chr2_Napoleon	20184
2	140988995	140989276	chr2_Nemo	20208
2	143914500	143915018	ZEB2_Abraham	20234
2	143918588	143919102	ZEB2_Adela	20236
2	144046300	144046520	ZEB2_Agamemnon	20240
2	144046752	144047074	ZEB2_Aida	20242
2	144067790	144068053	ZEB2_Akiko	20243
2	144070066	144070393	ZEB2_Aladdin	20245
2	144091077	144091381	ZEB2_Alexander_1	20247
2	144091397	144091647	ZEB2_Alexander_2	20248
2	144104340	144104602	ZEB2_Amadeus	20249
2	144104681	144105379	ZEB2_Amanda	20250
2	144112266	144112669	ZEB2_Andrew	20253
2	144113328	144113631	ZEB2_Antigone_1	20254
2	144113648	144113851	ZEB2_Antigone_2	20255
2	144115292	144115668	ZEB2_Ariel_1	20258
2	144115671	144116014	ZEB2_Ariel_2	20259
2	144147588	144148001	ZEB2_Atsuko	20261
2	144156386	144156660	ZEB2_Ava	20265
2	144159384	144159806	ZEB2_Benjamin	20268
2	144187307	144187747	ZEB2_Boris	20269
2	144256753	144256997	ZEB2_Brooklyn	20278
2	144281878	144282126	ZEB2_Bryan	20282
2	144303571	144303777	ZEB2_Cassandra	20285
2	144331035	144331320	ZEB2_Chao	20287
2	144351698	144352099	ZEB2_Charlie	20289
2	144379604	144380086	ZEB2_Chen	20293
2	144381201	144381544	ZEB2_Clara	20295
2	144437277	144437587	ZEB2_Claudia	20300
2	144439545	144439846	ZEB2_Delphina	20301
2	144440687	144441548	ZEB2_Demian	20302
2	144442222	144442675	ZEB2_Derek	20303
2	144442917	144443492	ZEB2_Dominica	20304
2	144448758	144449147	ZEB2_Dorian	20305
2	144451827	144452200	ZEB2_Doris	20306
2	144533208	144533424	ZEB2_Eden	20316
2	144534016	144534446	ZEB2_Eduardo	20318
2	144550174	144550620	ZEB2_Elvira	20319
2	144573965	144574313	ZEB2_Eros	20320
2	144581457	144581677	ZEB2_Eugene	20323
2	144601305	144601530	ZEB2_Evelyn	20328
2	144602339	144602620	ZEB2_Faust	20329
2	144664542	144664815	ZEB2_Felix	20338
2	144692625	144692836	ZEB2_Flora	20340
2	144704107	144704617	ZEB2_Florentino	20342
2	144709543	144709918	ZEB2_Frankenstein	20345
2	144712396	144713148	ZEB2_Franz	20348
2	144714931	144715468	ZEB2_Frederica	20351
2	144755053	144755266	ZEB2_Frodo	20353
2	144762336	144763181	ZEB2_Gandalf	20357
2	144825822	144826527	ZEB2_Griselda	20362
2	144835688	144836035	ZEB2_Gwyneth	20363
2	144837082	144837392	ZEB2_Hamlet	20365
2	144853893	144854414	ZEB2_Hana	20366
2	144871573	144871822	ZEB2_Hannibal	20367
2	144903575	144903784	ZEB2_Hans	20371
2	144906937	144907162	ZEB2_Harper	20373
2	145145584	145146507	ZEB2_Haruki	20381
2	145154664	145154973	ZEB2_Hector	20388
2	145159902	145160227	ZEB2_Helen	20398
2	145161121	145161481	ZEB2_Isaac	20399
2	145184689	145185027	ZEB2_Isolde_1	20404
2	145185062	145185272	ZEB2_Isolde_2	20405
2	145185661	145186074	ZEB2_Jeremy	20406
2	145188351	145188562	ZEB2_Johanna	20408
2	145188825	145189384	ZEB2_Jonathan	20409
2	145196925	145197476	ZEB2_Joshua	20416
2	145200841	145201268	ZEB2_Juan	20418
2	145201890	145202327	ZEB2_Julia	20420
2	145210020	145210439	ZEB2_Jun	20422
2	145212561	145212842	ZEB2_Kazuki	20424
2	145216191	145216408	ZEB2_Kizuki	20426
2	145218278	145218597	ZEB2_Laura	20427
2	145223359	145223785	ZEB2_Leontina	20431
2	145227946	145228288	ZEB2_Leopold	20435
2	145228794	145229012	ZEB2_Lily	20436
2	145235656	145236007	ZEB2_Lincoln	20441
2	145247004	145247387	ZEB2_Lolita	20446
2	145252162	145252463	ZEB2_Lucia	20447
2	145257548	145258071	ZEB2_Lucifer	20450
2	145260828	145261052	ZEB2_Lucy	20452
2	145262042	145262550	ZEB2_Lukas	20453
2	145268333	145268548	ZEB2_Malcolm	20457
2	145269564	145269804	ZEB2_Mauritius	20458
2	145278699	145278932	ZEB2_Maxwell	20463
2	145325278	145325632	ZEB2_Megan	20467
2	145338665	145339061	ZEB2_Midori	20475
2	145340411	145340626	ZEB2_Mignon_1	20479
2	145340651	145340861	ZEB2_Mignon_2	20480
2	145365580	145365943	ZEB2_Nagasawa	20482
2	145408560	145408817	ZEB2_Naoko	20483
2	145437528	145437842	ZEB2_Naomi	20489
2	145528326	145528801	ZEB2_Nemo	20493
2	145592593	145592806	ZEB2_Nick	20501
2	145631828	145632243	ZEB2_Noah	20503
2	145695951	145696351	ZEB2_Nora	20510
2	145769752	145770012	ZEB2_Olivia	20515
2	145785860	145786151	ZEB2_Oskar	20517
2	145823205	145823458	ZEB2_Othell	20519
2	145889371	145889958	ZEB2_Pablo	20521
2	145893680	145893960	ZEB2_Pandora	20523
2	145915577	145915798	ZEB2_Patricia	20525
2	146002973	146003518	ZEB2_Penelope	20536
2	146045367	146045595	ZEB2_Poseidon	20541
2	146057788	146058198	ZEB2_Prometheus	20544
2	146110101	146110425	ZEB2_Quentin	20553
2	146261077	146261284	ZEB2_Robert	20565
2	146285067	146285277	ZEB2_Roman	20567
2	146321361	146321578	ZEB2_Ruby	20571
2	146412438	146413030	ZEB2_Ryan	20576
2	146413124	146413521	ZEB2_Sam	20577
2	146426340	146426762	ZEB2_Santiago	20578
2	146574177	146574388	ZEB2_Scout	20585
2	146603158	146603445	ZEB2_Sherlock	20586
2	146667624	146667827	ZEB2_Siddhartha	20589
2	146689187	146689443	ZEB2_Silvester_1	20590
2	146689447	146689906	ZEB2_Silvester_2	20591
2	146692436	146692798	ZEB2_Tatiana	20592
2	146697952	146698357	ZEB2_Theodore	20594
2	146797893	146798241	ZEB2_Toru	20598
2	146798918	146799446	ZEB2_Trystan	20601
2	146960806	146961155	ZEB2_Ursula	20606
2	146987406	146987660	ZEB2_Vera	20608
2	147023130	147023399	ZEB2_Veronica	20611
2	147073191	147073568	ZEB2_Victor	20613
2	147134056	147134342	ZEB2_Vincent_1	20617
2	147134344	147134551	ZEB2_Vincent_2	20618
2	147260688	147261274	ZEB2_Virginia	20625
2	147290176	147290435	ZEB2_Vivien	20629
2	147333974	147334452	ZEB2_Wei	20632
2	147349438	147349881	ZEB2_William	20634
2	147382331	147382757	ZEB2_Xavier	20639
2	147444391	147444666	ZEB2_Zeus	20644
2	147708540	147708836	ZEB2_Zhong	20647
2	149241429	149241724	MBD5_Amadeus	20667
2	149270829	149271042	MBD5_Hana	20672
2	149544082	149544655	MBD5_Lolita	20680
2	149544777	149545135	MBD5_Vanessa	20681
2	156376173	156376406	NR4A2_Aladdin	20711
2	156400486	156400811	NR4A2_Amadeus	20713
2	156403297	156403783	NR4A2_Amanda	20714
2	156471396	156471596	NR4A2_Andrew	20716
2	156487283	156487641	NR4A2_Aphrodite	20717
2	156508081	156508291	NR4A2_Ariane_1	20718
2	156508301	156508531	NR4A2_Ariane_2	20719
2	156509520	156509736	NR4A2_Charlie	20720
2	156582991	156583325	NR4A2_Daniel	20730
2	156583803	156584011	NR4A2_Emi	20731
2	156584725	156585016	NR4A2_Eros_1	20732
2	156585029	156585482	NR4A2_Eros_2	20733
2	156585588	156585997	NR4A2_Harper	20734
2	156587300	156587638	NR4A2_Helen	20735
2	156659181	156659916	NR4A2_Hong	20739
2	156723358	156723631	NR4A2_Jacob	20744
2	156726710	156727373	NR4A2_Jan	20747
2	156762164	156762685	NR4A2_Jun	20749
2	156763984	156764208	NR4A2_Laura	20751
2	156872003	156872283	NR4A2_Lucifer	20758
2	156955148	156955455	NR4A2_Mauritius	20759
2	156988676	156989001	NR4A2_Maxwell	20761
2	156991524	156991967	NR4A2_Mignon	20762
2	157015567	157015795	NR4A2_Ming	20767
2	157017953	157018419	NR4A2_Naoko	20770
2	157021485	157021686	NR4A2_Ophelia	20772
2	157194639	157194898	NR4A2_Pandora	20783
2	157437111	157437325	NR4A2_Poseidon	20793
2	157446799	157447197	NR4A2_Roxane	20795
2	157449424	157449819	NR4A2_Santiago	20796
2	157551385	157551688	NR4A2_Silvester	20800
2	157557193	157557518	NR4A2_Vanessa	20801
2	157660078	157660552	NR4A2_Vera	20808
2	157720796	157721161	NR4A2_Vladimir	20809
2	157798794	157799049	NR4A2_Wei	20814
2	157900148	157900546	NR4A2_Xavier	20817
2	158005816	158006104	NR4A2_Zhong	20821
2	160176031	160176427	BAZ2B_Gwyneth	20836
2	160193866	160194076	BAZ2B_Hana	20842
2	160252497	160252712	BAZ2B_Harper	20843
2	160253418	160253669	BAZ2B_Prometheus	20844
2	161128694	161128935	chr2_Noah	20859
2	162095052	162095297	TANK_Chen	20877
2	162102515	162102754	TANK_Scout_1	20879
2	162102758	162102991	TANK_Scout_2	20880
2	162212636	162212881	TANK_Siddhartha	20889
2	162228490	162228723	TANK_Silvester	20893
2	162238336	162239053	TANK_Ursula	20895
2	162856942	162857167	chr2_Norma	20910
2	164103814	164104118	FIGN_Aida	20917
2	164105120	164105569	FIGN_Akiko	20919
2	164179225	164179496	FIGN_Alexander	20921
2	164181517	164181785	FIGN_Alice	20924
2	164277473	164277743	FIGN_Antonio	20928
2	164301143	164301549	FIGN_Ariane	20930
2	164319767	164320305	FIGN_Boris	20932
2	164322046	164322423	FIGN_Brooklyn	20933
2	164349941	164350802	FIGN_Cameron	20939
2	164423066	164423340	FIGN_Chen	20940
2	164449666	164449871	FIGN_Clara	20941
2	164450497	164451491	FIGN_Claudia	20943
2	164459117	164459379	FIGN_Demian_1	20946
2	164459399	164459757	FIGN_Demian_2	20947
2	164460877	164461193	FIGN_Felix	20950
2	164461471	164461731	FIGN_Flora	20951
2	164465256	164465595	FIGN_Griselda_1	20955
2	164465597	164465845	FIGN_Griselda_2	20956
2	164468775	164469123	FIGN_Haruki	20962
2	164470027	164470285	FIGN_Isolde	20963
2	164481231	164481458	FIGN_Jasmine	20965
2	164567690	164568146	FIGN_Kaori	20970
2	164568576	164568822	FIGN_Kizuki	20971
2	164574338	164575226	FIGN_Leo	20975
2	164591438	164591825	FIGN_Lincoln	20980
2	164599641	164599948	FIGN_Malcolm	20982
2	164657158	164657827	FIGN_Maxwell	20984
2	164661713	164662179	FIGN_Midori	20986
2	164739457	164739668	FIGN_Naomi	20988
2	164800909	164801168	FIGN_Napoleon	20989
2	164843860	164844464	FIGN_Nick	20990
2	164870723	164871389	FIGN_Oberon	20997
2	164911228	164911476	FIGN_Pandora	20999
2	164922551	164923071	FIGN_Robert	21002
2	165041471	165041711	FIGN_Roman	21011
2	165054743	165055264	FIGN_Roxane	21013
2	165055376	165055619	FIGN_Ruby	21015
2	165109176	165109756	FIGN_Silvester	21021
2	165235737	165236061	FIGN_Tarzan	21027
2	165283363	165283730	FIGN_Tatiana	21029
2	165285846	165286074	FIGN_Theodore	21031
2	165289220	165289489	FIGN_Trevor	21033
2	165292056	165292277	FIGN_Xavier	21034
2	165306735	165307082	FIGN_Zhong	21035
2	171360904	171361126	SP5_Oskar	21091
2	171399677	171399876	SP5_Pandora	21093
2	171508348	171508744	SP5_Poseidon	21099
2	171537233	171537470	SP5_Urania	21102
2	171571542	171571838	SP5_Violet	21103
2	172580137	172580790	DLX1_Amanda	21119
2	172820656	172820930	DLX1_Antonio	21123
2	172822581	172823051	DLX1_Ariane	21127
2	172931205	172931594	DLX1_Doris	21135
2	172936693	172938111	DLX1_Eros	21138
2	172939071	172939324	DLX1_Hans	21139
2	172956469	172956782	DLX1_Naomi	21144
2	172958360	172958889	DLX1_Trystan	21145
2	174062737	174063403	SP3_Amadeus	21154
2	174114751	174115553	SP3_Ariel	21156
2	174251046	174251249	SP3_Aurore	21159
2	174317152	174317406	SP3_Carmen	21162
2	174324280	174324629	SP3_Chen	21163
2	174378134	174378444	SP3_Dominica	21168
2	174517981	174518444	SP3_Eva	21171
2	174773974	174774344	SP3_Hans	21178
2	174774427	174774667	SP3_Helen	21179
2	174939554	174939940	SP3_Hong	21183
2	174941727	174942042	SP3_Jun	21184
2	174945435	174945982	SP3_Leo	21186
2	174946389	174946954	SP3_Ming	21187
2	174948723	174949029	SP3_Molly	21188
2	174969628	174969879	SP3_Mustafa	21189
2	174971548	174971872	SP3_Nagasawa	21190
2	174973274	174973695	SP3_Naoko	21192
2	174985991	174986201	SP3_Naomi	21194
2	174986941	174987168	SP3_Olivia	21196
2	174988969	174989328	SP3_Ryan	21197
2	174989716	174990174	SP3_Sherlock	21199
2	175007111	175007479	SP3_Siddhartha	21200
2	175023670	175023998	SP3_Tarzan	21201
2	175025467	175025705	SP3_Tatiana	21202
2	175041631	175042247	SP3_Yves	21203
2	175196611	175196871	SP3_Zelda	21208
2	175203689	175203901	SP3_Zeus	21212
2	175216241	175216673	SP3_Zoltan	21217
2	175967909	175968126	HOXD_Aida	21238
2	176147493	176147954	HOXD_Alice	21249
2	176227191	176227618	HOXD_Beatrice	21251
2	176235689	176235955	HOXD_Benjamin	21254
2	176267103	176267335	HOXD_Boris	21256
2	176305455	176305656	HOXD_Brooklyn	21261
2	176306139	176306551	HOXD_Bryan	21262
2	176355057	176355490	HOXD_Cassandra	21264
2	176424713	176424988	HOXD_Clara	21268
2	176428447	176428891	HOXD_Dominica	21271
2	176435853	176436189	HOXD_Eduardo	21272
2	176551485	176551786	HOXD_Elvira	21278
2	176553004	176553231	HOXD_Evelyn	21279
2	176718133	176718441	HOXD_Flora	21283
2	176718763	176719192	HOXD_Harper	21285
2	176754193	176755239	HOXD_Haruki	21288
2	176829508	176829832	HOXD_Kaori	21293
2	176938178	176938698	HOXD_Lucia	21296
2	176940301	176940780	HOXD_Malcolm	21297
2	176943291	176943594	HOXD_Maxwell	21303
2	177161797	177162186	HOXD_Mustafa	21338
2	177439362	177439574	HOXD_Noah	21345
2	177503251	177503576	HOXD_Oskar	21348
2	177682665	177683016	HOXD_Pandora	21362
2	177716309	177716650	HOXD_Ruby	21365
2	177716837	177717122	HOXD_Ryan	21367
2	177757836	177758054	HOXD_Sam	21371
2	177826718	177827139	HOXD_Scheherazade	21373
2	178023640	178023865	HOXD_Trevor	21381
2	178084115	178084536	HOXD_Ursula	21384
2	181927661	181928008	UBE2E3_Alice	21425
2	182191587	182191834	UBE2E3_Lukas	21428
2	182239604	182239836	UBE2E3_Prometheus	21432
2	182243019	182243241	UBE2E3_Victor	21435
2	192814748	192814988	chr2_Oskar	21492
2	199202365	199202977	SATB2_Adam	21527
2	199216094	199216371	SATB2_Aladdin	21528
2	199227234	199227945	SATB2_Chao	21529
2	199397676	199397919	SATB2_Elvira	21534
2	199523070	199523449	SATB2_Figaro	21541
2	199731127	199731365	SATB2_Franz	21545
2	199832674	199833080	SATB2_Jun	21547
2	200134483	200134704	SATB2_Maxwell	21552
2	200174723	200175045	SATB2_Victor	21560
2	200176044	200176255	SATB2_Vivien	21561
2	200188513	200188876	SATB2_William	21565
2	200312564	200312766	SATB2_Xavier	21579
2	206397578	206397833	chr2_Pablo	21641
2	206858445	206858656	chr2_Pandora	21645
2	207939815	207940062	chr2_Patricia	21658
2	208835168	208835473	chr2_Penelope	21676
2	212167482	212167715	chr2_Poseidon	21701
2	212906479	212906766	ERBB4_Kizuki	21712
2	213080551	213080795	ERBB4_Scheherazade	21715
2	213141539	213141814	ERBB4_William	21716
2	213864416	213864666	chr2_Quentin	21720
2	214933283	214933527	chr2_Robert	21725
2	223040374	223040641	chr2_Roxane	21779
2	223083738	223083964	chr2_Ryan	21784
2	223133798	223134029	chr2_Scarlett	21791
2	223137232	223137874	chr2_Tarzan	21794
2	236716348	236716600	GBX2_Amadeus	21874
2	236719570	236719771	GBX2_Ava	21875
2	236744552	236744828	GBX2_Cameron	21878
2	236757665	236757865	GBX2_Delphina	21879
2	236761178	236761381	GBX2_Doris	21881
2	236773687	236773899	GBX2_Emi	21884
2	236777277	236777500	GBX2_Eva	21886
2	236806694	236806934	GBX2_Franz	21888
2	236812674	236812888	GBX2_Gandalf	21890
2	236825909	236826111	GBX2_Isolde	21893
2	236826292	236826539	GBX2_Midori	21895
2	236867239	236867534	GBX2_Molly	21898
2	236888632	236888883	GBX2_Norma	21902
2	236963192	236963494	GBX2_Othell	21910
2	236963549	236963817	GBX2_Penelope	21911
2	236990782	236991053	GBX2_Sam	21913
2	237071514	237071756	GBX2_Zhong	21920
3	2698932	2699209	chr3_Ada	23112
3	11598002	11598246	chr3_Amos	23153
3	17327663	17327877	SATB1_Abraham	23188
3	17395904	17396180	SATB1_Alexander	23197
3	17422174	17422429	SATB1_Amadeus	23199
3	17511008	17511339	SATB1_Bryan	23206
3	17547890	17548163	SATB1_Cameron	23210
3	17592616	17593324	SATB1_Carmen	23215
3	17608773	17609212	SATB1_Cassandra	23216
3	17619292	17619951	SATB1_Charlie	23217
3	17665856	17666072	SATB1_Derek	23220
3	17878430	17878693	SATB1_Eduardo	23225
3	17953374	17953812	SATB1_Eros	23227
3	17976363	17976579	SATB1_Evelyn_1	23228
3	17976585	17977042	SATB1_Evelyn_2	23229
3	17979425	17979632	SATB1_Flora	23232
3	17987989	17988397	SATB1_Frederica	23237
3	18074908	18075154	SATB1_Jan	23247
3	18169544	18170021	SATB1_Jeremy	23252
3	18231239	18231505	SATB1_Jonathan	23256
3	18389426	18390036	SATB1_Lily	23263
3	18399490	18399691	SATB1_Mauritius	23271
3	18411043	18411731	SATB1_Maxwell	23273
3	18412313	18412580	SATB1_Ming	23274
3	18418160	18418521	SATB1_Quentin	23275
3	18444342	18444928	SATB1_Roxane	23284
3	18456736	18457000	SATB1_Ryan	23286
3	18460864	18461428	SATB1_Sam	23293
3	18476757	18477030	SATB1_Santiago	23298
3	18477169	18477378	SATB1_Scheherazade	23299
3	18700086	18700328	SATB1_Tarzan	23307
3	18795220	18795431	SATB1_Tatiana	23308
3	18844485	18844745	SATB1_Veronica	23310
3	18898805	18899541	SATB1_Vivien	23311
3	18916864	18917319	SATB1_Vladimir	23312
3	19028392	19028780	SATB1_Wagner	23317
3	19034153	19034380	SATB1_Xavier	23318
3	24790149	24790387	chr3_Beatrice	23363
3	25322831	25323167	RARB_Andrew	23375
3	25333095	25333307	RARB_Lolita	23376
3	25359733	25360128	RARB_Midori	23378
3	25477831	25478042	RARB_Victor	23385
3	28307181	28307508	chr3_Boris	23418
3	41236428	41236706	chr3_Chen	23499
3	55278378	55278661	WNT5A_Carmen	23611
3	55552530	55552732	WNT5A_Harper	23616
3	55789539	55790027	WNT5A_Midori	23622
3	57914677	57914894	chr3_Eden	23648
3	59293242	59293535	chr3_Eduardo	23655
3	60183985	60184280	FHIT_Julia	23663
3	60275157	60275399	FHIT_Tatiana	23664
3	60301843	60302093	FHIT_Veronica	23665
3	62278983	62279272	CADPS_Amanda	23693
3	62320135	62320348	CADPS_Hannibal	23697
3	62401827	62402032	CADPS_Leopold	23709
3	62407040	62407290	CADPS_Vera	23711
3	67857198	67857413	chr3_Elvira	23766
3	70091768	70092178	FOXP1_Sherlock	23790
3	70115122	70115451	FOXP1_Siddhartha	23792
3	70125524	70126095	FOXP1_Roxane	23794
3	70326543	70326744	FOXP1_Robert	23808
3	70566393	70566718	FOXP1_Prometheus	23814
3	70572735	70573131	FOXP1_Othell	23815
3	70778754	70779008	FOXP1_Noah	23828
3	70791965	70792171	FOXP1_Napoleon	23831
3	70851595	70851834	FOXP1_Mustafa	23834
3	70871682	70872348	FOXP1_Lucifer	23837
3	71001548	71001858	FOXP1_Kizuki	23845
3	71009205	71009436	FOXP1_Kaori	23856
3	71019533	71019846	FOXP1_Julia	23860
3	71026317	71026688	FOXP1_Jeremy	23864
3	71030554	71030820	FOXP1_Isolde	23866
3	71034737	71035145	FOXP1_Isaac	23868
3	71035977	71036343	FOXP1_Gandalf	23870
3	71052586	71053015	FOXP1_Frederica	23873
3	71053585	71053784	FOXP1_Franz_1	23874
3	71053787	71054127	FOXP1_Franz_2	23875
3	71055492	71055753	FOXP1_Florentino	23877
3	71091893	71092235	FOXP1_Flora	23887
3	71096656	71096875	FOXP1_Fiona	23892
3	71099388	71099789	FOXP1_Finn_1	23896
3	71099791	71100399	FOXP1_Finn_2	23897
3	71101825	71102078	FOXP1_Ferguson	23899
3	71103481	71103875	FOXP1_Felix	23901
3	71104193	71104397	FOXP1_Faust	23903
3	71109768	71109967	FOXP1_Evelyn	23907
3	71147148	71147350	FOXP1_Eugene	23909
3	71151309	71151520	FOXP1_Eros	23910
3	71154385	71154744	FOXP1_Emi	23912
3	71180687	71181058	FOXP1_Doris	23917
3	71185369	71185885	FOXP1_Dominica	23921
3	71187854	71188111	FOXP1_Delphina	23922
3	71218423	71218642	FOXP1_Daniel	23928
3	71219451	71219728	FOXP1_Claudia	23929
3	71220365	71220832	FOXP1_Chen	23930
3	71244724	71244957	FOXP1_Charlie	23932
3	71254149	71254563	FOXP1_Chao	23935
3	71290771	71291071	FOXP1_Brooklyn_2	23943
3	71291978	71292192	FOXP1_Brooklyn_1	23944
3	71357320	71357632	FOXP1_Boris	23958
3	71440773	71440995	FOXP1_Atsuko	23966
3	71441602	71441817	FOXP1_Apollo	23967
3	71447789	71448216	FOXP1_Aphrodite	23968
3	71499993	71500395	FOXP1_Aladdin	23972
3	71507907	71508420	FOXP1_Aida	23974
3	71574058	71574384	FOXP1_Achilles	23980
3	72423750	72424423	chr3_Emi	23985
3	77129440	77129766	chr3_Eugene	24026
3	77644558	77644770	chr3_Faust	24051
3	77681592	77681824	chr3_Franz	24057
3	81266135	81266552	chr3_Jan	24103
3	81981844	81982043	chr3_Joshua	24111
3	87037439	87037660	chr3_Juan	24145
3	89735042	89735243	chr3_Julia	24162
3	96960319	96960573	chr3_Kalina	24178
3	114161138	114161362	MIR4796_Aladdin	24254
3	114283929	114284349	MIR4796_Ariane	24264
3	114379032	114379334	MIR4796_Ava	24269
3	114433463	114433778	MIR4796_Benjamin	24273
3	114435033	114435346	MIR4796_Joshua	24275
3	114575462	114575767	MIR4796_Scheherazade	24282
3	114611905	114612237	MIR4796_Xavier	24286
3	116863070	116863286	chr3_Kaori	24319
3	119542773	119543023	chr3_Kazuki	24340
3	136905247	136905563	SOX14_Zelda	24442
3	136983530	136983962	SOX14_Toru	24445
3	137002395	137002623	SOX14_Napoleon	24449
3	137048367	137048732	SOX14_Maxwell	24451
3	137068310	137068638	SOX14_Kizuki	24453
3	137125616	137126031	SOX14_Faust	24455
3	137186295	137186496	SOX14_Emi	24457
3	137412689	137413007	SOX14_Aurore	24471
3	137491836	137492079	SOX14_Antonio	24476
3	138949281	138949505	chr3_Kyna	24488
3	140685689	140685915	chr3_Larisa	24493
3	146465402	146465750	ZIC1_Amadeus	24528
3	146693269	146693518	ZIC1_Ariane	24537
3	146956152	146956527	ZIC1_Ariel	24546
3	146975828	146976164	ZIC1_Arthur	24553
3	147009767	147010016	ZIC1_Ava	24554
3	147013716	147013932	ZIC1_Cassandra	24555
3	147030702	147031000	ZIC1_Elvira	24557
3	147049528	147050017	ZIC1_Evelyn	24560
3	147096838	147097037	ZIC1_Figaro	24572
3	147133011	147133243	ZIC1_Florentino	24591
3	147167573	147167804	ZIC1_Franz	24592
3	147336469	147336843	ZIC1_Gwyneth	24603
3	147379199	147379481	ZIC1_Isaac	24604
3	147380074	147380315	ZIC1_Isolde	24605
3	147393473	147393750	ZIC1_Julia	24606
3	147417250	147417495	ZIC1_Kazuki	24608
3	147652154	147652364	ZIC1_Kizuki	24617
3	147652650	147652889	ZIC1_Mauritius	24619
3	147748506	147748829	ZIC1_Nagasawa	24622
3	147792838	147793059	ZIC1_Olivia	24625
3	147793398	147793991	ZIC1_Patricia	24626
3	147801382	147801903	ZIC1_Prometheus	24629
3	147964207	147964576	ZIC1_Scheherazade_1	24642
3	147964605	147964826	ZIC1_Scheherazade_2	24643
3	148006919	148007173	ZIC1_Toru	24645
3	148048922	148049162	ZIC1_Urania	24647
3	148087099	148087313	ZIC1_Vanessa	24648
3	152173180	152173417	MBNL1_Arthur	24667
3	152180486	152180706	MBNL1_Carmen	24671
3	152182140	152182421	MBNL1_Nick	24674
3	152182573	152182842	MBNL1_Othell	24676
3	156874699	156874926	chr3_Laura	24695
3	157574121	157574392	SHOX2_Aida	24700
3	157589867	157590076	SHOX2_Alice	24702
3	157638527	157638817	SHOX2_Amos	24703
3	157776198	157776799	SHOX2_Andrew	24706
3	157779746	157780196	SHOX2_Aphrodite	24708
3	157851208	157851917	SHOX2_Ariel	24709
3	157882886	157883388	SHOX2_Aurore	24711
3	157883551	157883759	SHOX2_Dominica	24713
3	157903653	157904233	SHOX2_Emi	24714
3	157951714	157951944	SHOX2_Faust	24718
3	157989982	157990248	SHOX2_Franz	24720
3	158009969	158010191	SHOX2_Harper	24721
3	158026060	158026456	SHOX2_Joshua_1	24724
3	158026458	158027096	SHOX2_Joshua_2	24725
3	158103460	158103797	SHOX2_Ryan	24729
3	158149815	158150182	SHOX2_Ursula	24735
3	158177947	158178215	SHOX2_Vanessa	24738
3	158201781	158202140	SHOX2_Veronica	24742
3	158245916	158246256	SHOX2_Vincent	24743
3	160217966	160218330	chr3_Lucifer	24748
3	160219590	160219803	chr3_Olivia	24754
3	167401764	167401989	chr3_Pandora	24767
3	168706620	168706860	MECOM_Aladdin	24775
3	168913563	168913785	MECOM_Cassandra	24803
3	168960322	168960637	MECOM_Doris	24810
3	168961115	168961327	MECOM_Eden	24811
3	169058062	169058288	MECOM_Faust	24819
3	169060768	169061119	MECOM_Figaro	24820
3	169072690	169072979	MECOM_Gabriel	24825
3	169082343	169082668	MECOM_Haruki	24832
3	169153008	169153387	MECOM_Jasmine	24837
3	169166931	169167324	MECOM_Joshua	24838
3	169170990	169171210	MECOM_Juan	24841
3	169171298	169171698	MECOM_Leontina	24842
3	169175778	169175980	MECOM_Nemo	24843
3	169193752	169194276	MECOM_Nora	24847
3	169195695	169195928	MECOM_Scarlett	24849
3	169223773	169224146	MECOM_Sebastian	24851
3	169291775	169292616	MECOM_Tatiana	24854
3	169296935	169297256	MECOM_Trevor	24857
3	169325742	169326034	MECOM_Vanessa	24864
3	173778888	173779165	chr3_Patricia	24909
3	174000517	174000767	chr3_Poseidon	24920
3	180461919	180462709	SOX2_Aida	24960
3	180694091	180694362	SOX2_Aladdin_1	24963
3	180694391	180694638	SOX2_Aladdin_2	24964
3	180694650	180694849	SOX2_Aladdin_3	24965
3	180892217	180892916	SOX2_Cameron	24969
3	180957080	180957282	SOX2_Cassandra	24970
3	180970494	180970904	SOX2_Chao	24973
3	181020674	181021011	SOX2_Charlie	24975
3	181022376	181022578	SOX2_Franz	24977
3	181097179	181097613	SOX2_Frederica	24982
3	181135579	181135903	SOX2_Hamlet	24983
3	181160651	181160881	SOX2_Hannibal	24984
3	181173799	181174012	SOX2_Hong	24985
3	181176688	181177047	SOX2_Jacob	24990
3	181215128	181215514	SOX2_Julia	24992
3	181252644	181253196	SOX2_Kizuki	24993
3	181278959	181279186	SOX2_Logan_1	24994
3	181279192	181279517	SOX2_Logan_2	24995
3	181327121	181327359	SOX2_Mustafa	24999
3	181343758	181344246	SOX2_Olivia	25006
3	181359504	181359754	SOX2_Quentin	25009
3	181410564	181410954	SOX2_Robert	25012
3	181418985	181419221	SOX2_Scout	25015
3	181425663	181426082	SOX2_Sherlock	25016
3	181470167	181470370	SOX2_Silvester	25029
3	181861419	181861639	SOX2_Ursula	25044
3	182314586	182314792	SOX2_Wagner	25076
3	185649295	185649725	chr3_Prometheus	25096
3	188189787	188190141	chr3_Quentin	25111
4	4523434	4523753	chr4_Adam	25221
4	11870877	11871080	chr4_Bryan	25253
4	13009844	13010055	chr4_Elena	25260
4	13443170	13443450	chr4_Elvira	25269
4	14576133	14576353	CPEB2_Amadeus	25279
4	15068029	15068658	CPEB2_Nora	25286
4	15069865	15070297	CPEB2_Patricia	25289
4	15070715	15071596	CPEB2_Sherlock	25290
4	16505056	16505255	chr4_Hector	25305
4	16593525	16593766	chr4_Hong	25307
4	17882386	17882769	chr4_Isaac	25317
4	20273600	20273857	SLIT2_Cameron	25335
4	20278473	20278717	SLIT2_Traviata	25337
4	20319661	20319869	SLIT2_Trystan	25339
4	23270714	23270984	chr4_Jacob	25366
4	23830251	23830515	DHX15_Doris	25382
4	23877718	23878130	DHX15_Felix	25390
4	24194234	24194503	DHX15_Leo	25406
4	24276918	24277127	DHX15_Mustafa	25410
4	24305063	24305332	DHX15_Roman	25411
4	24529142	24529485	DHX15_Sebastian	25419
4	24538797	24539032	DHX15_Virginia	25422
4	28892973	28893345	chr4_Jasmine	25441
4	41750062	41750347	PHOX2B_Agamemnon	25501
4	41750733	41750987	PHOX2B_Arthur	25503
4	41859009	41859556	PHOX2B_Chen_1	25513
4	41859567	41859812	PHOX2B_Chen_2	25514
4	41874988	41875222	PHOX2B_Evelyn	25518
4	42150441	42150871	PHOX2B_Jeremy	25527
4	42427404	42427659	PHOX2B_Logan	25530
4	54867914	54868245	GSX2_Chao	25570
4	54879645	54880326	GSX2_Evelyn	25573
4	54881545	54882216	GSX2_Frederica	25574
4	54962204	54962586	GSX2_Zelda	25577
4	62933776	62933993	chr4_Jeremy	25614
4	73941375	73941697	chr4_Jun	25677
4	79945144	79945398	PRDM8_Aida	25710
4	79971664	79971877	PRDM8_Ariel	25712
4	79985023	79985313	PRDM8_Ava	25713
4	80004110	80004414	PRDM8_Benjamin	25714
4	80086241	80086491	PRDM8_Eden	25715
4	80195094	80195411	PRDM8_Eva	25718
4	80229598	80229865	PRDM8_Faust	25720
4	80279621	80279926	PRDM8_Griselda	25721
4	80306865	80307142	PRDM8_Kizuki	25723
4	80334700	80335013	PRDM8_Lucia	25725
4	80374809	80375070	PRDM8_Lucifer	25726
4	80416667	80416929	PRDM8_Ophelia	25727
4	80546616	80546824	PRDM8_Scout	25734
4	80608642	80608987	PRDM8_Victor	25737
4	80827087	80827315	PRDM8_Zhong	25742
4	83275833	83276319	HNRNPD_Mignon	25758
4	83346414	83346614	HNRNPD_Nemo_1	25759
4	83346619	83346943	HNRNPD_Nemo_2	25760
4	84700502	84701117	NKX6-1_Ava	25773
4	84751131	84751390	NKX6-1_Bryan	25777
4	84751842	84752072	NKX6-1_Chen	25778
4	84807034	84807301	NKX6-1_Delphina	25782
4	84868524	84868770	NKX6-1_Franz	25788
4	84991443	84991704	NKX6-1_Hector	25791
4	85233714	85233915	NKX6-1_Joshua	25793
4	85245656	85246022	NKX6-1_Laura	25794
4	85284287	85284552	NKX6-1_Leo	25797
4	85287384	85287826	NKX6-1_Lucifer	25798
4	85300154	85300416	NKX6-1_Mateo	25799
4	85305968	85306177	NKX6-1_Ophelia	25801
4	85328966	85329365	NKX6-1_Prometheus	25804
4	85339383	85339655	NKX6-1_Siddhartha	25805
4	85354761	85354997	NKX6-1_Tarzan	25806
4	85355520	85355821	NKX6-1_Traviata	25809
4	85364746	85364995	NKX6-1_Vivien	25810
4	95036882	95037103	chr4_Maxwell	25851
4	96971473	96971713	chr4_Megan	25876
4	97559159	97559463	chr4_Midori	25877
4	98160412	98160656	chr4_Molly	25882
4	99801173	99801396	chr4_Quentin	25891
4	103717652	103718074	chr4_Santiago	25909
4	105346165	105346573	chr4_Toru	25923
4	109013163	109013408	chr4_Traviata	25954
4	109062620	109063025	chr4_Trevor	25958
4	109532318	109532587	chr4_Trystan	25966
4	111538763	111538975	PITX2_Amadeus	25985
4	111669799	111670066	PITX2_Ariane	25993
4	111670706	111670947	PITX2_Atsuko	25994
4	111834701	111834920	PITX2_Clara	26003
4	111848054	111848336	PITX2_Claudia	26004
4	111879730	111880060	PITX2_Derek	26006
4	111884940	111885599	PITX2_Felix	26010
4	111914278	111914506	PITX2_Frankenstein	26013
4	111916111	111916337	PITX2_Helen	26017
4	111916474	111916699	PITX2_Jacob	26019
4	111939231	111939505	PITX2_Jan	26020
4	112036768	112037221	PITX2_Lincoln	26023
4	112185244	112185472	PITX2_Lukas	26030
4	112327065	112327359	PITX2_Mignon	26033
4	112421983	112422749	PITX2_Ming	26037
4	112556774	112557161	PITX2_Naomi	26041
4	112669428	112669731	PITX2_Penelope	26044
4	112804869	112805156	PITX2_Prometheus	26052
4	113264923	113265208	PITX2_Roxane	26059
4	113324705	113325012	PITX2_Silvester	26062
4	113442754	113443018	PITX2_Vladimir	26066
4	113444447	113444689	PITX2_Zhong	26069
4	131943463	131943707	chr4_Vanessa	26171
4	140310141	140310357	chr4_Vera	26218
4	141030844	141031161	chr4_Veronica	26238
4	145277494	145277797	HHIP_Brooklyn	26258
4	145569159	145569568	HHIP_Haruki	26264
4	145570853	145571085	HHIP_Molly	26265
4	145964531	145964739	HHIP_Sam	26280
4	147184812	147185305	POU4F2_Aurore	26296
4	147215352	147215707	POU4F2_Cameron	26299
4	147374415	147374749	POU4F2_Elvira	26306
4	147557667	147557920	POU4F2_Eugene	26313
4	147574325	147574554	POU4F2_Figaro	26315
4	147689804	147690185	POU4F2_Frederica	26319
4	147708836	147709046	POU4F2_Haruki_1	26320
4	147709061	147709280	POU4F2_Haruki_2	26321
4	147750266	147750625	POU4F2_Larisa	26323
4	147768436	147768687	POU4F2_Laura	26326
4	147801830	147802088	POU4F2_Mateo	26327
4	147841105	147841394	POU4F2_Megan	26329
4	147902553	147902753	POU4F2_Napoleon	26330
4	147934090	147934544	POU4F2_Sebastian	26332
4	147936187	147936457	POU4F2_Theodore	26333
4	147957715	147958024	POU4F2_Vera	26335
4	147958143	147958521	POU4F2_Vivien	26336
4	147965814	147966041	POU4F2_Zeus	26339
4	149001508	149001720	chr4_Victor	26346
4	150410585	150410784	chr4_Violet	26358
4	151243815	151244090	MAB21L2_Aida	26369
4	151277206	151277558	MAB21L2_Charlie	26374
4	151418949	151419256	MAB21L2_Daniel	26381
4	151453260	151453578	MAB21L2_Eden	26382
4	151493942	151494431	MAB21L2_Eduardo	26395
4	151520423	151521034	MAB21L2_Eva	26410
4	151522024	151522265	MAB21L2_Gandalf	26411
4	151549322	151549652	MAB21L2_Haruki	26412
4	151579070	151579276	MAB21L2_Hector	26414
4	151600457	151600794	MAB21L2_Helen	26415
4	151601013	151601450	MAB21L2_Johanna	26416
4	151601532	151602093	MAB21L2_Nemo	26417
4	151629264	151629556	MAB21L2_Pablo	26420
4	151716052	151716359	MAB21L2_Trevor	26423
4	151717351	151717550	MAB21L2_Trystan	26424
4	151858425	151858689	MAB21L2_William	26431
4	153242957	153243194	chr4_Virginia	26441
4	158281764	158281998	chr4_Vladimir	26473
4	160188294	160188512	chr4_Wei	26485
4	160280998	160281299	chr4_Whitney	26494
4	174573156	174573372	FBXO8_Adela	26550
4	174802173	174802400	FBXO8_Andrew	26559
4	174958410	174958691	FBXO8_Hannibal	26563
4	175054759	175054961	FBXO8_Oskar	26568
4	175119996	175120223	FBXO8_Ryan	26572
4	178730961	178731276	chr4_Xavier	26586
4	181201726	181202132	chr4_Yana	26596
4	182042848	182043086	ODZ3_Amadeus	26605
4	182089656	182089879	ODZ3_Antonio	26606
4	182399884	182400111	ODZ3_Atsuko	26616
4	182405586	182405838	ODZ3_Eduardo	26617
4	182429014	182429269	ODZ3_Elvira	26620
4	182581490	182581890	ODZ3_Gwyneth	26625
4	182613017	182613246	ODZ3_Hector	26627
4	182855460	182855695	ODZ3_Jan	26637
4	183058495	183058933	ODZ3_Leo	26645
4	183316038	183316273	ODZ3_Lucy	26654
4	183375094	183375362	ODZ3_Molly	26656
4	183521347	183521888	ODZ3_Roman	26662
4	183634278	183634628	ODZ3_Santiago	26668
4	183645643	183645848	ODZ3_Scheherazade	26670
4	183722100	183722301	ODZ3_Zhong	26676
4	184944325	184944524	chr4_Yves	26692
4	185992461	185992768	chr4_Zora	26702
4	190700792	190701082	chr4_Zhong	26719
5	2112526	2112743	IRXA_Vivien_1	26757
5	2112745	2113237	IRXA_Vivien_2	26758
5	2253443	2253695	IRXA_Vincent	26771
5	2273364	2273576	IRXA_Victor	26773
5	2433030	2433373	IRXA_Veronica	26779
5	2521087	2521371	IRXA_Vera	26780
5	2799528	2799814	IRXA_Vanessa_1	26797
5	2799816	2800024	IRXA_Vanessa_2	26798
5	2848548	2848907	IRXA_Trevor	26804
5	2947478	2947717	IRXA_Traviata	26810
5	3179873	3180311	IRXA_Tatiana	26827
5	3182371	3182918	IRXA_Tara	26828
5	3186643	3186964	IRXA_Siddhartha_1	26830
5	3186966	3187729	IRXA_Siddhartha_2	26831
5	3198062	3198767	IRXA_Scott	26832
5	3226527	3227123	IRXA_Scout	26835
5	3326043	3326314	IRXA_Scheherazade	26840
5	3357367	3357567	IRXA_Scarlett	26841
5	3428119	3428324	IRXA_Santiago_1	26847
5	3428326	3428563	IRXA_Santiago_2	26848
5	3489661	3489954	IRXA_Ryan	26849
5	3512399	3513193	IRXA_Ruby	26852
5	3513631	3513894	IRXA_Mignon	26855
5	3530771	3531307	IRXA_Eden	26856
5	3608176	3608398	IRXA_Bryan	26865
5	3854070	3854331	IRXA_Ava	26870
5	4320092	4320317	IRXA_Arthur	26892
5	4424991	4425396	IRXA_Aladdin	26896
5	4628056	4628293	IRXA_Akiko_1	26902
5	4628295	4628541	IRXA_Akiko_2	26903
5	4805303	4805550	IRXA_Abraham	26916
5	10972604	10972877	chr5_Ada	26928
5	36878861	36879067	NIPBL_Antonio	27018
5	37064372	37064615	NIPBL_Hector	27030
5	37065120	37065442	NIPBL_Jan_1	27032
5	37065455	37065709	NIPBL_Jan_2	27033
5	44392106	44392355	chr5_Aladdin	27055
5	50335544	50336082	ISL1_Antonio	27068
5	50391406	50391720	ISL1_Aurore	27070
5	50468652	50468966	ISL1_Clara	27071
5	50481511	50482025	ISL1_Dominica	27072
5	50855278	50855582	chr5_Apollo	27089
5	50960801	50961319	ISL1_Eugene	27095
5	50981616	50981831	ISL1_Frankenstein	27098
5	51156462	51156747	ISL1_Gandalf	27106
5	51254289	51254510	ISL1_Julia	27107
5	51339646	51339886	ISL1_Olivia	27118
5	51373923	51374178	ISL1_Quentin	27122
5	51493142	51493363	ISL1_Tarzan	27129
5	51724998	51725197	ISL1_Trystan	27138
5	51761943	51762221	ISL1_Wei	27141
5	52782726	52782960	ARL15_Benjamin	27149
5	52937968	52938168	ARL15_Haruki	27151
5	53314095	53314606	ARL15_Patricia	27156
5	53511080	53511404	ARL15_Roman	27162
5	56191516	56191804	chr5_Ariel	27184
5	60792572	60792876	ZSWIM6_Aladdin	27220
5	60840400	60840651	ZSWIM6_Derek	27229
5	60841154	60841391	ZSWIM6_Doris	27232
5	60841509	60841824	ZSWIM6_Ruby	27234
5	61033899	61034164	ZSWIM6_Vera	27239
5	64625375	64625733	chr5_Beata	27263
5	65451803	65452009	chr5_Brooklyn	27275
5	65454552	65454818	chr5_Cameron	27276
5	71505128	71505349	chr5_Cassandra	27314
5	72204530	72204743	TNPO1_Emi	27325
5	72206016	72206228	TNPO1_Florentino	27328
5	72207461	72207669	TNPO1_Frederica	27329
5	72595977	72596266	TNPO1_Hannibal	27336
5	72634261	72634467	TNPO1_Xavier	27338
5	76857875	76858091	OTP_Akiko	27366
5	76866768	76867017	OTP_Ariel	27370
5	76870394	76870610	OTP_Ava	27371
5	76891197	76891422	OTP_Cameron	27372
5	76929677	76930168	OTP_Derek	27377
5	76935343	76935903	OTP_Dorian	27382
5	76940005	76940344	OTP_Elvira	27384
5	76941157	76941363	OTP_Faust	27386
5	77020933	77022196	OTP_Florentino	27389
5	77145857	77146102	OTP_Franz	27398
5	77148000	77148435	OTP_Frodo	27399
5	77164568	77164803	OTP_Gwyneth	27401
5	77164963	77165371	OTP_Hans	27402
5	77170175	77170561	OTP_Haruki	27403
5	77170906	77171273	OTP_Hector	27404
5	77208342	77208722	OTP_Jonathan	27406
5	77242395	77242656	OTP_Lincoln	27410
5	77258061	77258346	OTP_Lucifer	27416
5	77267928	77268224	OTP_Lucy	27421
5	77268844	77269202	OTP_Lukas	27423
5	77289749	77290200	OTP_Mauritius	27426
5	77290925	77291174	OTP_Nick	27427
5	77291674	77292265	OTP_Olivia	27428
5	77312692	77313363	OTP_Ophelia	27434
5	77314837	77315061	OTP_Oskar	27435
5	77328295	77328513	OTP_Pablo	27436
5	77346753	77347254	OTP_Ruby	27439
5	77358513	77358866	OTP_Scout	27442
5	77360140	77360433	OTP_Sebastian	27443
5	77399051	77399321	OTP_Silvester	27444
5	77408644	77408923	OTP_Toru	27446
5	77425273	77425781	OTP_Violet	27452
5	77506907	77507282	OTP_Wagner	27455
5	77514283	77514616	OTP_Zhong	27457
5	87835861	87836084	MEF2C_Alice	27509
5	88014057	88014313	MEF2C_Charlie	27520
5	88179638	88179855	MEF2C_Gwyneth	27544
5	88220026	88220392	MEF2C_Jun	27548
5	88671297	88671642	MEF2C_Nick	27564
5	88672608	88672843	MEF2C_Pandora	27565
5	89407936	89408154	chr5_Dorian	27580
5	90903471	90903793	NR2F1_Abraham	27609
5	90928764	90929218	NR2F1_Adam	27612
5	91037632	91038615	NR2F1_Aida	27617
5	91181314	91181777	NR2F1_Aladdin	27622
5	91194695	91195032	NR2F1_Amanda	27624
5	91273438	91273653	NR2F1_Aphrodite	27625
5	91318798	91319263	chr5_Doris	27630
5	91409046	91409273	FLJ42709_Mustafa	27635
5	91442995	91443408	FLJ42709_Siddhartha	27636
5	91443480	91444051	FLJ42709_Wagner	27637
5	91715371	91715714	NR2F1_Benjamin_1	27642
5	91715760	91716000	NR2F1_Benjamin_2	27643
5	91765441	91765700	NR2F1_Bryan	27646
5	91804008	91804479	NR2F1_Cameron	27647
5	91896609	91897048	NR2F1_Charlie	27656
5	91915792	91916047	NR2F1_Claudia	27658
5	91941186	91941650	NR2F1_Daniel	27659
5	91970464	91970961	NR2F1_Derek	27661
5	92012503	92012754	NR2F1_Dominica	27669
5	92031256	92031579	NR2F1_Eden	27672
5	92047817	92048081	NR2F1_Eduardo	27674
5	92048985	92049350	NR2F1_Eros	27675
5	92051661	92052098	NR2F1_Eugene	27677
5	92070008	92070397	NR2F1_Evelyn	27678
5	92136192	92136530	NR2F1_Faust	27680
5	92137748	92137976	NR2F1_Felix	27681
5	92142250	92142603	NR2F1_Florentino	27682
5	92220288	92220518	NR2F1_Frederica_1	27688
5	92220528	92220756	NR2F1_Frederica_2	27689
5	92313434	92313681	NR2F1_Gwyneth	27692
5	92427373	92427674	NR2F1_Harper	27708
5	92526525	92526801	NR2F1_Hector_1	27710
5	92526803	92527133	NR2F1_Hector_2	27711
5	92586278	92586563	NR2F1_Jasmine	27715
5	92615391	92615897	NR2F1_Johanna	27720
5	92737530	92737784	NR2F1_Julia_1	27726
5	92737800	92738057	NR2F1_Julia_2	27727
5	92739309	92739534	NR2F1_Larisa	27729
5	92742601	92743062	NR2F1_Leopold	27730
5	92811984	92812355	NR2F1_Lily	27738
5	92909587	92909815	NR2F1_Lolita	27743
5	93009907	93010294	NR2F1_Lucy	27754
5	93011359	93011821	NR2F1_Lukas	27756
5	93113393	93113724	NR2F1_Midori	27761
5	93114025	93114232	NR2F1_Ming	27762
5	93143560	93143809	NR2F1_Mustafa	27765
5	93222700	93222975	NR2F1_Nagasawa	27775
5	93223467	93223674	NR2F1_Naomi	27776
5	93226313	93226864	NR2F1_Oskar	27779
5	93227304	93228184	NR2F1_Othell	27780
5	93228662	93229262	NR2F1_Pablo	27781
5	93230152	93230725	NR2F1_Pandora	27782
5	93230797	93231003	NR2F1_Penelope	27783
5	93575596	93576386	NR2F1_Quentin	27794
5	93587007	93587268	NR2F1_Roman	27798
5	93588901	93589142	NR2F1_Roxane	27800
5	93595730	93596130	NR2F1_Ryan	27802
5	93638038	93638353	NR2F1_Scheherazade	27808
5	93650247	93650689	NR2F1_Scout_1	27810
5	93650691	93650930	NR2F1_Scout_2	27811
5	93659551	93660092	NR2F1_Tarzan	27814
5	93728803	93729046	NR2F1_Toru	27827
5	93817229	93817508	NR2F1_Vanessa	27832
5	93898079	93898367	NR2F1_Veronica	27838
5	94142352	94142576	NR2F1_Victor	27858
5	94200288	94200555	NR2F1_Vincent	27864
5	94206739	94206943	NR2F1_Virginia	27867
5	94219842	94220286	NR2F1_Vladimir	27870
5	94227605	94227824	NR2F1_Wei_1	27872
5	94227826	94228114	NR2F1_Wei_2	27873
5	94229214	94229447	NR2F1_Zhong	27874
5	106056283	106056497	chr5_Florentino	27930
5	106712730	106712978	chr5_Frankenstein	27937
5	106737555	106737774	chr5_Franz	27944
5	121866838	121867115	chr5_Frederica	28016
5	121907189	121907493	chr5_Frodo	28020
5	122254687	122254924	PPIC_Eugene	28029
5	122313094	122313361	PPIC_Eva	28034
5	122441551	122441893	PPIC_Faust	28042
5	122493414	122493731	PPIC_Jasmine	28047
5	122494181	122494411	PPIC_Sam	28049
5	122507186	122507516	PPIC_Wei	28051
5	123781826	123782103	ZNF608_Abraham	28088
5	123911522	123911742	ZNF608_Akiko	28093
5	123952302	123952550	ZNF608_Boris	28096
5	124070803	124071012	ZNF608_Delphina	28108
5	124077928	124078161	ZNF608_Haruki	28109
5	124109503	124109769	ZNF608_Leontina	28114
5	124316249	124316699	ZNF608_Lolita	28128
5	124532491	124532696	ZNF608_Lukas	28135
5	124746416	124746714	ZNF608_Scheherazade	28149
5	124748326	124748526	ZNF608_Silvester	28151
5	125340448	125340695	chr5_Gabriel	28160
5	132211145	132211450	chr5_Gandalf	28191
5	133726210	133726433	SAR1B_Evelyn	28202
5	133918477	133918689	SAR1B_Florentino	28204
5	134270375	134270621	SAR1B_Silvester	28213
5	134600134	134600344	SAR1B_Vanessa	28220
5	137841910	137842161	chr5_Hana	28241
5	139006387	139006588	chr5_Jacob	28263
5	139495002	139495612	chr5_Juan	28274
5	141870932	141871163	chr5_Leo	28296
5	145879352	145879578	chr5_Lily	28312
5	148875542	148875857	chr5_Lucy	28324
5	148897307	148897594	chr5_Lukas	28332
5	157198694	157198955	EBF1_Adela	28386
5	157212903	157213113	EBF1_Agamemnon	28388
5	157223533	157223740	EBF1_Aurore	28392
5	157240839	157241084	EBF1_Benjamin	28395
5	157589842	157590050	EBF1_Boris	28406
5	157959046	157959286	EBF1_Delphina	28420
5	158143774	158144092	EBF1_Eduardo	28445
5	158151737	158151951	EBF1_Felix	28448
5	158153301	158153595	EBF1_Flora	28451
5	158159314	158159610	EBF1_Griselda	28452
5	158166894	158167222	EBF1_Hana	28454
5	158203033	158203238	EBF1_Kizuki	28463
5	158228191	158228585	EBF1_Leontina	28465
5	158251109	158251353	EBF1_Mateo	28470
5	158301794	158302038	EBF1_Roxane	28475
5	158341756	158342107	EBF1_Scarlett	28483
5	158348341	158348625	EBF1_Scheherazade	28485
5	158356915	158357147	EBF1_Siddhartha	28492
5	158392730	158393006	EBF1_Tara	28496
5	158395202	158395497	EBF1_Trevor	28497
5	158406413	158406641	EBF1_Trystan	28502
5	158419434	158419676	EBF1_Ursula	28503
5	158461275	158461483	EBF1_Vera	28507
5	158486542	158486992	EBF1_Virginia	28510
5	158496686	158496895	EBF1_Vladimir	28515
5	158499951	158500158	EBF1_Xenia	28518
5	158509272	158509587	EBF1_Zhong	28520
5	164565157	164565668	chr5_Malcolm	28584
5	164907621	164907828	chr5_Mateo	28592
5	166278967	166279187	chr5_Mauritius	28610
5	166842821	166843074	ODZ2_Helen	28621
5	167332698	167332977	ODZ2_Julia	28637
5	167537831	167538162	ODZ2_Mauritius	28643
5	170417949	170418303	TLX3_Agamemnon	28666
5	170459097	170459475	TLX3_Andrew	28668
5	170471619	170472071	TLX3_Ariane	28670
5	170507438	170507752	TLX3_Frederica	28671
5	170558732	170559066	TLX3_Hector	28673
5	170583626	170584132	TLX3_Helen	28675
5	170627166	170627437	TLX3_Jun	28683
5	170628178	170628891	TLX3_Midori	28684
5	170629480	170629905	TLX3_Olivia	28685
5	170749585	170749905	TLX3_Robert_1	28705
5	170749907	170750116	TLX3_Robert_2	28706
5	173385122	173385427	CPEB4_Patricia	28734
5	173386420	173386629	CPEB4_Sherlock	28740
5	173386869	173387312	CPEB4_Wei	28742
5	174087439	174087657	chr5_Monica	28747
5	175953713	175953938	chr5_Nemo	28752
5	178044451	178044700	chr5_Roxane	28766
6	1667624	1667857	GMDS_Cameron	28799
6	1778071	1778290	GMDS_Frankenstein	28804
6	1802979	1803254	GMDS_Griselda	28807
6	1850707	1850959	GMDS_Hans	28813
6	4061840	4062176	chr6_Achilles	28846
6	8153373	8153596	TFAP2A_Abraham	28864
6	8240821	8241079	TFAP2A_Adam	28870
6	8261093	8261292	TFAP2A_Adela	28871
6	8369950	8370236	TFAP2A_Alice	28881
6	8529682	8529979	TFAP2A_Benjamin	28884
6	8611793	8612030	TFAP2A_Brooklyn	28887
6	8749758	8749969	TFAP2A_Demian	28890
6	8785134	8785592	TFAP2A_Emi	28891
6	8829354	8829712	TFAP2A_Felix	28895
6	8948986	8949199	TFAP2A_Figaro	28901
6	9119885	9120247	TFAP2A_Frankenstein	28908
6	9402260	9402482	TFAP2A_Haruki	28919
6	9408887	9409175	TFAP2A_Helen	28926
6	9428177	9428382	TFAP2A_Hong	28929
6	9509834	9510297	TFAP2A_Jasmine	28932
6	9539986	9540190	TFAP2A_Jeremy	28934
6	9564107	9564508	TFAP2A_Julia	28937
6	9584012	9584247	TFAP2A_Leo	28938
6	9603727	9604071	TFAP2A_Leontina	28939
6	9635040	9635344	TFAP2A_Logan	28941
6	9670595	9670914	TFAP2A_Lucy	28942
6	9841933	9842203	TFAP2A_Ming	28949
6	9933347	9933775	TFAP2A_Naoko	28955
6	10030085	10030363	TFAP2A_Naomi_1	28961
6	10030411	10030692	TFAP2A_Naomi_2	28962
6	10150170	10150545	TFAP2A_Poseidon	28969
6	10297471	10297707	TFAP2A_Quentin	28972
6	10310926	10311294	TFAP2A_Roxane	28973
6	10394677	10394900	TFAP2A_Tatiana	28979
6	10395580	10395817	TFAP2A_Traviata	28980
6	10397032	10397400	TFAP2A_Trystan	28981
6	10407987	10408287	TFAP2A_Vera	28990
6	13621732	13621954	chr6_Adam	28998
6	14501412	14501667	chr6_Adela	29007
6	15265099	15265334	chr6_Agamemnon	29013
6	16299343	16299597	chr6_Alexander	29027
6	17615268	17615474	chr6_Alice	29047
6	18536814	18537082	ID4_Adela	29052
6	18663213	18663452	ID4_Agamemnon	29054
6	18817449	18817658	ID4_Arthur	29065
6	19087271	19087472	ID4_Isaac	29072
6	19558423	19558757	ID4_Jan	29076
6	19719701	19720036	ID4_Logan	29083
6	19860984	19861184	ID4_Midori_1	29092
6	19861189	19861558	ID4_Midori_2	29093
6	19866224	19866433	ID4_Toru	29096
6	19921295	19921556	ID4_Traviata	29099
6	19928746	19928963	ID4_Urania	29100
6	20034565	20034948	ID4_Zeus	29106
6	23691363	23691569	chr6_Amadeus	29144
6	36567493	36568128	chr6_Amanda	29244
6	41434812	41435074	chr6_Andrew	29267
6	41491655	41491879	chr6_Aphrodite	29273
6	45163930	45164237	chr6_Bryan	29313
6	45295981	45296261	chr6_Claudia	29319
6	48035738	48035964	chr6_Demian	29344
6	50060900	50061222	TFAP2B_Amadeus	29352
6	50061298	50061503	TFAP2B_Amanda	29354
6	50245490	50245933	TFAP2B_Carmen	29360
6	50348453	50348846	TFAP2B_Frankenstein	29364
6	50529602	50529830	TFAP2B_Griselda	29376
6	50552966	50553512	TFAP2B_Gwyneth	29377
6	50570792	50570992	TFAP2B_Hamlet	29381
6	50681332	50681592	TFAP2B_Hana	29385
6	50798888	50799107	TFAP2B_Hector	29404
6	50821740	50822062	TFAP2B_Juan	29412
6	50857747	50857992	TFAP2B_Leo	29413
6	51076801	51077044	TFAP2B_Naoko	29421
6	51126152	51126357	TFAP2B_Molly	29422
6	51148975	51149432	TFAP2B_Siddhartha	29425
6	51274781	51275052	chr6_Figaro	29433
6	51315396	51315733	TFAP2B_Benjamin	29436
6	51321950	51322248	TFAP2B_Eva	29437
6	51331488	51331834	TFAP2B_Lucy	29438
6	51468199	51468469	TFAP2B_Nick	29449
6	51516026	51516406	TFAP2B_Urania	29453
6	55640939	55641247	chr6_Finn	29482
6	62389291	62389603	chr6_Fiona	29515
6	62390038	62390245	chr6_Francesca	29518
6	70098961	70099402	chr6_Frederica	29553
6	79648855	79649058	chr6_Gandalf	29602
6	85071180	85071407	SYNCRIP_Amos	29632
6	85158988	85159251	SYNCRIP_Bryan	29638
6	85256381	85256696	SYNCRIP_Carmen	29644
6	85592944	85593145	SYNCRIP_Frankenstein	29654
6	85733615	85733858	SYNCRIP_Hector	29660
6	85823802	85824070	SYNCRIP_Prometheus	29662
6	86321335	86322110	SYNCRIP_Sherlock	29674
6	86323788	86324122	SYNCRIP_Wagner	29678
6	90687504	90688103	chr6_Lucy	29708
6	90928244	90928491	chr6_Malcolm	29713
6	91706936	91707229	chr6_Maxwell	29725
6	92282653	92283005	chr6_Megan	29735
6	93278309	93278694	chr6_Mignon	29738
6	94755387	94755830	TSG1_Gandalf	29765
6	95188341	95188544	TSG1_Naoko	29773
6	95609434	95609662	TSG1_Scarlett	29775
6	97516512	97516828	POU3F2_Aladdin	29778
6	97523704	97523915	POU3F2_Ariane	29779
6	97545006	97545495	POU3F2_Atsuko	29784
6	97571654	97571883	POU3F2_Benjamin	29787
6	97651251	97651561	POU3F2_Boris	29791
6	97653814	97654103	POU3F2_Brooklyn	29792
6	97663172	97663849	POU3F2_Bryan	29793
6	97754347	97754716	POU3F2_Carmen	29797
6	97909115	97909875	POU3F2_Demian	29800
6	97949302	97949545	POU3F2_Derek	29802
6	98075096	98075350	POU3F2_Eugene	29808
6	98104245	98104457	POU3F2_Eva	29811
6	98116495	98116898	POU3F2_Frodo	29812
6	98279541	98279914	POU3F2_Gabriel	29824
6	98298593	98298868	POU3F2_Gandalf	29825
6	98333153	98333542	POU3F2_Gwyneth	29827
6	98333745	98334130	POU3F2_Hannibal	29829
6	98345798	98346058	POU3F2_Harper	29831
6	98362600	98363181	POU3F2_Hector	29832
6	98367913	98368262	POU3F2_Jacob	29833
6	98382861	98383087	POU3F2_Joshua_1	29834
6	98383092	98383420	POU3F2_Joshua_2	29835
6	98462849	98463074	POU3F2_Kizuki	29839
6	98470395	98470703	POU3F2_Larisa	29842
6	98489764	98490003	POU3F2_Leo	29843
6	98492091	98492818	POU3F2_Lincoln	29846
6	98564355	98564581	POU3F2_Lucifer	29849
6	98566426	98566714	POU3F2_Naomi	29850
6	98719911	98720236	POU3F2_Nemo	29860
6	98722600	98722900	POU3F2_Nora	29861
6	98790950	98791196	POU3F2_Oberon	29862
6	98813812	98814129	POU3F2_Odessa	29863
6	98828466	98828782	POU3F2_Olivia	29865
6	98902693	98903113	POU3F2_Sebastian	29870
6	98946243	98946571	POU3F2_Silvester	29876
6	98996235	98996457	POU3F2_Tatiana	29882
6	99006776	99007044	POU3F2_Theodore	29884
6	99098916	99099245	POU3F2_Urania	29889
6	99425403	99425922	POU3F2_Victor	29896
6	99564641	99564985	POU3F2_Wagner	29901
6	99594803	99595126	POU3F2_Wei	29904
6	99633468	99633821	POU3F2_Zhong	29906
6	100197678	100197911	PRDM13_Brooklyn	29926
6	100658743	100659106	PRDM13_Bryan	29932
6	100729297	100729550	PRDM13_Elvira	29934
6	100796525	100796748	PRDM13_Hamlet	29936
6	100962520	100963022	PRDM13_Lucia	29942
6	100973961	100974237	PRDM13_Lucy	29943
6	101008201	101008575	PRDM13_Ruby	29947
6	101040859	101041140	PRDM13_Urania	29949
6	101060148	101060416	PRDM13_Virginia	29952
6	102517481	102517797	chr6_Napoleon	29975
6	105049110	105049360	chr6_Natalie	29992
6	107979966	107980589	LACE1_Daniel	30046
6	108435779	108435978	LACE1_Kizuki	30054
6	108440018	108440285	LACE1_Logan	30056
6	108501482	108501899	LACE1_Lucy	30061
6	108686734	108686934	LACE1_Mustafa	30065
6	108744277	108744562	LACE1_Patricia	30070
6	108797843	108798393	LACE1_Ursula	30071
6	111620388	111620611	chr6_Noah	30088
6	114182382	114182764	MARCKS_Achilles_1	30105
6	114182786	114182990	MARCKS_Achilles_2	30106
6	114481964	114482173	MARCKS_Chen	30112
6	114771854	114772354	MARCKS_Naomi	30117
6	127297609	127297876	chr6_Nora	30179
6	128527917	128528120	chr6_Oberon	30195
6	133363657	133364012	chr6_Odessa	30221
6	136590208	136590482	chr6_Othello	30272
6	136595116	136595373	chr6_Pandora	30275
6	137641495	137641826	TNFAIP3_Alexander	30281
6	137652582	137652793	TNFAIP3_Apollo_1	30283
6	137652800	137653074	TNFAIP3_Apollo_2	30284
6	137653932	137654501	TNFAIP3_Olivia	30285
6	137722610	137722868	TNFAIP3_Oskar	30292
6	137753272	137753592	TNFAIP3_Pablo	30296
6	137834093	137834320	TNFAIP3_Poseidon	30304
6	137896991	137897404	TNFAIP3_Theodore	30309
6	137935711	137936094	TNFAIP3_Wei	30312
6	140983437	140983745	chr6_Roxane	30330
6	143073376	143074044	chr6_Ruby	30342
6	155724177	155724377	ARID1B_Leopold	30404
6	155907235	155907544	ARID1B_Maxwell	30408
6	156173226	156173479	ARID1B_Othell	30413
6	157372086	157372464	chr6_Sebastian	30437
6	157402310	157402518	chr6_Timo	30441
6	163992092	163992336	QKI_Isaac	30526
6	163992476	163992927	QKI_Jonathan	30527
6	163994396	163994698	QKI_Robert	30531
7	1265904	1266186	MICALL2_Aida	30669
7	1268006	1268322	MICALL2_Charlie_1	30670
7	1268339	1268611	MICALL2_Charlie_2	30671
7	1271947	1272147	MICALL2_Frodo	30678
7	1278944	1279202	MICALL2_Jan	30683
7	1283006	1283237	MICALL2_Leopold	30692
7	1308618	1308845	MICALL2_Mustafa	30695
7	1337423	1337735	MICALL2_Norma	30697
7	9271696	9271980	chr7_Adam	30767
7	9545055	9545510	chr7_Aida	30769
7	10684532	10684838	chr7_Amos	30779
7	11215516	11215801	chr7_Andrew	30794
7	13451125	13451416	ETV1_Abraham	30801
7	13649709	13649914	ETV1_Aladdin	30807
7	13764307	13764576	ETV1_Evelyn	30810
7	13934316	13934524	ETV1_Gabriel	30817
7	13952442	13952694	ETV1_Hannibal	30820
7	14025923	14026139	ETV1_Leopold	30829
7	14189521	14189865	ETV1_Logan	30832
7	14237027	14237239	ETV1_Mauritius	30836
7	14379901	14380401	ETV1_Maxwell	30838
7	14429206	14429431	ETV1_Oberon	30841
7	15877155	15877386	chr7_Anna	30869
7	16044319	16044566	chr7_Aphrodite	30874
7	18683244	18683509	HDAC9_Eden	30896
7	18874616	18874919	HDAC9_Hector	30919
7	18886410	18886878	HDAC9_Patricia	30923
7	19035400	19035644	HDAC9_Theodore	30927
7	19453077	19453463	HDAC9_Virginia	30944
7	20829680	20829952	SP8_Adam	30960
7	20833243	20833495	SP8_Ariane	30964
7	20901016	20901341	SP8_Boris	30966
7	20972899	20973167	SP8_Clara	30972
7	20998147	20998547	SP8_Eden	30973
7	21003652	21004510	SP8_Eros	30974
7	21020030	21020329	SP8_Florentino	30975
7	21020525	21020749	SP8_Hong	30977
7	21070008	21070327	SP8_Johanna	30986
7	21081246	21081472	SP8_Julia	30988
7	21084557	21085231	SP8_Lucifer	30989
7	21151672	21151880	SP8_Megan	30995
7	21168071	21168274	SP8_Naomi	30997
7	21553782	21554007	SP8_Ophelia	31008
7	21811491	21811711	SP8_Pandora	31012
7	21818782	21818996	SP8_Scarlett	31015
7	21845475	21845730	SP8_Vera	31016
7	21920759	21921051	SP8_Wei	31020
[truncated: 2,273 more rows]
